# Supplementary material for: LncRNA GLCC1 promotes colorectal carcinogenesis and glucose metabolism by stabilizing c-Myc
Source: Nat Commun. 2019 Aug 2;10:3499. doi: 10.1038/s41467-019-11447-8 (PMC6677832; doi:10.1038/s41467-019-11447-8)
Supplement: Supplementary file 3 — Supplementary Data 1 [file 41467_2019_11447_MOESM3_ESM.xlsx]

## Sheet: Supplementary Data 1A
Supplementary Data 1. Identification of five lncRNAs candidates upregulated in CRC tissue and cells cultured with glucose-free medium.
ProbeName	logFC	FC	AveExpr	t	P.Value	adj.P.Val
AF339830_1	1.659	3.15797	8.63626	6.17136	4.04468e-05	0.00382264
ENST00000455974.1	3.06213	8.35202	6.43891	9.59541	4.08191e-07	0.000396915
TCONS_00024435	2.07879	4.22452	9.218	8.35609	1.84397e-06	0.000816115
TCONS_00026908	3.70697	13.059	5.51035	6.97185	1.21603e-05	0.00199293
ENST00000468377.1	1.79367	3.46695	6.67569	5.9269	5.94074e-05	0.00463408

## Sheet: Supplementary Data 1B
Regulated lncRNAs in DLD-1 cells treated with glucose-free culture mediem.
ProbeName	logFC	FC	AveExpr	t	P.Value	adj.P.Val	A1:gProcessedSignal(raw)	A2:gProcessedSignal(raw)	B1:gProcessedSignal(raw)	B2:gProcessedSignal(raw)	A3:gProcessedSignal(raw)	A4:gProcessedSignal(raw)	B3:gProcessedSignal(raw)	B4:gProcessedSignal(raw)	A1:gProcessedSignal(normalized)	A2:gProcessedSignal(normalized)	B1:gProcessedSignal(normalized)	B2:gProcessedSignal(normalized)	A3:gProcessedSignal(normalized)	A4:gProcessedSignal(normalized)	B3:gProcessedSignal(normalized)	B4:gProcessedSignal(normalized)	A1:gFEFlags	A2:gFEFlags	B1:gFEFlags	B2:gFEFlags	A3:gFEFlags	A4:gFEFlags	B3:gFEFlags	B4:gFEFlags	ControlType	mRNA_ProbeName	ProbeID	PrimaryAccession	RefSeqAccession	GenbankAccession	UniGeneID	EntrezGeneID	GeneSymbol	GeneName	EnsemblID	TIGRID	GO	Description	GenomicCoordinates	Cytoband	Sequence	lncRNA_ProbeName	Probe Sequence
p12056	4.31233	19.8674	7.18077	41.78	4.70701e-11	2.73016e-06	36.8585	28.537	596.616	654.559	31.948	33.4065	662.709	675.806	-3.88404	-4.37443	0.110346	0.143069	-4.09361	-4.02704	0.162785	0.235904	Detected	Detected	Detected	Detected	Detected	Detected	Detected	Detected	0																	p12056	CCTTGATAACCACATATAGAAAACTGACAACTGTTTAGAACAAAGCCAAAGATGAAACCA
p12057	4.24586	18.9728	4.7913	36.6328	1.41483e-10	4.10316e-06	7.22824	6.23036	120.021	124.238	5.23675	6.92515	115.053	123.354	-6.23432	-6.56987	-2.20316	-2.25434	-6.70259	-6.29726	-2.36329	-2.2179	Not Detected	Not Detected	Detected	Detected	Not Detected	Not Detected	Detected	Detected	0																	p12057	CACCAAAATGTGAGTTGTTCTCTATGAGATGTTATTAAATGTTCCTAAGAAGACTCGCTT
p40242_v4	4.96089	31.1441	4.2361	33.7911	2.77914e-10	5.3732e-06	4.50451	3.20069	112.098	103.498	3.24669	2.77771	102.35	103.016	-6.9166	-7.53081	-2.3017	-2.51786	-7.39229	-7.61521	-2.53207	-2.47784	Not Detected	Not Detected	Detected	Detected	Not Detected	Not Detected	Detected	Detected	0																	p40242_v4	TCACACCAAAATGTGAGTTGTTCTCTATGAGATGTTATTAAATGTTCCTAAGAAGACTCG
p42729_v4	3.43392	10.8072	5.21963	31.536	4.94839e-10	6.67033e-06	10.3235	10.893	138.838	112.147	11.5855	12.6691	114.186	126.641	-5.72011	-5.76386	-1.99305	-2.40206	-5.55702	-5.42586	-2.37421	-2.17996	Not Detected	Not Detected	Detected	Detected	Detected	Detected	Detected	Detected	0																	p42729_v4	GGCTTACATTCTCAAGCTAGTCATCAAGCCTAACTGAGCATCCACTCTGTTGCTGAAATG
AF029325	-3.74655	0.0745036	9.63503	-30.9357	5.80946e-10	6.67033e-06	3210.58	3156.04	242.354	211.816	2724.56	2608.28	185.338	233.192	2.56065	2.41471	-1.18934	-1.48465	2.32054	2.25978	-1.67543	-1.29919	Detected	Detected	Detected	Detected	Detected	Detected	Detected	Detected	0
p2186	2.44477	5.4444	7.32268	29.9621	7.58597e-10	6.67033e-06	72.2209	67.4339	350.503	372.712	67.0646	67.8349	378.036	394.177	-2.91362	-3.13379	-0.657031	-0.669396	-3.02379	-3.00515	-0.647066	-0.541863	Detected	Detected	Detected	Detected	Detected	Detected	Detected	Detected	0																	p2186	TAGAGGCACTGCAGTTACAGACGGTAAACTGCACAAATCCTGGGTGTGAAGCTGTTTTTT
p12054	3.24307	9.46807	7.57052	29.7496	8.05011e-10	6.67033e-06	59.4002	60.0231	537.303	588.871	73.2025	55.8037	594.092	622.656	-3.19557	-3.30175	-0.0407204	-0.00950349	-2.89744	-3.28681	0.00509603	0.117729	Detected	Detected	Detected	Detected	Detected	Detected	Detected	Detected	0																	p12054	CAAAAAGTGGATTACCAAGAACAAAGCATCATAATGTTGTCCAGTGGACCCCAGGTGCAC
p33578	3.25951	9.5766	4.9656	28.9936	9.97748e-10	6.79609e-06	10.1849	9.83114	100.851	89.4347	11.8801	8.73713	95.1311	101.879	-5.73961	-5.91183	-2.45423	-2.72855	-5.52079	-5.96194	-2.6376	-2.49385	Not Detected	Not Detected	Detected	Detected	Not Detected	Not Detected	Detected	Detected	0																	p33578	ATAATCTTTACTGCCCTAGGGTGGATCTAAAATATTTATTACAGTAAGAAAAAGCCCCGA
AK126050	-2.53788	0.172195	8.94847	-28.8017	1.05453e-09	6.79609e-06	1199.06	1276.01	199.679	200.537	1225.65	1071.35	213.145	206.954	1.13972	1.10824	-1.46878	-1.56358	1.16806	0.976111	-1.47375	-1.4714	Detected	Detected	Detected	Detected	Detected	Detected	Detected	Detected	0
p1345	3.12825	8.74376	6.36093	28.0907	1.2988e-09	6.94548e-06	32.8962	25.0013	252.726	227.375	26.3102	27.5865	262.574	231.247	-4.04812	-4.56526	-1.12888	-1.38238	-4.37372	-4.30321	-1.17287	-1.31127	Detected	Detected	Detected	Detected	Detected	Detected	Detected	Detected	0																	p1345	TTCCTTTCCATCTCTGAAGTCATAGTTTATGCTGCACCCCTATGTGGTCTTTCCTGACGA
p23595	3.41196	10.644	2.9419	28.0433	1.3172e-09	6.94548e-06	2.40269	2.65075	20.7448	26.0823	2.29728	2.10339	27.1969	26.8434	-7.82332	-7.80279	-4.73564	-4.50631	-7.89134	-8.01639	-4.44408	-4.41807	Not Detected	Not Detected	Detected	Detected	Not Detected	Not Detected	Detected	Detected	0																	p23595	ATCCTAGAATTGCTTTTATCATTTGGTTCTATTGCCACTTTTCGAAAATTGTGTGACGTG
AK054964	3.20854	9.24415	2.62936	27.2513	1.67218e-09	7.43832e-06	2.36923	2.20622	18.6314	17.3517	1.81076	1.81224	20.2231	19.1587	-7.84355	-8.06762	-4.89065	-5.0943	-8.23467	-8.23133	-4.87151	-4.90463	Not Detected	Not Detected	Detected	Detected	Not Detected	Not Detected	Detected	Detected	0
p9710	3.21517	9.28673	2.72524	27.0769	1.764e-09	7.43832e-06	2.44965	2.08463	19.77	22.4713	2.31994	1.87146	20.8101	17.8374	-7.79539	-8.1494	-4.80507	-4.7213	-7.87718	-8.18494	-4.83023	-5.00773	Not Detected	Not Detected	Detected	Detected	Not Detected	Not Detected	Detected	Detected	0																	p9710	CTTGTATGTGCCTCCATAGTCATTATAAGATTTTATGATAATTTTTACATGTCTCCCCGC
RNA147023|p0127_imsncRNA205	-2.41494	0.187512	11.1308	-26.6821	1.99345e-09	7.43832e-06	5468.63	5649.63	1001.57	964.696	4940.67	4710.32	962.3	956.026	3.329	3.25475	0.857734	0.702619	3.17923	3.11251	0.700897	0.736345	Detected	Detected	Detected	Detected	Detected	Detected	Detected	Detected	0																	RNA147023|p0127_imsncRNA205	TCTCACTTTGCGTGTAAACGCTTCAAATAATAACGAAGGTTATTAAACAATATTCTGCCC
p20744	2.32244	5.00176	7.82081	26.677	1.99662e-09	7.43832e-06	110.376	98.4361	488.652	536.52	96.0552	100.092	515.359	483.889	-2.30169	-2.58808	-0.177647	-0.143823	-2.50547	-2.44391	-0.200013	-0.246029	Detected	Detected	Detected	Detected	Detected	Detected	Detected	Detected	0																	p20744	CTACAACAGTACGTTTTGCCCACTGCCTTTCAGTCGTGATCAATTTTCTCCAGTTACTGG
uc003dml	2.34518	5.08125	7.16684	26.5896	2.05188e-09	7.43832e-06	61.2394	69.2019	307.801	313.622	63.1265	61.7212	351.312	324.57	-3.15158	-3.09645	-0.844457	-0.918429	-3.11109	-3.14141	-0.752837	-0.822176	Detected	Detected	Detected	Detected	Detected	Detected	Detected	Detected	0
BC040918	2.16799	4.49397	7.76065	25.7429	2.68592e-09	9.16403e-06	95.7106	109.324	437.222	478.127	102.289	102.325	450.972	473.82	-2.50736	-2.43672	-0.33809	-0.310061	-2.41476	-2.41208	-0.392552	-0.276366	Detected	Detected	Detected	Detected	Detected	Detected	Detected	Detected	0
p1014	2.23855	4.71922	5.83321	25.484	2.92148e-09	9.41397e-06	27.4922	25.4402	129.98	130.635	24.8947	27.2466	121.066	114.465	-4.30702	-4.54015	-2.08816	-2.18191	-4.4535	-4.3211	-2.2898	-2.3258	Detected	Detected	Detected	Detected	Detected	Detected	Detected	Detected	0																	p1014	TCCACGAGTTCACGAATGGAAATAACATCAAGAGTTTTTCATCTTCTTAGTGTGCAAGGT
p33968_v4	2.30949	4.95707	9.99412	25.1531	3.2568e-09	9.94216e-06	418.638	512.383	2284.69	2285.6	457.554	448.532	2160.76	2355.79	-0.37841	-0.208113	2.04747	1.94705	-0.253467	-0.280035	1.86788	2.03743	Detected	Detected	Detected	Detected	Detected	Detected	Detected	Detected	0																	p33968_v4	CCTATACTTGCCATCTTTCCAAGCCCAAAGCTATAGTTCCTCATGGTCCTGCACTCCATG
p26335	3.5238	11.5019	2.79762	24.6287	3.88e-09	1.06662e-05	2.42024	2.09659	28.4644	24.9036	1.80395	1.92991	22.0973	19.7383	-7.81282	-8.14114	-4.27923	-4.57303	-8.2401	-8.14057	-4.74365	-4.86164	Not Detected	Not Detected	Detected	Detected	Not Detected	Not Detected	Detected	Detected	0																	p26335	CACACTTGTCGAAAGGCGTAGTCATGCAAAAATTTAGGCATATGGATTTGCATAGAGATG
p40244_v4	3.22398	9.3436	7.58976	24.5518	3.98216e-09	1.06662e-05	52.7087	66.1075	552.834	587.971	77.4927	58.4189	572.116	646.502	-3.368	-3.16245	0.000390902	-0.0117112	-2.81528	-3.22074	-0.0492829	0.171948	Detected	Detected	Detected	Detected	Detected	Detected	Detected	Detected	0																	p40244_v4	CAAAAAGTGGATTACCAAGAACAAAGCATCATAATGTTGTCCAGTGGACCCCAGGACCCT
uc003eta	2.12818	4.37166	8.52777	24.4268	4.15454e-09	1.06662e-05	178.186	185.124	783.829	786.573	159.997	183.955	789.748	728.276	-1.61072	-1.67685	0.504083	0.408125	-1.76937	-1.56589	0.415802	0.343779	Detected	Detected	Detected	Detected	Detected	Detected	Detected	Detected	0
p19095	3.10536	8.60613	5.56437	24.3743	4.22956e-09	1.06662e-05	19.6974	17.5551	136.418	140.446	13.9124	14.0716	139.194	139.247	-4.78804	-5.07537	-2.01842	-2.07743	-5.29297	-5.27439	-2.08849	-2.04306	Not Detected	Detected	Detected	Detected	Detected	Detected	Detected	Detected	0																	p19095	CACACCTAATAATAAATGGCATCACCTTGACAAGTCACAAATGTTGTATTGGAAATCCTT
p33506	-2.45093	0.182892	10.1275	-24.1692	4.53698e-09	1.09647e-05	2706.85	2948.84	507.871	484.246	2560.18	2290.61	463.66	459.303	2.31443	2.31674	-0.121995	-0.291715	2.23076	2.07241	-0.352522	-0.321258	Detected	Detected	Detected	Detected	Detected	Detected	Detected	Detected	0																	p33506	TTTGCCATCTGGATGACAAACGGAAGATCCACTAAAACGTCCACGGGATTAACAGAACGT
p3536	2.18274	4.54016	7.98512	23.5647	5.59884e-09	1.29897e-05	130.119	108.549	553.707	577.499	119.866	118.097	510.297	520.633	-2.06428	-2.44699	0.00266728	-0.0376367	-2.18599	-2.20527	-0.214254	-0.14044	Detected	Detected	Detected	Detected	Detected	Detected	Detected	Detected	0																	p3536	TAGCTTGACTACCACACAAATTAATCCACTCAAATGTTGGCAAGTGGAGCAGAGTCCCAG
p7005	2.40665	5.30242	8.89052	23.3903	5.95487e-09	1.32844e-05	199.197	208.869	1191.86	1216.8	202.265	214.402	1016.76	967.251	-1.44991	-1.50273	1.10868	1.03757	-1.43116	-1.34493	0.780319	0.753184	Detected	Detected	Detected	Detected	Detected	Detected	Detected	Detected	0																	p7005	CCAATTATTGAGCTGATGAATGAACCCTTCCTGAAGCCACCTACTTCCTCACTTATTGGT
G43507	-2.22926	0.213269	8.87849	-22.9937	6.86242e-09	1.44329e-05	1017.26	1162.44	208.028	220.113	1000.04	912.213	218.03	223.532	0.902509	0.973744	-1.40968	-1.42921	0.874572	0.744125	-1.44106	-1.36022	Detected	Detected	Detected	Detected	Detected	Detected	Detected	Detected	0
p2317	2.67679	6.39433	5.55401	22.9516	6.96737e-09	1.44329e-05	20.5282	17.8448	115.381	123.218	15.397	21.1252	121.334	115.475	-4.72843	-5.05176	-2.26005	-2.26624	-5.14669	-4.68821	-2.28661	-2.31313	Detected	Detected	Detected	Detected	Detected	Detected	Detected	Detected	0																	p2317	TATCAGTGTTCAGGAAAAAGAACAAACTCAACCCAAGAGGTCAACACGTCCTGCGTGAAC
p3225	2.1526	4.44628	8.04045	22.5819	7.9715e-09	1.54373e-05	124.816	143.362	535.757	563.316	116.482	116.604	559.88	562.142	-2.12431	-2.04568	-0.0448766	-0.0735098	-2.2273	-2.22363	-0.080474	-0.0297712	Detected	Detected	Detected	Detected	Detected	Detected	Detected	Detected	0																	p3225	AGAAGTTTGGCTGTCAAGGAAAACAGAGAATGTGCTAAAGAACATACAGACACAGAGCAG
p36905_v4	-3.03332	0.122146	7.82103	-22.5496	8.06674e-09	1.54373e-05	710.271	709.253	91.8562	86.1701	607.273	572.914	75.0881	65.6412	0.384258	0.260967	-2.58901	-2.7822	0.154936	0.0730724	-2.97893	-3.12803	Detected	Detected	Detected	Detected	Detected	Detected	Detected	Detected	0																	p36905_v4	CAATCAGAAACGCCAGAAAGTTTGTGTACTAGTTTCACATTGTTAAGGGAGTATCTATAA
p28514	-2.73036	0.150689	6.92397	-22.4215	8.45677e-09	1.54373e-05	278.88	323.926	43.6543	45.4472	340.915	310.895	57.5865	43.2107	-0.964468	-0.869671	-3.66226	-3.70519	-0.677995	-0.808818	-3.36179	-3.73124	Detected	Detected	Detected	Detected	Detected	Detected	Detected	Detected	0																	p28514	AGAAAAAGCCCACCACGTTTTCTCAAAGAGAAACAAAACGTAAGCAGTCCCAGTCCTGCT
p3501	2.02538	4.07099	5.54962	22.3718	8.61387e-09	1.54373e-05	23.1985	23.4527	98.1618	94.3782	25.3658	21.0432	96.6886	89.0478	-4.55201	-4.65751	-2.49322	-2.65093	-4.42645	-4.69382	-2.61417	-2.68805	Detected	Detected	Detected	Detected	Detected	Detected	Detected	Detected	0																	p3501	AGACATGATTTCTTCAAAGTGCCATTTTATCTCCATAGGTACCTCCAGACACCACCCAGG
p40325_v4	2.07026	4.19963	7.97572	22.2733	8.93449e-09	1.54373e-05	134.202	121.503	522.773	563.33	122.504	113.974	487.59	493.191	-2.01971	-2.28434	-0.0802723	-0.073476	-2.15458	-2.25654	-0.279922	-0.21856	Detected	Detected	Detected	Detected	Detected	Detected	Detected	Detected	0																	p40325_v4	GTAGCTTGACTACCACACAAATGAATCCATTCAAATGTTGGCAAGTGGAGCAGAGTCCCA
p33508	-2.21007	0.216124	8.36727	-22.0455	9.72873e-09	1.54373e-05	741.483	761.507	140.099	146.674	698.776	645.179	159.219	169.756	0.446302	0.363522	-1.98001	-2.01484	0.357422	0.244452	-1.89458	-1.75724	Detected	Detected	Detected	Detected	Detected	Detected	Detected	Detected	0																	p33508	GGTGATGTATGTCTCACTCACCTCGTTTCTCATCTCCTTGATGTTCCTGTTGTCTTACTT
p12197	1.73553	3.33001	9.40549	21.9211	1.01956e-08	1.54373e-05	365.573	372.479	1226.75	1322.02	367.151	381.527	1218.1	1187.28	-0.573954	-0.668176	1.15031	1.15721	-0.571035	-0.51346	1.04097	1.04889	Detected	Detected	Detected	Detected	Detected	Detected	Detected	Detected	0																	p12197	TTTCACAGCAGAAAGGACACCCCGGGGCTCCTGGATAAGCCAGAAAATGTGCCAGGGGAA
p1344	3.88042	14.7273	6.44792	21.8786	1.03608e-08	1.54373e-05	22.9388	31.9139	361.871	322.976	21.2798	17.1909	345.889	311.639	-4.56825	-4.21308	-0.61098	-0.87603	-4.67985	-4.98553	-0.775281	-0.88083	Detected	Detected	Detected	Detected	Detected	Detected	Detected	Detected	0																	p1344	TGGCTTCCCAACAGATGTTCCTCTTCACATGTAGTCCTAAGAACTCAATCAGTTTAAAAA
AX750576	-2.69687	0.154227	6.25986	-21.8741	1.03783e-08	1.54373e-05	191.296	236.702	31.7694	29.7553	196.092	163.279	31.1528	27.8528	-1.50831	-1.32227	-4.12074	-4.31624	-1.47588	-1.73791	-4.24816	-4.36481	Detected	Detected	Detected	Detected	Detected	Detected	Detected	Detected	0
p284	2.29545	4.90908	8.4387	21.856	1.045e-08	1.54373e-05	149.133	184.019	733.354	836.745	146.854	149.24	737.431	771.94	-1.86751	-1.68548	0.408054	0.497333	-1.89302	-1.86761	0.316918	0.427783	Detected	Detected	Detected	Detected	Detected	Detected	Detected	Detected	0																	p284	CACAGCATTCTTGGTAAGCCCAATTGTTTTTTCTGTTTTGCTATTTTGGTGGAGAGAAAG
p17456	2.23318	4.70171	10.1715	21.7835	1.07413e-08	1.54373e-05	547.985	584.844	2599.1	2669.78	535.456	466.258	2278.92	2472.6	0.0100231	-0.0172822	2.23348	2.17119	-0.0266405	-0.224119	1.94469	2.10725	Detected	Detected	Detected	Detected	Detected	Detected	Detected	Detected	0																	p17456	TTCTGGCACAATCTTATCTAGCTATAGTTCCTCATGGTCCTGCACTCCATGGACTAAATT
p18630	1.95873	3.8872	8.25372	21.7821	1.0747e-08	1.54373e-05	152.698	171.828	593.616	620.54	153.868	142.271	575.125	619.019	-1.83343	-1.78437	0.103075	0.0660678	-1.82571	-1.9366	-0.0417141	0.109278	Detected	Detected	Detected	Detected	Detected	Detected	Detected	Detected	0																	p18630	AGTTTGGCTGTCAAGGAAAACAGAGAATGTGCTAAAGAACATACAGACACAGAGCAGACA
p33507	-2.11537	0.230786	9.69046	-21.7365	1.09352e-08	1.54373e-05	1746.48	1817.09	352.547	401.524	1765.69	1561.7	423.174	414.424	1.68226	1.61822	-0.64864	-0.561971	1.69476	1.5198	-0.48434	-0.469597	Detected	Detected	Detected	Detected	Detected	Detected	Detected	Detected	0																	p33507	TACAAGTACATGCCACGATTGTTTCTGAGAAACTGCTGGACCCAAGAATTTACTACATTA
p6138	2.59392	6.03735	2.45834	21.659	1.12632e-08	1.54373e-05	2.39645	2.11604	12.7809	16.5018	2.07261	2.38139	12.8948	12.2269	-7.82707	-8.12782	-5.43439	-5.16676	-8.03982	-7.8373	-5.52073	-5.55258	Not Detected	Not Detected	Detected	Detected	Not Detected	Not Detected	Detected	Detected	0																	p6138	AGACAAGCGCTTTCAAGAATGGAAGAGTGTTACAAACTTAGGATTTTACCAGGTTTTCAT
p16059	2.28822	4.88452	7.67289	21.5177	1.18906e-08	1.54373e-05	89.3654	95.0976	459.132	423.5	99.3863	86.0546	522.078	407.569	-2.60632	-2.63785	-0.267548	-0.485093	-2.45629	-2.66192	-0.181325	-0.493661	Detected	Detected	Detected	Detected	Detected	Detected	Detected	Detected	0																	p16059	AGAATACAATCAGAGGTGAGTTCCCTGAAATCAAGGACACTGCCTTATCTAATGGTGCTG
BC017431	2.10677	4.30727	8.54999	21.4759	1.20835e-08	1.54373e-05	194.673	186.905	814.083	801.789	161.528	180.984	802.421	699.025	-1.48306	-1.66303	0.558719	0.435767	-1.75562	-1.58939	0.438769	0.284638	Detected	Detected	Detected	Detected	Detected	Detected	Detected	Detected	0
AK091587	-2.04577	0.242193	10.3311	-21.3866	1.25072e-08	1.54373e-05	2597.12	2768.8	720.81	623.767	2496.43	2615.1	579.331	620.109	2.25473	2.22585	0.383164	0.073552	2.19439	2.26355	-0.0312017	0.111817	Detected	Detected	Detected	Detected	Detected	Detected	Detected	Detected	0
p20638	2.19841	4.58972	8.08825	21.3769	1.25544e-08	1.54373e-05	136.702	133.778	601.121	550.446	107.616	132.317	581.651	600.425	-1.99308	-2.14549	0.121199	-0.106854	-2.34151	-2.04125	-0.0254359	0.065278	Detected	Detected	Detected	Detected	Detected	Detected	Detected	Detected	0																	p20638	ACAAGATCTTGGAGACGAGACGGTTTTAGGTCTGCAGTCAACCAGCTCTATTTTGTCTCA
p30057	2.27273	4.83235	6.17722	21.3704	1.2586e-08	1.54373e-05	28.6196	36.9559	154.605	158.322	31.3939	35.3671	171.252	152.765	-4.24904	-4.00146	-1.83787	-1.90459	-4.11885	-3.94477	-1.78947	-1.90939	Detected	Detected	Detected	Detected	Detected	Detected	Detected	Detected	0																	p30057	AGTCGTACCCTCTTGTTTTTCTCTGAGTCAGTCTTAAGGTGAAATGAAGTGTGGCCCAGT
p41240_v4	2.42455	5.36862	6.43712	21.3319	1.27752e-08	1.54373e-05	37.1256	39.4724	186.113	195.307	31.5332	42.3258	218.282	204.776	-3.87363	-3.90642	-1.57028	-1.60171	-4.11247	-3.68564	-1.4394	-1.48666	Detected	Detected	Detected	Detected	Detected	Detected	Detected	Detected	0																	p41240_v4	AAACATGCAGAGCATTAGACAGCCTAAATGGAGCTGGCTAGATATGACTCCAGTTGTGAC
p22221	2.15362	4.44944	6.50764	21.2058	1.34175e-08	1.57325e-05	38.5149	44.927	174.427	214.602	45.9062	43.5873	190.827	189.978	-3.82062	-3.71968	-1.66384	-1.46579	-3.57065	-3.64327	-1.63333	-1.59487	Detected	Detected	Detected	Detected	Detected	Detected	Detected	Detected	0																	p22221	GGTCTCTCAACTGAACTCAACCCTTCCTTGATTGATTGACAAGCATGTTATCTCTCATAA
uc002shv	4.21918	18.6252	3.23043	21.1783	1.35621e-08	1.57325e-05	2.58581	2.14542	40.9113	31.2929	2.05539	1.96162	59.5286	35.3189	-7.71735	-8.10793	-3.75588	-4.24355	-8.05185	-8.11706	-3.31394	-4.02219	Not Detected	Not Detected	Detected	Detected	Not Detected	Not Detected	Detected	Detected	0
p38380_v4	2.07973	4.22727	8.98785	21.0419	1.43069e-08	1.58384e-05	216.554	266.838	1034.28	980.252	259.491	247.966	1038.08	1128.14	-1.32938	-1.14937	0.904102	0.725698	-1.07172	-1.1351	0.81026	0.975164	Detected	Detected	Detected	Detected	Detected	Detected	Detected	Detected	0																	p38380_v4	ATTGTCTGAGTGTGTCCAGTCCAGTTCCTGCCTTAATAAAAATCACTGCTGCAAGGGAGA
p40084_v4	2.87705	7.34649	5.15867	21.0406	1.43143e-08	1.58384e-05	15.2666	13.5565	110.585	93.2206	10.519	13.8558	86.4592	98.5815	-5.15566	-5.44828	-2.3213	-2.66873	-5.69634	-5.29669	-2.7755	-2.54132	Not Detected	Not Detected	Detected	Detected	Not Detected	Not Detected	Detected	Detected	0																	p40084_v4	GAAAATGGGTAGGGTACCATTGCTGTTTCCAATGAAACAATGAATTTTGTGTGCTCTTGA
RNA144113|snRNA_66_315	1.91993	3.78405	10.4659	20.959	1.47813e-08	1.58384e-05	753.043	739.212	2542.95	2999.44	680.856	737.371	2607.48	2881.09	0.46862	0.320654	2.20197	2.33917	0.319941	0.437144	2.139	2.32784	Detected	Detected	Detected	Detected	Detected	Detected	Detected	Detected	0																	RNA144113|snRNA_66_315	GGAAGTAGAATGAAGAATAAAGAGGGAAGTTCATTTTTTGAGGCAACTAAGATGATCTTT
p1993	2.03509	4.09848	8.94616	20.9373	1.49086e-08	1.58384e-05	250.603	259.764	1018.01	1087.64	223.625	242.058	1008.55	890.347	-1.11871	-1.18813	0.88123	0.875679	-1.28633	-1.16989	0.768625	0.633662	Detected	Detected	Detected	Detected	Detected	Detected	Detected	Detected	0																	p1993	GTGCTCTGAATAGATGGACCCTGATTCTACTTACAAAACTGTGGGAAGAAACCGGAGCTT
p17737	1.84095	3.58246	10.2687	20.8837	1.52284e-08	1.58384e-05	677.511	685.914	2440.67	2450.99	624.021	622.259	2315.49	2145.79	0.316132	0.212692	2.14275	2.04783	0.194187	0.19227	1.96765	1.90273	Detected	Detected	Detected	Detected	Detected	Detected	Detected	Detected	0																	p17737	GGTGTTGAAGAGAGAAAGAAAGAAGCTCATCTCCCAATAAATTTTGTTCTGTATTCTGAT
uc002zpq	-3.2901	0.10223	2.93184	-20.8179	1.56304e-08	1.58384e-05	25.4891	25.5639	3.22895	2.18551	25.3054	19.6759	2.14426	2.34185	-4.41616	-4.53316	-7.41925	-8.08334	-4.42989	-4.79075	-8.10897	-7.93692	Detected	Detected	Not Detected	Not Detected	Detected	Detected	Not Detected	Not Detected	0
p30241	2.47163	5.54672	5.70089	20.7706	1.59272e-08	1.58384e-05	19.4636	26.8228	133.714	125.39	20.944	21.7618	117.068	114.749	-4.80527	-4.4638	-2.0473	-2.24104	-4.7028	-4.64538	-2.33824	-2.32223	Detected	Detected	Detected	Detected	Detected	Detected	Detected	Detected	0																	p30241	GCACAACAGAATTCCAAGGAAGGATTACGGGCTAAGTAAATAAAGCCTGGAGGCTGCTTT
AK095564	-3.07706	0.118499	8.80003	-20.7699	1.5932e-08	1.58384e-05	1385.08	1472.74	178.552	174.302	1083.31	1272.09	138.591	128.506	1.34778	1.3151	-1.63011	-1.76586	0.989967	1.22388	-2.09476	-2.15887	Detected	Detected	Detected	Detected	Detected	Detected	Detected	Detected	0
AK125648	1.81074	3.50823	6.49788	20.7418	1.61109e-08	1.58384e-05	50.2649	49.2914	184.059	166.563	45.9717	47.5912	171.375	156.286	-3.43649	-3.58593	-1.58629	-1.83139	-3.56859	-3.51648	-1.78843	-1.87652	Detected	Detected	Detected	Detected	Detected	Detected	Detected	Detected	0
p12688	2.48615	5.60282	6.24622	20.6839	1.64877e-08	1.59386e-05	30.2978	38.5876	188.843	194.74	28.029	32.2788	165.539	171.22	-4.16683	-3.93913	-1.54927	-1.60591	-4.28242	-4.07659	-1.83842	-1.74485	Detected	Detected	Detected	Detected	Detected	Detected	Detected	Detected	0																	p12688	TGAAGATGGACTAATCTCCTTGTTTTCTAAAAGAAGAACCTATAAGTCTCTGAGCACATT
p44310_v4	2.15081	4.44078	7.41973	20.6259	1.68749e-08	1.60455e-05	77.158	95.2321	376.384	352.715	77.9529	76.0896	381.172	334.953	-2.81822	-2.63582	-0.55425	-0.748954	-2.80673	-2.83948	-0.635148	-0.776748	Detected	Detected	Detected	Detected	Detected	Detected	Detected	Detected	0																	p44310_v4	TTATGAAGAGATCAGCGACCCTGAGGAAGATGACAAGTAACTCCATAAGTGAACCTTCGG
p10539	2.89924	7.46032	5.57427	20.5635	1.73025e-08	1.61868e-05	18.1099	20.5026	120.321	138.751	13.9956	17.8179	148.364	115.798	-4.90926	-4.85145	-2.19957	-2.09495	-5.28436	-4.93385	-1.99645	-2.3091	Detected	Detected	Detected	Detected	Detected	Detected	Detected	Detected	0																	p10539	ATCTGGACTTCTGAACATCTACCGGAAAAGATAAAATGTGCAAGCCCTTCAGAACGCTGG
p12198	1.66674	3.17497	10.5778	20.4519	1.80984e-08	1.64294e-05	845.493	883.204	2586.46	2823.93	877.12	826.553	2861.84	2631.8	0.63568	0.577412	2.22645	2.25218	0.685366	0.601862	2.27328	2.19727	Detected	Detected	Detected	Detected	Detected	Detected	Detected	Detected	0																	p12198	TCAGGCTTGAAGTGGGGAGAAGAAACTGTATTATGAAGGCAGACGAACAGTTCCTGCAAA
RNA147360|p0464_imsncRNA7	-1.99438	0.250977	9.63634	-20.4457	1.81442e-08	1.64294e-05	1561.81	1746.65	377.845	383.32	1565	1491.72	450.643	387.135	1.52103	1.56119	-0.548661	-0.628907	1.52069	1.45366	-0.393607	-0.567868	Detected	Detected	Detected	Detected	Detected	Detected	Detected	Detected	0																	RNA147360|p0464_imsncRNA7	CTTAGGTCGCTGGTTCGATTCCGGCTCGAAGGACTTCGTCTGTAATTTTTAACCTCAATT
AF085916	-2.61107	0.163678	5.69571	-20.4095	1.84116e-08	1.64294e-05	126.121	143.98	21.0828	17.0724	117.413	126.337	24.3829	22.0288	-2.10931	-2.03947	-4.71232	-5.11772	-2.21581	-2.10797	-4.60165	-4.70324	Detected	Detected	Detected	Detected	Detected	Detected	Detected	Detected	0
AF232217	2.61487	6.12569	2.61018	20.2759	1.94384e-08	1.68367e-05	2.47009	2.11026	16.4884	14.1908	3.03294	2.34288	13.9238	16.0082	-7.7834	-8.13177	-5.06693	-5.38443	-7.49055	-7.86082	-5.40997	-5.16382	Not Detected	Not Detected	Detected	Detected	Not Detected	Not Detected	Detected	Detected	0
p18267	2.43517	5.40828	8.48873	20.2746	1.94486e-08	1.68367e-05	134.729	188.223	846.024	900.928	147.185	152.523	766.752	833.38	-2.01405	-1.65289	0.614242	0.603956	-1.88978	-1.83621	0.373169	0.538268	Detected	Detected	Detected	Detected	Detected	Detected	Detected	Detected	0																	p18267	ATGGAAAACCCCCTCCACGTGACTTTCTAAAGAACATGCATGAAGACAAAACACCAGGTG
p17455	2.48612	5.60269	7.98082	20.2366	1.97518e-08	1.68477e-05	111.128	125.539	679.669	600.808	98.7961	94.1302	535.433	584.68	-2.29189	-2.2372	0.298377	0.0194484	-2.46488	-2.53252	-0.144884	0.0269421	Detected	Detected	Detected	Detected	Detected	Detected	Detected	Detected	0																	p17455	TGAAAAATTTCCTTTCATCTCTGGTAAAAGTCAGCTCTCTAACTACTGCATCTCACAGCT
p14934	-1.63529	0.321905	7.4097	-19.965	2.20833e-08	1.81304e-05	305.565	309.778	99.3135	99.2337	294.269	289.612	89.2555	98.4744	-0.832635	-0.9341	-2.47639	-2.57855	-0.890273	-0.911124	-2.72958	-2.54288	Detected	Detected	Detected	Detected	Detected	Detected	Detected	Detected	0																	p14934	TGAAATCTACTTCATGTGCCTGGTCTACTTACTCCTTCAGAAGTGATTTCTGAGCCGCCA
p28651	-2.05063	0.241378	8.89227	-19.9548	2.21769e-08	1.81304e-05	1012.21	1071.61	254.256	244.97	905.167	891.109	218.147	218.588	0.895329	0.856367	-1.12017	-1.27485	0.730775	0.710356	-1.44029	-1.39249	Detected	Detected	Detected	Detected	Detected	Detected	Detected	Detected	0																	p28651	CTCCATCTTAGATAACATTTTAGCATTGTGCTAGAGTACATTATGGTGATTTTGCACGAT
p283	2.11269	4.32498	8.83065	19.9456	2.22618e-08	1.81304e-05	201.439	257.618	957.95	1022.76	213.415	207.417	920.748	890.978	-1.43377	-1.2001	0.793494	0.786944	-1.35375	-1.39271	0.637215	0.634684	Detected	Detected	Detected	Detected	Detected	Detected	Detected	Detected	0																	p283	ATTTCATGCAGGGAAACAGCCAAAGCTCAGTGAGTCAAAATATCACAGCATTCTTGGTAA
p285	2.2737	4.83563	8.37536	19.9192	2.25059e-08	1.81304e-05	147.171	181.342	704.145	801.328	145.911	133.545	703.351	716.479	-1.88662	-1.70663	0.349416	0.434937	-1.90232	-2.02792	0.248654	0.320218	Detected	Detected	Detected	Detected	Detected	Detected	Detected	Detected	0																	p285	GCTCAGTGAGTCAAAATATCACAGCATTCTTGGTAAGCCCAATTGTTTTTTCTGTTTTGC
p44580_v4	1.90623	3.74828	8.82241	19.8009	2.36401e-08	1.87192e-05	241.473	257.32	937.836	904.009	224.958	213.864	858.953	810.292	-1.17225	-1.20177	0.762879	0.608882	-1.27775	-1.34855	0.536988	0.497736	Detected	Detected	Detected	Detected	Detected	Detected	Detected	Detected	0																	p44580_v4	TCCTGTAATGAAATAAAGCAAGTGGTAGCTGTCTGGTAGCCTCCACTACTGCAAATCTCA
p9014	2.03809	4.10701	7.71866	19.7574	2.40737e-08	1.87192e-05	110.617	107.529	420.041	468.569	101.129	97.0334	454.476	371.253	-2.29854	-2.46061	-0.395927	-0.339194	-2.43121	-2.48869	-0.381386	-0.628305	Detected	Detected	Detected	Detected	Detected	Detected	Detected	Detected	0																	p9014	TCCTGGGCTCACTTACTGACTTTTCAGTCTAAGGGCTTATTGCAATTGGTACATAACGAT
p22224	2.34107	5.06678	5.97149	19.7073	2.45825e-08	1.87192e-05	31.0389	25.4656	163.038	150.617	28.7099	26.6097	131.243	123.487	-4.13196	-4.53871	-1.76125	-1.97657	-4.24779	-4.35522	-2.17335	-2.21635	Detected	Detected	Detected	Detected	Detected	Detected	Detected	Detected	0																	p22224	AAGGCATCTTCTGTTCTCTCCGTCAGGAAGCCTCTTTTGGATGATTAACTGAGATTAAAA
RNA147244|p0348_imsncRNA766	-2.01975	0.2466	6.5285	-19.7044	2.46132e-08	1.87192e-05	196.613	193.185	51.4987	40.1123	173.093	181.652	46.3966	46.0807	-1.46875	-1.61535	-3.42385	-3.88534	-1.65586	-1.58407	-3.6735	-3.63847	Detected	Detected	Detected	Detected	Detected	Detected	Detected	Detected	0																	RNA147244|p0348_imsncRNA766	CCGTGGAGAGGAACAACTCTGAGTCTTAAGCTAATTTTTTGAGGCCTTGTTCCGACAAGG
p30272	1.8051	3.49454	5.44256	19.6815	2.48505e-08	1.87192e-05	21.4662	22.5551	85.938	80.9242	23.238	26.0324	80.3459	78.1712	-4.66397	-4.71381	-2.68509	-2.87281	-4.55285	-4.38686	-2.88129	-2.876	Detected	Detected	Detected	Detected	Detected	Detected	Detected	Detected	0																	p30272	TTTGTAGCTGACTTACCTCAATGACATGACCAGTGTCTGAGCCTACAACTGCGCTATCTT
p11338	2.1159	4.33461	7.24814	19.5661	2.6085e-08	1.90295e-05	71.0617	87.3755	311.255	331.413	66.2111	69.1477	299.952	324.336	-2.93697	-2.76003	-0.828361	-0.838824	-3.04226	-2.97749	-0.980857	-0.823218	Detected	Detected	Detected	Detected	Detected	Detected	Detected	Detected	0																	p11338	CATGAGGTTACATCTGTAATCTCCCTGCAGCAGAGTCAACTGCATAAGAAACCAAAAGAC
CR614054	-1.84755	0.277864	7.7899	-19.555	2.62077e-08	1.90295e-05	419.018	418.152	116.192	112.48	461.12	384.531	110.793	127.902	-0.377102	-0.501308	-2.24995	-2.39778	-0.242265	-0.502145	-2.41772	-2.16566	Detected	Detected	Detected	Detected	Detected	Detected	Detected	Detected	0
p36930_v4	1.68495	3.21529	6.8439	19.5515	2.62466e-08	1.90295e-05	66.3082	68.3289	199.494	210.486	63.7353	58.329	202.083	212.146	-3.03685	-3.11477	-1.47011	-1.49373	-3.09724	-3.22296	-1.55064	-1.43565	Detected	Detected	Detected	Detected	Detected	Detected	Detected	Detected	0																	p36930_v4	TCTTACCTCAGAGAAGAGAATGTCATGGAGACAAAATGACCTGCTTAGAGTTCTGCACCC
p28209	1.70419	3.25846	7.0367	19.3408	2.87001e-08	2.05514e-05	74.2406	73.3073	240.514	243.334	69.8123	73.669	253.589	212.608	-2.87383	-3.01331	-1.20033	-1.28452	-2.96586	-2.88612	-1.2231	-1.43251	Detected	Detected	Detected	Detected	Detected	Detected	Detected	Detected	0																	p28209	GCCACACTCTACTTACTCAGGGGAACAGGTTTTATGAAATTTCTTTCTACTTTTGATTTT
p16034	1.69195	3.23093	8.49963	19.3045	2.91477e-08	2.06174e-05	203.753	192.171	673.488	705.5	210.199	199.754	621.224	606.954	-1.41729	-1.62294	0.285195	0.251191	-1.37565	-1.44702	0.0695218	0.0808809	Detected	Detected	Detected	Detected	Detected	Detected	Detected	Detected	0																	p16034	AATGAATCCATTCAAATGTTGGCAAGTGGAGCAGAGTCCCAGGACAGTCTGCAATCTCTA
p2198	1.6755	3.1943	7.84869	19.1808	3.07341e-08	2.10536e-05	133.262	128.354	381.387	438.474	134.884	119.931	410.922	419.219	-2.02984	-2.20521	-0.535201	-0.434963	-2.01569	-2.18304	-0.526727	-0.453001	Detected	Detected	Detected	Detected	Detected	Detected	Detected	Detected	0																	p2198	TGGCATGTCATTTGACCCAATGGCTTTTTTAGTCATTTATCTTCCTAACACCTATGAGAG
p40398_v4	2.03877	4.10895	7.33057	19.1318	3.1389e-08	2.10536e-05	72.6432	91.4117	338.965	349.326	74.3628	80.5146	324.618	294.845	-2.90521	-2.69488	-0.705318	-0.762881	-2.87476	-2.75792	-0.866848	-0.960749	Detected	Detected	Detected	Detected	Detected	Detected	Detected	Detected	0																	p40398_v4	AGAAGTGCTAAATCAGTTGAGGACATGGGAACATTTATTCTGGCCTCACCTCCAACACAG
p14876	1.47708	2.78385	10.398	19.127	3.1454e-08	2.10536e-05	823.136	797.908	2237.46	2342.58	790.917	823.422	2152.8	2276.7	0.597019	0.430887	2.01734	1.98257	0.536118	0.596386	1.86255	1.98817	Detected	Detected	Detected	Detected	Detected	Detected	Detected	Detected	0																	p14876	ATGTTTTAAAACAAGAACTAATGGGGCTTGGCGATTCTTGCCACGCTTTTCCAGAGCTCG
p4231	2.15091	4.44109	6.62181	19.1236	3.15004e-08	2.10536e-05	49.3208	55.2448	216.061	209.091	41.7972	41.8794	207.044	198.36	-3.46384	-3.42142	-1.35502	-1.50333	-3.70593	-3.70093	-1.51565	-1.53258	Detected	Detected	Detected	Detected	Detected	Detected	Detected	Detected	0																	p4231	TGCAGGCAGAATCATGATATTGTGTGATTAAAGCCATCTTGTGTCATATAAGGTGAATAT
p19094	2.44679	5.45202	2.22791	19.1178	3.15794e-08	2.10536e-05	2.35258	2.07626	12.4722	11.0392	1.76304	1.88136	11.1103	9.35805	-7.85373	-8.1552	-5.46967	-5.74675	-8.2732	-8.17732	-5.73562	-5.93835	Not Detected	Not Detected	Detected	Not Detected	Not Detected	Not Detected	Detected	Not Detected	0																	p19094	CCACTCCCTCACATGTACATGTTAGCATAAACATAGTGAGTTCATAGCTATATACCTTAT
p41701_v4	3.37853	10.4001	3.24756	19.0503	3.25125e-08	2.14294e-05	3.36364	3.21145	27.7667	29.1112	3.10741	2.24114	40.5588	26.845	-7.33794	-7.52597	-4.31503	-4.34781	-7.45555	-7.92487	-3.8675	-4.41798	Not Detected	Not Detected	Detected	Detected	Not Detected	Not Detected	Detected	Detected	0																	p41701_v4	GTGTCCTCTCATTTCTGCTACATTCAGAATACCTATTTTACTCCTTAAAGCCACTGAGTC
p15268	2.21979	4.65825	8.3336	19.0199	3.29436e-08	2.14441e-05	163.631	165.293	738.082	711.908	151.258	122.002	663.564	674.041	-1.73366	-1.84031	0.417325	0.264235	-1.85039	-2.15835	0.164645	0.23213	Detected	Detected	Detected	Detected	Detected	Detected	Detected	Detected	0																	p15268	AAGGCAGAATAGAGCACATTGTATCATTTATAGGCCTCTCACAGTGAGAAATATGTGGAA
AK055969	1.66485	3.1708	6.46611	18.9969	3.32741e-08	2.14441e-05	50.9396	48.2795	145.101	158.49	52.8574	46.7416	161.008	165.877	-3.41725	-3.61585	-1.9294	-1.90306	-3.36723	-3.54247	-1.87846	-1.79059	Detected	Detected	Detected	Detected	Detected	Detected	Detected	Detected	0
p2427	4.70611	26.1023	3.92144	18.9363	3.41619e-08	2.15488e-05	4.58106	2.79037	70.1251	92.8683	1.87577	3.22643	73.9926	74.5275	-6.89229	-7.72873	-2.97845	-2.6742	-8.18378	-7.39916	-3.00014	-2.94486	Not Detected	Not Detected	Detected	Detected	Not Detected	Not Detected	Detected	Detected	0																	p2427	AATTCCGAGAGAACCAGGTTTCCTCTCATTCGTTACAGATCCAATGGACCCCCATTATGT
p23347	2.37422	5.18455	7.75456	18.9351	3.41797e-08	2.15488e-05	87.5271	98.6621	592.169	527.52	94.3586	99.2937	420.941	444.564	-2.63631	-2.58477	0.0995533	-0.16823	-2.53118	-2.45547	-0.491972	-0.368315	Detected	Detected	Detected	Detected	Detected	Detected	Detected	Detected	0																	p23347	TTTGCCATCTCACACTGGAAAGACAAAAAGTCATAGAGGCTTGATTTTTATAAGGAAAGA
p4049	-2.03947	0.243253	7.50453	-18.7868	3.64656e-08	2.22483e-05	387.219	393.487	100.621	95.7689	361.994	333.16	81.6893	81.7334	-0.490961	-0.589017	-2.45753	-2.62983	-0.591441	-0.70903	-2.85737	-2.81171	Detected	Detected	Detected	Detected	Detected	Detected	Detected	Detected	0																	p4049	ACAAAATGTTTGTAAATTCTCCTTTTACCAAGGTGGATAATTACTGTACCTTCCTCATGG
p9454	2.04332	4.12194	6.0841	18.7647	3.68205e-08	2.22483e-05	33.6519	38.5663	142.115	152.73	30.9393	31.0497	128.069	129.473	-4.01535	-3.93992	-1.95939	-1.95647	-4.13989	-4.13259	-2.20867	-2.14805	Detected	Detected	Detected	Detected	Detected	Detected	Detected	Detected	0																	p9454	GGTAGCCTAAACTCTTTCCCCAATTTTTGATATCACTTCATGTCATTTTAGAGAGTAAGT
p11793	3.22402	9.34385	4.8809	18.7599	3.68981e-08	2.22483e-05	9.31765	9.40595	103.56	88.5813	7.55528	13.0369	92.6197	77.4461	-5.868	-5.97562	-2.41599	-2.74238	-6.17378	-5.38457	-2.6762	-2.88944	Not Detected	Not Detected	Detected	Detected	Not Detected	Detected	Detected	Detected	0																	p11793	CGAAAATGGGTAGGGTACCATTGCTGTTTCCAATGAAACAATGAATTTTGTGTGCTCTTG
AK024585	-1.83468	0.280354	5.86987	-18.7545	3.69864e-08	2.22483e-05	111.681	112.511	31.1703	30.7328	117.244	101.007	34.4108	27.887	-2.28473	-2.39526	-4.14821	-4.2696	-2.2179	-2.43079	-4.10466	-4.36304	Detected	Detected	Detected	Detected	Detected	Detected	Detected	Detected	0
RNA146965|p0069_imsncRNA131	-1.7711	0.292985	8.06927	-18.6748	3.83058e-08	2.22483e-05	536.039	518.103	140.538	151.089	465.852	468.612	156.646	134.311	-0.0217754	-0.192096	-1.97549	-1.97206	-0.227537	-0.216852	-1.91809	-2.09513	Detected	Detected	Detected	Detected	Detected	Detected	Detected	Detected	0																	RNA146965|p0069_imsncRNA131	CTTCCCAGCATCTGGGAGATGCTGTCTCTTGCCTCACTGAGTGTTCCTTTTCTTTGCTCT
p37516_v4	2.55755	5.88708	5.77002	18.6675	3.84303e-08	2.22483e-05	24.552	19.3074	159.988	141.384	24.0355	22.4558	114.585	118.57	-4.4702	-4.93811	-1.78849	-2.06783	-4.50417	-4.60009	-2.36917	-2.27497	Detected	Detected	Detected	Detected	Detected	Detected	Detected	Detected	0																	p37516_v4	CGTCAGGAAGCCTCTTTTGGATGATTAACTGAGATTAAAAATGAAAAGACACATGAAAGA
p23084	1.97483	3.93083	5.55062	18.645	3.88137e-08	2.22483e-05	19.882	25.3303	96.0956	97.2072	24.9278	24.8805	87.2495	91.4989	-4.77458	-4.5464	-2.52391	-2.60832	-4.45158	-4.45216	-2.76237	-2.64888	Detected	Detected	Detected	Detected	Detected	Detected	Detected	Detected	0																	p23084	ATCTCCAGTTTTGATCAGCGACTGGTTGAATTCGTGGATGCAAAACCTGTGGATACAGAG
p26161	1.94373	3.847	9.80742	18.6449	3.88153e-08	2.22483e-05	472.203	496.942	1665.65	2034.08	420.675	441.251	1678.3	1677.77	-0.204705	-0.252256	1.59156	1.77885	-0.374702	-0.303647	1.50333	1.54777	Detected	Detected	Detected	Detected	Detected	Detected	Detected	Detected	0																	p26161	CTTATGTGAGGGTTATTGAAGGTTTCCCTGAAGACTGACTGGAAATGGTGGCTGTTTTTT
p6865	1.61468	3.06243	7.60238	18.6265	3.91326e-08	2.22483e-05	106.182	120.025	338.279	356.556	109.957	108.517	315.597	351.379	-2.35757	-2.302	-0.708242	-0.733328	-2.31046	-2.32732	-0.907505	-0.707678	Detected	Detected	Detected	Detected	Detected	Detected	Detected	Detected	0																	p6865	CGCGGATCTTTTGCAAACATCTTTATTAATCTCATATAAAAATAAGGTCCATGGACGGTC
p287	2.23382	4.70379	8.28924	18.6063	3.94827e-08	2.22483e-05	131.555	172.987	656.757	764.964	145.644	130.597	626.371	673.381	-2.04845	-1.77467	0.248904	0.367936	-1.90496	-2.06013	0.0814274	0.230717	Detected	Detected	Detected	Detected	Detected	Detected	Detected	Detected	0																	p287	CCAAAGCTCAGTGAGTCAAAATATCACAGCATTCTTGGTAAGCCCAATTGTTTTTTCTGT
p17516	-2.42747	0.185891	3.51997	-18.6048	3.95085e-08	2.22483e-05	26.6115	29.8288	5.14948	4.58823	28.4389	22.1989	5.75824	4.3983	-4.35399	-4.31056	-6.74588	-7.01337	-4.26147	-4.61669	-6.68382	-7.02762	Detected	Detected	Not Detected	Not Detected	Detected	Detected	Not Detected	Not Detected	0																	p17516	CAGGTTCCAGTAAAGTTTTGTACCTTCAAATGTCTCTGTTGTTAAACAGTGTTGTAGTTA
p9224	-2.21613	0.215218	5.84504	-18.5684	4.01517e-08	2.23931e-05	121.247	117.148	23.0229	30.4595	136.95	121.172	24.3916	29.5643	-2.16616	-2.337	-4.58531	-4.28249	-1.99376	-2.16819	-4.60113	-4.27878	Detected	Detected	Detected	Detected	Detected	Detected	Detected	Detected	0																	p9224	CTTCCCTAGAGTAGGTTCAGGGGAATACTCAGCCTGATTATCTTAAAATTGAAGAAGTGC
BC065548	-1.7919	0.288792	10.2112	-18.5068	4.12643e-08	2.27944e-05	2210.16	2314.23	577.375	595.359	2164.51	2138.66	707.683	677.016	2.02196	1.96713	0.0630514	0.00630565	1.98856	1.97339	0.257513	0.238483	Detected	Detected	Detected	Detected	Detected	Detected	Detected	Detected	0
RNA144458|snRNA_411_134	-1.43209	0.370594	7.69644	-18.4771	4.18128e-08	2.28795e-05	353.477	330.404	121.373	127.934	347.291	332.312	128.507	127.41	-0.622495	-0.841101	-2.18701	-2.21206	-0.651265	-0.712709	-2.20375	-2.17123	Detected	Detected	Detected	Detected	Detected	Detected	Detected	Detected	0																	RNA144458|snRNA_411_134	TCAAGAGATTTCGGAAGCATAATTTTTTGGTATTTGGGCAGCTGGTGATCGTTGGTCCCG
p2428	1.49542	2.81946	8.68248	18.3817	4.36336e-08	2.34421e-05	238.66	265.225	683.807	701.232	236.643	239.294	704.672	670.349	-1.18915	-1.15812	0.307132	0.242437	-1.20469	-1.18646	0.251361	0.224207	Detected	Detected	Detected	Detected	Detected	Detected	Detected	Detected	0																	p2428	TGGAGGGGGAAAGAACAGAACTCACAGGGGTAGACCATTGGCTCTAAGACACCCGCGCTT
p25148	2.49402	5.63346	7.74854	18.3809	4.36494e-08	2.34421e-05	105.075	107.271	511.377	523.377	79.313	75.3856	522.379	485.485	-2.37269	-2.46407	-0.11207	-0.179605	-2.78178	-2.85288	-0.180493	-0.241278	Detected	Detected	Detected	Detected	Detected	Detected	Detected	Detected	0																	p25148	GACACAAGAAGCTTGGATGTGAAATAGCACTTCCTTCTGTGTTACAGAATAAAACAATAT
p21715	1.51476	2.85751	7.32881	18.3185	4.4888e-08	2.38862e-05	103.809	92.4604	265.269	279.708	92.847	91.7978	275.007	267.304	-2.39018	-2.67843	-1.059	-1.08353	-2.55448	-2.56871	-1.10612	-1.10222	Detected	Detected	Detected	Detected	Detected	Detected	Detected	Detected	0																	p21715	TGTTTGTTAATACTTTTATTTTTGGGTAATTACATCCCTATTATAAATAATATGTCAGCA
BC030103	1.96066	3.8924	7.26388	18.2697	4.5882e-08	2.41932e-05	82.3875	82.5104	341.888	324.406	74.7229	72.4981	277.392	274.759	-2.72362	-2.84269	-0.69293	-0.869655	-2.86779	-2.90923	-1.09366	-1.06254	Detected	Detected	Detected	Detected	Detected	Detected	Detected	Detected	0
p13246	1.75847	3.38339	7.08118	18.2227	4.68653e-08	2.4489e-05	72.4446	82.2591	264.263	242.994	66.5591	74.0439	256.899	233.293	-2.90916	-2.84709	-1.06448	-1.28654	-3.0347	-2.87879	-1.20439	-1.29856	Detected	Detected	Detected	Detected	Detected	Detected	Detected	Detected	0																	p13246	GAGAAAAGATTTGCTTCTAGTCTTCTGGCGATGCTTGGGCATTGATGAACATTCCAGGAT
p2561	1.95761	3.88418	7.59406	18.1966	4.74214e-08	2.45584e-05	105.257	104.839	383.734	387.079	101.995	82.0745	399.323	354.488	-2.3702	-2.49716	-0.526348	-0.614828	-2.41891	-2.73024	-0.568035	-0.69497	Detected	Detected	Detected	Detected	Detected	Detected	Detected	Detected	0																	p2561	CAGGTGCAATAACGGTGTTTTACAGGCATTATTTTATTTAGTCCCCCAAAATAAAGCTAT
p27835	-1.7697	0.293271	8.9426	-18.1551	4.83205e-08	2.46347e-05	965.615	959.383	284.921	287.061	854.209	861.115	251.079	245.463	0.827337	0.696772	-0.955897	-1.0461	0.647181	0.660959	-1.23745	-1.2252	Detected	Detected	Detected	Detected	Detected	Detected	Detected	Detected	0																	p27835	CAATTGAAATTCTTTGGATGTCTATTACATATGGGAATGAGGACAGTCTCAAGTCTGTAA
p10415	-1.42836	0.371554	8.89064	-18.12	4.9095e-08	2.46347e-05	762.737	824.483	289.15	292.56	748.89	780.516	296.229	279.561	0.487073	0.478154	-0.934636	-1.01872	0.457346	0.519182	-0.998879	-1.03754	Detected	Detected	Detected	Detected	Detected	Detected	Detected	Detected	0																	p10415	GATACGGAAATGCTGGTCCCTACAATAGAATGCTCTGTGGTCATTAAAAAGATTAAAAAG
p688	-1.67798	0.31252	9.17811	-18.1159	4.9187e-08	2.46347e-05	1007.02	1069.52	306.58	368.94	1008.27	1061.67	308.82	314.846	0.887902	0.853556	-0.850194	-0.68407	0.886401	0.963017	-0.938823	-0.866059	Detected	Detected	Detected	Detected	Detected	Detected	Detected	Detected	0																	p688	CCCCTACTCTGATTAGAAATGACTTGACCATGCCAAAAAGAATAAAAGACAGCTCTGATA
p15007	-1.82549	0.282145	5.96598	-18.0911	4.97431e-08	2.46347e-05	111.103	120.143	33.5089	33.8733	119.017	120.718	37.2601	28.7367	-2.29221	-2.30058	-4.04384	-4.12924	-2.19624	-2.1736	-3.98989	-4.31974	Detected	Detected	Detected	Detected	Detected	Detected	Detected	Detected	0																	p15007	AAGTAAAAAGGGCTCCCTTCAGTAAATATTTGCAAGGCAGGTCTGTCTTCCCCTGCTTTC
p29704	1.48388	2.797	8.0557	18.0623	5.03998e-08	2.46347e-05	157.338	168.611	426.64	434.966	155.22	155.588	475.893	444.003	-1.79025	-1.81163	-0.373437	-0.446552	-1.8131	-1.80751	-0.314954	-0.370136	Detected	Detected	Detected	Detected	Detected	Detected	Detected	Detected	0																	p29704	GACGGAGTGAGAGCAAAAGAAAGTTTTGATAGCAGCGTACGATTTATATTCAGCTGTATG
p36691_v4	1.74728	3.35726	4.19256	18.0574	5.05125e-08	2.46347e-05	8.97843	9.88529	32.5916	36.1555	10.1346	11.0251	34.0654	31.3853	-5.92151	-5.90391	-4.08388	-4.03517	-5.75005	-5.62638	-4.11921	-4.19254	Not Detected	Not Detected	Detected	Detected	Not Detected	Not Detected	Detected	Detected	0																	p36691_v4	GTCGATGTTATTTATTTACATTTTTAAAAGGATTATGATCCAAACTCAGCTGGGCCTCCC
p23353	1.81429	3.51686	6.49044	18.0561	5.05419e-08	2.46347e-05	42.7291	47.5971	157.928	181.585	48.3884	53.693	173.839	162.143	-3.67082	-3.63639	-1.80719	-1.70681	-3.49468	-3.34244	-1.76784	-1.82344	Detected	Detected	Detected	Detected	Detected	Detected	Detected	Detected	0																	p23353	GCTAACCCCCAATTCCCTTCCCTTTACTATGATAAATGGCTCCATTACTTAATAGGGCTA
AK130702	-3.06322	0.11964	2.64543	-18.019	5.14027e-08	2.46527e-05	17.9656	21.7295	2.1462	2.2085	20.3264	13.4928	2.54581	1.8179	-4.92081	-4.76761	-8.00852	-8.06824	-4.74598	-5.33499	-7.86132	-8.30229	Detected	Detected	Not Detected	Not Detected	Detected	Detected	Not Detected	Not Detected	0
p36364_v4	1.38692	2.6152	8.98337	18.0179	5.14288e-08	2.46527e-05	304.099	325.542	823.645	805.42	305.407	317.354	843.179	802.382	-0.839572	-0.862493	0.575566	0.442286	-0.836677	-0.779152	0.510248	0.483584	Detected	Detected	Detected	Detected	Detected	Detected	Detected	Detected	0																	p36364_v4	TGAATTAATTAAGTGCTTTAAACGGTCTTGGTGCTGTGTTACGGGAGAGAGTGACTGGAA
p10919	1.53212	2.8921	7.34491	17.96	5.2809e-08	2.51068e-05	101.605	98.1017	264.505	281.372	92.3076	90.7604	294.171	266.848	-2.42114	-2.59298	-1.06316	-1.07498	-2.56289	-2.58511	-1.00894	-1.10469	Detected	Detected	Detected	Detected	Detected	Detected	Detected	Detected	0																	p10919	TTGTTAATACTTTTATTTTTGGGTAATTACATCCCTATTATAAATAATATGTCAGCATCA
p4874	1.57373	2.97673	8.71385	17.9171	5.38555e-08	2.51265e-05	224.893	265.538	691.009	760.798	241.276	243.462	710.655	737.215	-1.27487	-1.15642	0.322248	0.360059	-1.17673	-1.16155	0.263559	0.361379	Detected	Detected	Detected	Detected	Detected	Detected	Detected	Detected	0																	p4874	AAGAGAACACTGTGGGGGTATTCTTAGGGATGGAATCTCCACATCAAATCTATTGGCAAG
p3758	-2.07661	0.237071	11.6613	-17.8998	5.42869e-08	2.51265e-05	7299.37	7408.24	1447.25	1508.97	6327.43	5723.45	1744.07	1624.11	3.74559	3.64572	1.38878	1.34803	3.53614	3.39357	1.55879	1.50087	Detected	Detected	Detected	Detected	Detected	Detected	Detected	Detected	0																	p3758	AGGATGCAACACTTTTTCTTCCAGAGCTGCAACAACCCGTCGCTGCGCTTCTCCAGCACG
p9337	2.41909	5.34833	5.92341	17.8964	5.43705e-08	2.51265e-05	24.8944	30.3075	120.316	129.885	27.3479	22.987	149.742	165.845	-4.45022	-4.28759	-2.19963	-2.19022	-4.3179	-4.56635	-1.98311	-1.79087	Detected	Detected	Detected	Detected	Detected	Detected	Detected	Detected	0																	p9337	TCATGATCATCTGCTCTAAACACGTATCTTTAACATTCGAGAGGAATGACCGCCTGGTGG
p14451	2.1317	4.38232	6.24701	17.8879	5.45833e-08	2.51265e-05	36.376	37.0711	187.949	171.663	33.8504	37.9602	138.105	143.428	-3.90305	-3.99697	-1.55612	-1.78787	-4.01016	-3.84269	-2.09982	-2.00038	Detected	Detected	Detected	Detected	Detected	Detected	Detected	Detected	0																	p14451	AGTCCCAAGTCTGCAAGAAGGGGGATCTTTTCTTGAAAACCTACAGTGCTAATAATTGTC
p34266_v4	-1.39257	0.380886	12.0097	-17.8306	5.6041e-08	2.55944e-05	6554.6	6909.2	2516.21	2523.45	6549.86	6720.22	2460.31	2685.57	3.59032	3.54511	2.18673	2.08987	3.58598	3.62519	2.05518	2.22645	Detected	Detected	Detected	Detected	Detected	Detected	Detected	Detected	0																	p34266_v4	GTTACCGTCCCCGACAAGCTAAGAGTCGAGAACATGGACAAGATGGCTGGGGTCCTGTGG
p3107	1.96431	3.90226	8.44325	17.7433	5.83486e-08	2.64401e-05	185.399	196.558	608.649	680.867	159.899	165.427	769.38	701.046	-1.55348	-1.59038	0.139155	0.199918	-1.77024	-1.71905	0.378105	0.288803	Detected	Detected	Detected	Detected	Detected	Detected	Detected	Detected	0																	p3107	CTCTTAATCCAGTTTGTGTTGATCACCAGGAGGATCTGGACCTCAGTATTACCACATCTA
AK093484	1.4999	2.82824	7.82081	17.6843	5.99645e-08	2.69617e-05	135.375	134.406	385.99	413.879	133.907	134.092	374.857	349.069	-2.00715	-2.13874	-0.517892	-0.518246	-2.02618	-2.02202	-0.659252	-0.717193	Detected	Detected	Detected	Detected	Detected	Detected	Detected	Detected	0
AK098473	-1.59964	0.329959	7.49167	-17.6441	6.10981e-08	2.70757e-05	322.98	326.98	101.775	110.597	323.546	282.044	97.3645	104.233	-0.752665	-0.856131	-2.44108	-2.42214	-0.753437	-0.949326	-2.60412	-2.46089	Detected	Detected	Detected	Detected	Detected	Detected	Detected	Detected	0
AK126562	2.65526	6.29958	5.46488	17.6397	6.12213e-08	2.70757e-05	15.5231	23.7611	110.684	112.752	14.6529	17.7412	110.764	109.242	-5.13162	-4.63866	-2.32001	-2.3943	-5.21815	-4.94007	-2.4181	-2.39318	Not Detected	Detected	Detected	Detected	Detected	Detected	Detected	Detected	0
p34903_v4	-1.89724	0.268457	10.6146	-17.6236	6.16843e-08	2.70757e-05	2597.35	3342.13	836.234	813.058	2961.39	3261.45	858.821	745.773	2.25486	2.49736	0.597451	0.455904	2.44079	2.5822	0.536768	0.378031	Detected	Detected	Detected	Detected	Detected	Detected	Detected	Detected	0																	p34903_v4	TCTGAGGAGCTCTGTGAGCAAGGACCCCCGGGAGAAAGCATTTATGGTGAGGAGAAAAGC
RNA33514|snoRNA_scaRNA_110_131	-1.43909	0.368801	9.73321	-17.6095	6.20911e-08	2.70757e-05	1405.45	1489.89	512.595	531.587	1416.66	1300.56	505.218	518.45	1.36885	1.3318	-0.108637	-0.15715	1.37701	1.25582	-0.228685	-0.146502	Detected	Detected	Detected	Detected	Detected	Detected	Detected	Detected	0																	RNA33514|snoRNA_scaRNA_110_131	AACTCTTGTCCTGGTGTGCTAGAGTACTCGAAGAGAATCTACTGGTCTTGATTCACTGGT
p9452	2.0435	4.12244	7.93801	17.5791	6.29769e-08	2.70757e-05	104.085	119.525	530.403	530.296	123.7	138.289	499.939	437.102	-2.38634	-2.30802	-0.0593676	-0.160657	-2.14056	-1.97756	-0.243838	-0.392737	Detected	Detected	Detected	Detected	Detected	Detected	Detected	Detected	0																	p9452	AGTTCAGTGGCCCCAATAAAAATAACACCAGAATCTTCCAGATACTTTCTCCATAAGGCG
p18827	1.61988	3.07349	8.44779	17.5777	6.30188e-08	2.70757e-05	194.87	214.736	618.009	667.404	185.276	202.962	600.265	567.133	-1.4816	-1.46277	0.161171	0.171106	-1.55773	-1.42403	0.0200089	-0.0170189	Detected	Detected	Detected	Detected	Detected	Detected	Detected	Detected	0																	p18827	AATTTGACTTTTGCTGATGGAGCCTCTCTGAAGGGCAAATTCAAAGTACAGCTGGGTGCT
p27930	-1.891	0.269619	7.98847	-17.5536	6.37315e-08	2.70762e-05	513.231	513.653	129.001	139.478	464.561	467.25	148.527	113.155	-0.0845028	-0.20454	-2.09907	-2.08742	-0.231541	-0.221052	-1.99486	-2.3424	Detected	Detected	Detected	Detected	Detected	Detected	Detected	Detected	0																	p27930	TTTCCAAATGTTGCAAGAGATTAAAAAGACCATTCTCAATACCTTTTCCACCCCCTCCAA
p15013	1.59437	3.01963	6.3441	17.5462	6.39538e-08	2.70762e-05	50.0744	41.9487	138.635	134.592	46.5814	48.8204	143.672	148.15	-3.44197	-3.81864	-1.99517	-2.13886	-3.54958	-3.47969	-2.04281	-1.95365	Detected	Detected	Detected	Detected	Detected	Detected	Detected	Detected	0																	p15013	AGGAATATACACTGTAGAGCATATGGGAGCTTTATCCCCTCCTTTTTTCCCCGCTACCTT
p7041	1.86836	3.65118	4.31464	17.5034	6.52483e-08	2.74242e-05	9.79588	11.4085	32.5918	38.8369	9.85017	10.6848	40.3763	40.9013	-5.79579	-5.69716	-4.08387	-3.93196	-5.79112	-5.67161	-3.87401	-3.81049	Not Detected	Not Detected	Detected	Detected	Not Detected	Not Detected	Detected	Detected	0																	p7041	ACCAAAGTGAGTTTATGGCATACAGTATGCATGGGTTAATGTAGGTGAGACAGGGAGTCC
p37702_v4	1.93698	3.82904	6.49552	17.4183	6.79105e-08	2.83377e-05	49.8647	41.7715	186.373	197.044	50.1105	43.311	158.028	167.449	-3.44802	-3.82474	-1.56827	-1.58894	-3.44422	-3.65244	-1.90541	-1.77698	Detected	Detected	Detected	Detected	Detected	Detected	Detected	Detected	0																	p37702_v4	CCACGTCTATCAGCAGTATCACCAGTTTAATAATTGTGCATTTATAATGACACACCAAAT
AF130085	3.22588	9.35594	2.91603	17.3708	6.94521e-08	2.8774e-05	2.66718	2.39743	23.7323	30.1339	1.91072	3.03441	21.0156	18.9009	-7.67265	-7.9477	-4.54153	-4.29799	-8.15715	-7.48769	-4.81606	-4.92418	Not Detected	Not Detected	Detected	Detected	Not Detected	Not Detected	Detected	Detected	0
p41236_v4	2.19407	4.57595	8.1656	17.347	7.02347e-08	2.88919e-05	151.247	144.783	665.541	645.911	137.391	107.905	584.707	566.298	-1.8472	-2.03144	0.268071	0.12388	-1.98912	-2.33549	-0.0178759	-0.0191448	Detected	Detected	Detected	Detected	Detected	Detected	Detected	Detected	0																	p41236_v4	GCAGAATAGAGCACATTGTATCATTTATAGGCCTCTCACAGTGAGAAATATGTGGAACTT
AK056217	-1.47701	0.359234	7.63778	-17.3299	7.08061e-08	2.89116e-05	351.996	340.938	116.305	121.951	307.846	329.989	125.493	114.065	-0.628552	-0.795826	-2.24854	-2.28116	-0.825201	-0.722829	-2.23798	-2.33085	Detected	Detected	Detected	Detected	Detected	Detected	Detected	Detected	0
AK023474	1.81601	3.52105	7.03731	17.3159	7.12796e-08	2.89116e-05	71.4555	65.8163	245.237	278.353	78.3595	65.1572	240.11	225.175	-2.92899	-3.16882	-1.17228	-1.09054	-2.79923	-3.06325	-1.3019	-1.34966	Detected	Detected	Detected	Detected	Detected	Detected	Detected	Detected	0
p41235_v4	2.57977	5.97845	6.5701	17.2378	7.39699e-08	2.96784e-05	32.397	35.7007	220.387	215.706	38.1824	51.6373	249.73	245.384	-4.07018	-4.05131	-1.32642	-1.45839	-3.83643	-3.39876	-1.24522	-1.22567	Detected	Detected	Detected	Detected	Detected	Detected	Detected	Detected	0																	p41235_v4	CAGAAAACATGCAGAGCATTAGACAGCCTAAATGGAGCTGGCTAGATATGACTCCAGTTG
p17581	-1.59439	0.331162	9.18418	-17.2315	7.41934e-08	2.96784e-05	997.467	1110.59	335.706	358.502	978.265	963.537	341.841	305.255	0.874156	0.907916	-0.719258	-0.725476	0.842818	0.823093	-0.792267	-0.91069	Detected	Detected	Detected	Detected	Detected	Detected	Detected	Detected	0																	p17581	TGATCTACCAGTATTCCCCCTACTCTGATTAGAAATGACTTGACCATGCCAAAAAGAATA
p23973	2.19003	4.56316	5.45759	17.1921	7.55984e-08	3.00333e-05	20.3908	26.2243	91.7587	94.8783	18.252	18.349	92.4395	96.4834	-4.73812	-4.49636	-2.59054	-2.64331	-4.90128	-4.89147	-2.67901	-2.57235	Detected	Detected	Detected	Detected	Detected	Detected	Detected	Detected	0																	p23973	GCAACTCTACTGTAACTGGCAACCTTGAATAATGCAGCAAATTCATATTCCAAAATTGTG
p22219	1.94637	3.85404	7.03865	17.124	7.80997e-08	3.08159e-05	60.7013	71.6675	261.554	297.942	66.0659	69.9917	257.731	220.978	-3.16431	-3.04594	-1.07935	-0.992425	-3.04543	-2.95999	-1.19972	-1.3768	Detected	Detected	Detected	Detected	Detected	Detected	Detected	Detected	0																	p22219	TTTCATACGTGGAAGAGAGAAGGATGTTCCACTGGAAAAGCAGAATTGCAGCTGAGCTGT
p37395_v4	2.05544	4.1567	6.58154	17.096	7.91553e-08	3.09898e-05	39.4097	54.4408	184.957	190.672	43.7961	51.8203	203.581	202.471	-3.78749	-3.44258	-1.57927	-1.63636	-3.63853	-3.39366	-1.53999	-1.50299	Detected	Detected	Detected	Detected	Detected	Detected	Detected	Detected	0																	p37395_v4	AAAGAAAGAGAAGCTGAGTTAGAAGTGCTGAAGAATCAGCCATTGTGACCCCAAGGCAGT
uc002kav	1.63718	3.11056	7.02277	17.0841	7.9609e-08	3.09898e-05	64.8149	80.0785	237.482	230.852	75.8243	75.0901	235.451	214.326	-3.06972	-2.88585	-1.21864	-1.36049	-2.84668	-2.85855	-1.33016	-1.4209	Detected	Detected	Detected	Detected	Detected	Detected	Detected	Detected	0
BC070106	-3.0207	0.123219	5.71369	-17.0525	8.08273e-08	3.11294e-05	148.245	167.481	21.4426	17.0292	138.329	145.462	23.5405	13.3979	-1.87613	-1.82134	-4.6879	-5.12137	-1.97931	-1.9046	-4.65237	-5.42063	Detected	Detected	Detected	Detected	Detected	Detected	Detected	Detected	0
uc002afm	1.45954	2.75021	8.48083	17.0266	8.18406e-08	3.11294e-05	218.94	229.527	604.916	615.561	196.982	217.582	581.356	569.201	-1.31357	-1.36667	0.130278	0.0544459	-1.46934	-1.32369	-0.0261696	-0.0117676	Detected	Detected	Detected	Detected	Detected	Detected	Detected	Detected	0
M58297	1.69905	3.24687	6.82334	17.0208	8.20687e-08	3.11294e-05	62.3208	66.0165	226.994	207.99	61.7465	61.4176	208.664	176.014	-3.12633	-3.16444	-1.28381	-1.51094	-3.14298	-3.14852	-1.50441	-1.70502	Detected	Detected	Detected	Detected	Detected	Detected	Detected	Detected	0
p34699_v4	1.41155	2.66023	3.73804	17.0197	8.21144e-08	3.11294e-05	8.47053	7.89782	20.735	23.6541	8.1314	8.23438	21.4689	21.3044	-6.00552	-6.22774	-4.73632	-4.64729	-6.06776	-6.04744	-4.78527	-4.75148	Not Detected	Not Detected	Detected	Detected	Not Detected	Not Detected	Detected	Detected	0																	p34699_v4	TTCCAAGGATCTATGGCATCCAGGCATATGATTTCAAGAGAGAAGGCTGAAAAGGAAGGT
p28993	2.27932	4.85448	5.28485	16.9871	8.34128e-08	3.12515e-05	17.6718	20.8655	70.9923	87.0097	16.5487	16.0634	100.432	87.7474	-4.94459	-4.82614	-2.96072	-2.76821	-5.04261	-5.0834	-2.55938	-2.70928	Detected	Detected	Detected	Detected	Detected	Detected	Detected	Detected	0																	p28993	TATTTTGTGTAGTCCTACAACGTCTTGTTACTACCCCCTATTACAACACTTATAACTCAG
p20806	1.57706	2.9836	9.27386	16.9657	8.42802e-08	3.12515e-05	380.942	385.556	1059.17	1098.93	341.385	328.979	1124.04	999.099	-0.514541	-0.618394	0.9384	0.890571	-0.676007	-0.727249	0.925033	0.799922	Detected	Detected	Detected	Detected	Detected	Detected	Detected	Detected	0																	p20806	TCTCAGTTCACGGACAAAAGTGGTGGGTTTTCATTGTCTTCACTGATTGTCAATGCATTA
p10926	3.12355	8.7153	3.42706	16.9654	8.42911e-08	3.12515e-05	5.25194	3.28502	30.9037	32.8246	2.7301	3.74099	31.1182	32.2053	-6.69512	-7.49329	-4.1606	-4.17461	-7.64231	-7.18568	-4.24976	-4.15534	Not Detected	Not Detected	Detected	Detected	Not Detected	Not Detected	Detected	Detected	0																	p10926	CTATGTGGACATTGTATCACGTTTATTTATCTTCCTGGATATGCTTATGGCCTTTAAAAC
p11594	-1.66715	0.314874	7.69702	-16.952	8.48392e-08	3.12515e-05	361.287	376.735	110.362	110.123	375.822	365.592	136.516	110.798	-0.590968	-0.651783	-2.32421	-2.42834	-0.537357	-0.575011	-2.11652	-2.37277	Detected	Detected	Detected	Detected	Detected	Detected	Detected	Detected	0																	p11594	ATGCCTCCCTGAGAGCTCTGCTTGGTCTGTGTACTGCTCAATTTCCCCACCCAACCTGGA
p44588_v4	1.37294	2.58998	7.48533	16.9449	8.51306e-08	3.12515e-05	118.222	108.162	276.614	298.067	106.177	113.199	291.563	287.679	-2.20261	-2.45215	-0.998584	-0.991819	-2.36093	-2.26639	-1.02178	-0.996245	Detected	Detected	Detected	Detected	Detected	Detected	Detected	Detected	0																	p44588_v4	GGTTAAGGAAGTTTCTGACTATTTTTAGCTTTCTGAATATCTTGTGGTTGTGTGTGCTTT
AK094383	2.76308	6.78845	3.06951	16.9246	8.59724e-08	3.12801e-05	3.13395	2.78534	23.2707	24.0377	4.31816	2.85922	22.6378	18.0744	-7.43998	-7.73134	-4.56987	-4.62408	-6.98085	-7.57348	-4.70879	-4.98869	Not Detected	Not Detected	Detected	Detected	Not Detected	Not Detected	Detected	Detected	0
p35259_v4	3.30905	9.91116	2.75978	16.9138	8.64214e-08	3.12801e-05	2.46012	2.09484	26.8243	27.26	2.19557	1.89323	16.0036	17.6639	-7.78924	-8.14235	-4.36484	-4.4426	-7.95667	-8.16825	-5.20912	-5.02183	Not Detected	Not Detected	Detected	Detected	Not Detected	Not Detected	Detected	Detected	0																	p35259_v4	CACATTTACTCTTTAAAGCAATGCTTTGAGAACAATTGAGCTGCATAGTCCCTGCAATCT
p33629	-1.3905	0.381434	10.766	-16.8946	8.72293e-08	3.12801e-05	2962.6	2883.43	1110.58	1047.75	2848.27	2597.31	1065.39	1079.08	2.44468	2.28438	1.00678	0.821764	2.38461	2.2537	0.847714	0.911018	Detected	Detected	Detected	Detected	Detected	Detected	Detected	Detected	0																	p33629	GGTACTTCAGTATTATACAACTGCTGTGACCAGACTTGTATACTGGCCGAATATCAGTGC
p18775	1.65736	3.15438	9.00531	16.8868	8.75612e-08	3.12801e-05	316.343	292.043	833.273	1000.35	261.855	289.724	910.724	914.075	-0.782625	-1.01915	0.592333	0.754976	-1.05864	-0.910567	0.621423	0.671607	Detected	Detected	Detected	Detected	Detected	Detected	Detected	Detected	0																	p18775	TGGTCTTGGCTCAGTGCCTTGAAAACACTGATCATGTGATGAAACGAGAATGTCATGCTG
p5261	1.54849	2.92512	5.94314	16.8787	8.79048e-08	3.12801e-05	36.588	37.2508	102.276	96.7819	33.902	36.2469	117.405	105.508	-3.89467	-3.98999	-2.43398	-2.61465	-4.00797	-3.90931	-2.33409	-2.44335	Detected	Detected	Detected	Detected	Detected	Detected	Detected	Detected	0																	p5261	AGAAGTTTGAACGCTTTGGCATCCAAGAAATCACACTCCAAATACTGCTCTTCTGGCCTC
p33392	1.986	3.96137	10.8956	16.8402	8.95668e-08	3.15631e-05	878.584	1149	3338.61	3872.66	923.942	899.76	4098.86	3899.58	0.691069	0.956977	2.59472	2.7078	0.760395	0.724294	2.79156	2.76454	Detected	Detected	Detected	Detected	Detected	Detected	Detected	Detected	0																	p33392	TTCGACTACATCTTCTTCACAGGGAGCCCTCGTGTGGGCAAGATTGTTATGACTGCTGCC
p5213	2.60892	6.10047	5.20148	16.8306	8.99843e-08	3.15631e-05	14.076	13.7067	98.2971	86.2064	19.1827	13.3093	105.917	76.0122	-5.27281	-5.43238	-2.49124	-2.78159	-4.82953	-5.35474	-2.48266	-2.9164	Detected	Detected	Detected	Detected	Detected	Detected	Detected	Detected	0																	p5213	CTACGAGCTCATGTGTACATGGGGTAACTCTGATAAAGCCAGCATTATTATGCTTCTGCT
p4684	1.6774	3.1985	6.23926	16.8227	9.03325e-08	3.15631e-05	40.2708	44.3681	119.38	143.627	45.4729	39.1838	141.46	137.374	-3.75631	-3.73774	-2.2109	-2.04513	-3.58433	-3.79692	-2.06519	-2.0626	Detected	Detected	Detected	Detected	Detected	Detected	Detected	Detected	0																	p4684	AAGGTGTTGAAGCATAGACGCTGGAACATAAAATGACTCATGATCTCACTGGGAGAAGGG
p25604	1.51782	2.86359	6.62067	16.8036	9.11774e-08	3.16252e-05	57.7957	61.5263	164.251	163.522	61.981	51.8855	164.648	173.884	-3.23508	-3.26606	-1.75055	-1.85797	-3.13751	-3.39184	-1.84621	-1.72258	Detected	Detected	Detected	Detected	Detected	Detected	Detected	Detected	0																	p25604	GCAAATATTGATGAAGATAATACTACTGCCTTGCTGTCAAACAGTAACAGTCACCTTTTT
p13061	1.66273	3.16616	8.9487	16.7916	9.17141e-08	3.16252e-05	284.394	305.29	809.465	979.538	256.869	266.625	866.422	869.819	-0.936222	-0.955153	0.550513	0.724646	-1.08637	-1.03043	0.54948	0.600009	Detected	Detected	Detected	Detected	Detected	Detected	Detected	Detected	0																	p13061	TGCTGTCACCTGCCTGTAGACAGAATATTTAAAAACGAGAGTTCATGGTTTTAGTTGAGA
p7196	1.47059	2.77135	6.90059	16.7819	9.21462e-08	3.16252e-05	69.9013	77.5566	201.797	205.106	65.5097	74.7033	195.858	193.055	-2.96072	-2.93201	-1.45355	-1.53108	-3.05763	-2.866	-1.59578	-1.5717	Detected	Detected	Detected	Detected	Detected	Detected	Detected	Detected	0																	p7196	TCTAAAGTAGGTCATGAGACCCCTGAGCTTAAAACGGAGTGATCGGCTTTGGAGAAGTAA
uc003amk	1.4918	2.8124	6.48709	16.7319	9.44302e-08	3.22185e-05	53.1045	49.3317	155.201	153.499	52.5058	59.5136	147.538	145.707	-3.35721	-3.58475	-1.83232	-1.94922	-3.37686	-3.19396	-2.0045	-1.97763	Detected	Detected	Detected	Detected	Detected	Detected	Detected	Detected	0
p34207_v4	1.77951	3.43309	8.58319	16.6989	9.59655e-08	3.24457e-05	211.901	226.136	623.917	700.737	196.737	194.729	808.337	721.58	-1.36072	-1.38815	0.174898	0.241418	-1.47114	-1.48378	0.449365	0.330454	Detected	Detected	Detected	Detected	Detected	Detected	Detected	Detected	0																	p34207_v4	TATTCCAGGAAAGGAGCCTAACTAGAGTCAGTGATATGCCAACTCCACCTTTGCCTTCCA
p14236	-1.68716	0.310539	8.37167	-16.6936	9.62151e-08	3.24457e-05	633.142	583.501	163.902	209.619	594.461	568.319	177.121	190.737	0.218416	-0.0205999	-1.75362	-1.49969	0.124175	0.0614548	-1.74085	-1.58912	Detected	Detected	Detected	Detected	Detected	Detected	Detected	Detected	0																	p14236	TTCATGGTTCAAATCAGAGTATTAATGGGATCTGTTTGCACACCAATACCTGATCTCCTT
RNA95554|RNS_636_144	1.9852	3.95917	7.38105	16.6804	9.6841e-08	3.24681e-05	80.1417	72.7173	293.964	341.394	86.4971	97.7147	330.316	365.087	-2.76349	-3.02496	-0.910819	-0.796017	-2.65668	-2.4786	-0.841744	-0.652463	Detected	Detected	Detected	Detected	Detected	Detected	Detected	Detected	0																	RNA95554|RNS_636_144	ATTAGTGCTCCACAGTGCAGAGCTCCCTCTGTGCATTCCACAGAGCCTGGTTTCCAGGTG
p10262	3.34982	10.1952	3.94836	16.6639	9.76303e-08	3.25446e-05	4.92001	6.38249	50.1452	48.3394	3.17856	5.47413	53.6665	45.3787	-6.78931	-6.53507	-3.46227	-3.61618	-7.42289	-6.63647	-3.4635	-3.66062	Not Detected	Not Detected	Detected	Detected	Not Detected	Not Detected	Detected	Detected	0																	p10262	TTTGGGAAACCAATTCATAGGAATAAAAGCACATATGTGTGCATGCTTATGTGCACGCAA
p17580	-1.66068	0.31629	8.79231	-16.6311	9.92186e-08	3.2885e-05	854.702	844.371	245.811	252.829	679.764	787.25	238.682	260.563	0.651309	0.512543	-1.1689	-1.22929	0.317626	0.531575	-1.3105	-1.13907	Detected	Detected	Detected	Detected	Detected	Detected	Detected	Detected	0																	p17580	CTGCTCTGGCACGAAGGAAAGGCTATATGAAGACAGAGCAAGAAGGTAGTTATCTACAAG
p18616	1.56272	2.9541	7.99942	16.5996	1.00769e-07	3.32092e-05	142.168	153.541	438.83	444.23	135.314	166.359	419.374	457.73	-1.93652	-1.94671	-0.332795	-0.416148	-2.0111	-1.71095	-0.497353	-0.32621	Detected	Detected	Detected	Detected	Detected	Detected	Detected	Detected	0																	p18616	TGCCTAAGGAAGGTGTAGTAACCAGCAGTAAATGTTAAGGCCACATCACATGTACTACAC
p19535	1.8161	3.52129	7.29553	16.5435	1.03605e-07	3.39508e-05	71.1587	90.9963	265.743	306.819	85.2379	89.0031	315.144	293.928	-2.935	-2.70145	-1.05642	-0.950069	-2.67784	-2.61332	-0.909578	-0.965241	Detected	Detected	Detected	Detected	Detected	Detected	Detected	Detected	0																	p19535	GACCACTTTCCCTTAACTTCTCCTTTTCTGGAACAACGGACATATCCTGTGGATTATCTG
p33936	-1.4497	0.366097	10.1099	-16.5074	1.05472e-07	3.4336e-05	1850.3	1986.91	636.472	708.084	1744.45	1734.66	648.398	683.874	1.76558	1.74712	0.203641	0.256465	1.67729	1.67134	0.131289	0.253025	Detected	Detected	Detected	Detected	Detected	Detected	Detected	Detected	0																	p33936	ATCGACCTCATGACAAACACTCCAGACATGAATAAAAATGTGGCCAAACCTTCACCGGTG
p26100	2.30779	4.95122	7.77797	16.498	1.05964e-07	3.4336e-05	76.6931	106.018	503.541	521.352	98.5726	118.111	487.424	444.589	-2.82694	-2.48103	-0.134347	-0.185199	-2.46815	-2.2051	-0.280412	-0.368232	Detected	Detected	Detected	Detected	Detected	Detected	Detected	Detected	0																	p26100	TCAGTGGCCCCAATAAAAATAACACCAGAATCTTCCAGATACTTTCTCCATAAGGCGAAA
p17242	2.33059	5.03011	6.12895	16.4829	1.06759e-07	3.44014e-05	34.7252	25.3023	154.994	179.88	36.3442	29.689	137.019	158.88	-3.97006	-4.548	-1.83424	-1.72042	-3.90761	-4.19725	-2.11122	-1.85277	Detected	Detected	Detected	Detected	Detected	Detected	Detected	Detected	0																	p17242	TCATTGAATGTCTTAGACGGGAAAGAAGACTGAATAATGATTGGAAGAACGCCGGAGTCA
p23447	3.82347	14.1572	3.52836	16.4671	1.07602e-07	3.44057e-05	4.88516	2.33475	43.7052	45.4298	2.55199	3.03818	50.5982	35.3603	-6.79956	-7.98592	-3.66058	-3.70574	-7.73964	-7.4859	-3.54843	-4.0205	Not Detected	Not Detected	Detected	Detected	Not Detected	Not Detected	Detected	Detected	0																	p23447	TTGACCCTGGGGGATCTTTGGGTCAATAAAACATTCTATAGACCCTCAGTGGTCAGACTA
p17268	2.55157	5.86271	5.66465	16.4604	1.07959e-07	3.44057e-05	22.568	24.3051	143.489	129.164	18.8498	18.6302	129.923	94.5069	-4.59176	-4.606	-1.94551	-2.19825	-4.85478	-4.86953	-2.18794	-2.60221	Detected	Detected	Detected	Detected	Detected	Detected	Detected	Detected	0																	p17268	CCCTACCTAGAGTGCTACTTATTGCAGTGAAAACTTTTCTTCTTTCCAAAAACCTTTAAT
p18826	1.48529	2.79974	8.49903	16.4424	1.08935e-07	3.45271e-05	218.805	224.165	566.872	673.85	205.529	216.831	573.917	612.624	-1.31446	-1.40077	0.0365677	0.184973	-1.40807	-1.32867	-0.0447487	0.0942957	Detected	Detected	Detected	Detected	Detected	Detected	Detected	Detected	0																	p18826	GAAAAGGAGTTGACTTTTGCTGATGGAGCCTCTCTGAAGGGCAAATTCAAAGTACAGCTG
AK092608	2.19618	4.58265	3.20565	16.4249	1.09884e-07	3.46386e-05	4.64867	4.95784	17.7561	19.6774	3.5301	4.23976	18.9511	22.9754	-6.87115	-6.89948	-4.96007	-4.91284	-7.27156	-7.00512	-4.96524	-4.64254	Not Detected	Not Detected	Detected	Detected	Not Detected	Not Detected	Detected	Detected	0
uc001mwl	-1.36694	0.387712	9.66658	-16.4061	1.10922e-07	3.47767e-05	1337.32	1364.68	504.251	501.116	1297.49	1225.56	538.577	481.845	1.29716	1.20516	-0.132315	-0.242312	1.25024	1.17012	-0.136438	-0.252137	Detected	Detected	Detected	Detected	Detected	Detected	Detected	Detected	0
BC037205	1.449	2.73019	7.03174	16.393	1.11649e-07	3.48164e-05	80.714	82.3904	223.296	206.91	78.2324	75.5893	235.52	200.795	-2.75322	-2.84479	-1.3075	-1.51845	-2.80157	-2.84899	-1.32974	-1.51498	Detected	Detected	Detected	Detected	Detected	Detected	Detected	Detected	0
p33668	-1.6685	0.314581	7.19706	-16.3691	1.12986e-07	3.50449e-05	270.867	290.291	86.69	87.9767	248.077	240.153	81.3122	73.978	-1.00653	-1.02784	-2.67252	-2.75226	-1.13662	-1.18129	-2.86405	-2.95554	Detected	Detected	Detected	Detected	Detected	Detected	Detected	Detected	0																	p33668	GAATGTCTCGGCCTTTTACTCAGACAAGTAGCATCTCATTAAACCCATTCATTTAGCATT
AK055888	3.93356	15.2798	3.19152	16.3302	1.15207e-07	3.55438e-05	3.73154	2.41239	38.1602	39.9773	1.84625	1.7952	38.0953	27.9844	-7.1882	-7.93873	-3.85632	-3.8902	-8.20666	-8.24496	-3.95791	-4.35801	Not Detected	Not Detected	Detected	Detected	Not Detected	Not Detected	Detected	Detected	0
p16998	1.29645	2.45624	8.61788	16.3138	1.16161e-07	3.5646e-05	252.253	248.729	577.673	625.989	252.453	249.276	651.999	609.555	-1.10924	-1.25076	0.0637978	0.0786811	-1.11139	-1.1275	0.13928	0.0870507	Detected	Detected	Detected	Detected	Detected	Detected	Detected	Detected	0																	p16998	AGATAACCCTTCATCCCCCAGTTTCTTGACTCTGGCCGCTGTTCTTGAACATTTCTTAAA
p21714	1.55217	2.93259	7.73855	16.3034	1.16767e-07	3.5646e-05	125.413	130.509	329.458	404.999	125.973	117.321	352.548	380.337	-2.11743	-2.18119	-0.746364	-0.549538	-2.11429	-2.21478	-0.747771	-0.593429	Detected	Detected	Detected	Detected	Detected	Detected	Detected	Detected	0																	p21714	TGTCTCTGCCTTTCTAATATTTATACTTTGTGTATATTATCATGTTGGCCAGGACTCAAG
p35184_v4	1.6799	3.20405	7.37281	16.2288	1.21228e-07	3.58385e-05	85.9151	94.1498	296.843	342.264	98.2547	92.4915	287.649	265.088	-2.66313	-2.6523	-0.896757	-0.792345	-2.47281	-2.55785	-1.04128	-1.11423	Detected	Detected	Detected	Detected	Detected	Detected	Detected	Detected	0																	p35184_v4	CCAGCCTAGGTCTTGTATGAAACCTGTGAGGAGATTCTCTCTCCCTTGCTGTCTTTGAAA
p16074	2.88415	7.38273	2.75276	16.2227	1.21605e-07	3.58385e-05	2.44617	3.30485	15.9977	22.6537	1.93075	2.42582	17.5352	17.7004	-7.79744	-7.48461	-5.11052	-4.70964	-8.1421	-7.81063	-5.07726	-5.01885	Not Detected	Not Detected	Detected	Detected	Not Detected	Not Detected	Detected	Detected	0																	p16074	GGTTAGCTTTTCACTGTGACCCTTATCTGTACACCTGCTAACTCAAAATAATTTAATAAC
AF075028	1.58065	2.99105	9.31338	16.2215	1.21674e-07	3.58385e-05	403.071	388.937	1154.16	1120.75	359.659	324.813	1092.4	1037.34	-0.433079	-0.605799	1.06232	0.918938	-0.600778	-0.745636	0.883844	0.854113	Detected	Detected	Detected	Detected	Detected	Detected	Detected	Detected	0
AK093065	1.57428	2.97787	5.64861	16.2171	1.21946e-07	3.58385e-05	29.7175	29.483	85.123	88.0852	29.2327	27.8827	97.8158	76.5687	-4.19473	-4.32738	-2.69884	-2.75048	-4.22175	-4.2878	-2.59745	-2.90588	Detected	Detected	Detected	Detected	Detected	Detected	Detected	Detected	0
p1992	1.64479	3.12702	6.37105	16.215	1.22075e-07	3.58385e-05	49.0014	46.3711	145.092	144.669	52.2094	40.4613	141.197	154.853	-3.47322	-3.67404	-1.92949	-2.0347	-3.38503	-3.75063	-2.06788	-1.88981	Detected	Detected	Detected	Detected	Detected	Detected	Detected	Detected	0																	p1992	CTCAGGAGCTGTTGTTTCATTTAATAATAAATATGCATCCTTGAATTCAACGGAGGAACA
p19168	2.26671	4.81224	2.22454	16.2013	1.22924e-07	3.58385e-05	2.44467	2.43363	11.655	9.20979	1.94993	1.77593	10.8624	9.47588	-7.79833	-7.92608	-5.56744	-6.00814	-8.12784	-8.26053	-5.76817	-5.9203	Not Detected	Not Detected	Not Detected	Not Detected	Not Detected	Not Detected	Detected	Not Detected	0																	p19168	ACCCAGAAGAAAGATTCTGTTAACTACTCCCTTTAGAAATTATCTCAAGTTTCAGAAGCT
p14233	-1.68809	0.310339	8.63897	-16.1997	1.23021e-07	3.58385e-05	755.688	741.742	210.388	261.562	675.424	692.64	212.653	207.852	0.473678	0.325584	-1.39341	-1.1803	0.308385	0.346859	-1.47709	-1.46515	Detected	Detected	Detected	Detected	Detected	Detected	Detected	Detected	0																	p14233	GCACAAATACAGAGCTGATTCTTAAAGCATGTCCCCACAATAAAGCTTTTCTTAATCATT
p3739	2.27341	4.83465	11.4279	16.1838	1.24015e-07	3.58385e-05	1047.37	1208.8	5480.76	5429.61	1385.61	1405.21	6157.06	7350.45	0.944592	1.03017	3.30985	3.19532	1.34504	1.36746	3.37858	3.67905	Detected	Detected	Detected	Detected	Compromised	Compromised	Compromised	Detected	0																	p3739	TCACTGGCCACTGACAAATGACACTTCAAGAGGAATACAGGCTTAATAGCTGCGAACACA
p43763_v4	1.74025	3.34094	6.65265	16.1811	1.24184e-07	3.58385e-05	46.9334	55.9842	170.544	178.758	57.2105	61.0701	190.654	196.779	-3.53542	-3.40224	-1.69631	-1.72945	-3.25306	-3.15671	-1.63464	-1.54413	Detected	Detected	Detected	Detected	Detected	Detected	Detected	Detected	0																	p43763_v4	AAGCACGTGTCCCTCAAGGCTACTGTTGGGATGCCCAGGACTTGTCTGAGCCCTTCTCTA
p10102	1.42126	2.67819	9.98662	16.1753	1.24545e-07	3.58385e-05	656.214	636.684	1660.11	1765.99	623.994	566.57	1654.18	1566.97	0.270054	0.105243	1.58675	1.57495	0.194124	0.057008	1.48246	1.4492	Detected	Detected	Detected	Detected	Detected	Detected	Detected	Detected	0																	p10102	AAGAAGATGTCTTTGATTGTGCAGCTGATCTCTCCCATGCCTTTTAAGCAATTAGAACTA
p42365_v4	1.77101	3.41292	8.39886	16.1629	1.25331e-07	3.58385e-05	199.009	190.34	615.412	660.824	176.907	166.279	689.781	538.925	-1.45128	-1.63676	0.155097	0.15681	-1.62442	-1.71164	0.220548	-0.0906219	Detected	Detected	Detected	Detected	Detected	Detected	Detected	Detected	0																	p42365_v4	ACTCAAACACAGGAGATAGGAGATGATTTGGATGAAGTGATAAAGAAAAGGCTTCACTCC
p278	1.91929	3.78237	7.98293	16.1586	1.25601e-07	3.58385e-05	116.957	160.896	478.29	532.272	121.5	125.234	481.78	477.808	-2.21813	-1.8792	-0.20857	-0.155291	-2.16645	-2.12061	-0.297215	-0.264276	Detected	Detected	Detected	Detected	Detected	Detected	Detected	Detected	0																	p278	ATTGGCTGTTTTCCTCACATTCCTCAAGCAGATAACTGATACCGTGCTTCCAGAAGATTT
p43075_v4	1.87731	3.67389	5.10027	16.1356	1.27072e-07	3.58385e-05	21.7077	17.6463	69.1944	66.4497	17.2897	15.4892	65.8663	61.7108	-4.64784	-5.0679	-2.99773	-3.15712	-4.97942	-5.13592	-3.16798	-3.21711	Detected	Detected	Detected	Detected	Detected	Detected	Detected	Detected	0																	p43075_v4	ATTCATTCTTTTACTAAAGAGAGGGCCTGTCTTATCTTTTCCAGACTTGCATTCCTTGGC
p6386	2.33019	5.02872	3.184	16.134	1.27176e-07	3.58385e-05	3.5762	4.29674	20.7279	24.6179	3.7513	4.68015	20.447	16.5346	-7.24954	-7.10595	-4.73681	-4.58968	-7.18388	-6.86255	-4.85563	-5.11715	Not Detected	Not Detected	Detected	Detected	Not Detected	Not Detected	Detected	Detected	0																	p6386	AATGGTACCGTACCACATGATCACATCTACGTGGATTCACCCTGCAGGCTGTTTAAAGAA
p29415	2.00568	4.01579	5.86004	16.1284	1.27541e-07	3.58385e-05	31.7301	33.548	131.827	116.177	25.2703	26.2362	107.692	111.281	-4.10019	-4.14104	-2.06781	-2.35113	-4.43189	-4.37562	-2.45868	-2.3665	Detected	Detected	Detected	Detected	Detected	Detected	Detected	Detected	0																	p29415	GTGTGCCTTGCACCTTGTAGGTGTACAAAATATTAAGTCAATTTTATAATTGAAGGAGGT
p11337	1.4781	2.78581	6.02682	16.1188	1.28164e-07	3.58385e-05	36.4935	42.7797	103.638	108.71	38.8155	38.4284	104.738	118.857	-3.8984	-3.79034	-2.41491	-2.44697	-3.8127	-3.825	-2.4988	-2.27148	Detected	Detected	Detected	Detected	Detected	Detected	Detected	Detected	0																	p11337	TTGTTTTTAAAAGTTTCTGTGGGCCTCAAACAACACTTTCTGCATTTTCCCCTCTCGCCC
p23364	1.37274	2.58963	7.44312	16.1115	1.2864e-07	3.58385e-05	114.285	112.799	273.14	291.137	106.11	99.9729	269.558	286.909	-2.25148	-2.39158	-1.01681	-1.02576	-2.36184	-2.44564	-1.13499	-1.00011	Detected	Detected	Detected	Detected	Detected	Detected	Detected	Detected	0																	p23364	ATACACCAAACATTCCTTGATCTGGAAAACCCAACAGTATGCTTTGCTTCAGCCTCAGGC
uc002vvv	-1.44065	0.3684	6.5228	-16.1042	1.29117e-07	3.58385e-05	145.256	148.762	51.0283	60.2011	163.023	149.529	56.441	55.9588	-1.90552	-1.99233	-3.43709	-3.29959	-1.74233	-1.86482	-3.39077	-3.35827	Detected	Detected	Detected	Detected	Detected	Detected	Detected	Detected	0
p7790	2.47244	5.54983	2.76256	16.0947	1.2974e-07	3.58385e-05	2.56105	2.87063	18.0573	16.4543	2.5773	3.63358	17.0925	12.861	-7.73123	-7.68783	-4.9358	-5.17092	-7.72541	-7.22771	-5.11416	-5.47963	Not Detected	Not Detected	Detected	Detected	Not Detected	Not Detected	Detected	Detected	0																	p7790	CATCTGCTCCTTTACTTTGCTTAATATACTATAGTATTTCTCTTAGATACAGGGGAAGAC
p25530	1.85616	3.62044	5.39476	16.0944	1.29756e-07	3.58385e-05	21.2424	25.3517	87.6297	82.602	23.4399	18.9343	75.1872	75.4526	-4.67909	-4.54518	-2.65696	-2.84321	-4.54037	-4.84617	-2.97703	-2.92706	Detected	Detected	Detected	Detected	Detected	Detected	Detected	Detected	0																	p25530	AATCATGGCAACAGGACTTTTAGAAGCACGTCCTCTGAAAGCCATTTTCTGCCTGTGGTT
AK127022	-2.45075	0.182916	6.15222	-16.0752	1.31032e-07	3.59108e-05	179.052	197.039	25.6085	32.3539	140.543	154.23	36.8269	28.0568	-1.60373	-1.58685	-4.43176	-4.19544	-1.9564	-1.82016	-4.00676	-4.35428	Detected	Detected	Detected	Detected	Detected	Detected	Detected	Detected	0
p15069	2.75886	6.76863	2.80482	16.0718	1.31256e-07	3.59108e-05	2.55915	3.67547	20.928	19.5787	2.25922	2.44893	15.3604	17.3553	-7.7323	-7.33126	-4.72295	-4.9201	-7.91544	-7.79695	-5.2683	-5.04725	Not Detected	Not Detected	Detected	Detected	Not Detected	Not Detected	Detected	Detected	0																	p15069	CATCATTCCCTATTAACATCCCTTGATGGGTCACCTTAAGTGATTATTCTTTTTAATGGC
p37453_v4	1.49114	2.81112	8.05696	16.0609	1.31987e-07	3.59413e-05	153.636	169.434	425.761	428.716	144.472	169.242	459.834	473.548	-1.8246	-1.80461	-0.376414	-0.467433	-1.91662	-1.68616	-0.364479	-0.277194	Detected	Detected	Detected	Detected	Detected	Detected	Detected	Detected	0																	p37453_v4	GGACCCCCGATGTCATCTGTATTCTCTTTTTCTTCTTGTACTATATCCTTTGCCTGTAAA
p25288	2.503	5.66863	5.59598	16.0483	1.32838e-07	3.60041e-05	20.4232	24.512	122.603	139.947	20.0558	16.9641	108.823	94.1893	-4.73583	-4.59378	-2.17246	-2.08258	-4.76532	-5.00469	-2.44361	-2.60707	Detected	Detected	Detected	Detected	Detected	Detected	Detected	Detected	0																	p25288	TCCGTCAGGAAGCCTCTTTTGGATGATTAACTGAGATTAAAAATGAAAAGACACATGAAA
uc001mwj	-1.31405	0.402191	10.3124	-16.0231	1.3455e-07	3.62985e-05	1962.43	2113.42	768.002	805.506	1989.59	1958.78	863.398	791.799	1.85046	1.83617	0.474654	0.442441	1.86699	1.84663	0.544435	0.464429	Detected	Detected	Detected	Detected	Detected	Detected	Detected	Detected	0
p21040	1.47053	2.77123	6.75593	16.0048	1.35815e-07	3.64701e-05	65.2673	66.9276	176.677	178.686	58.95	68.9956	195.83	169.491	-3.05968	-3.14466	-1.64534	-1.73003	-3.20984	-2.98067	-1.59599	-1.7595	Detected	Detected	Detected	Detected	Detected	Detected	Detected	Detected	0																	p21040	TAAACTTGAGAGGCAAGGCCAACTCTTTTATGTCTTCAAATGCTTTGCTGCCAAACACAG
p18997	1.37453	2.59283	5.89176	15.9782	1.37672e-07	3.67983e-05	36.5079	38.0469	96.6898	99.9234	38.7815	34.3165	88.7944	97.3861	-3.89783	-3.95949	-2.51502	-2.56856	-3.81397	-3.98827	-2.73705	-2.55892	Detected	Detected	Detected	Detected	Detected	Detected	Detected	Detected	0																	p18997	TAAAATACAGCAACCTGCAGCAGGAAAATGGGCTTCAGTTTTCAAGTCTGCAGCTGAGTT
AK055361	1.96823	3.91287	5.70813	15.9357	1.40704e-07	3.74363e-05	32.7091	24.5535	94.1298	112.094	24.959	24.3374	108.739	99.6717	-4.05635	-4.59133	-2.55373	-2.40274	-4.44977	-4.484	-2.44473	-2.52545	Detected	Detected	Detected	Detected	Detected	Detected	Detected	Detected	0
p4210	1.45191	2.7357	7.75825	15.8811	1.44702e-07	3.82758e-05	131.368	138.221	368.204	329.215	133.589	121.03	388.056	349.572	-2.0505	-2.09836	-0.585952	-0.848424	-2.0296	-2.16988	-0.609326	-0.715118	Detected	Detected	Detected	Detected	Detected	Detected	Detected	Detected	0																	p4210	AACTGAACACTAGCTGACAGACGTTTTGATTTCTTTGACCATCACGGAATCGTGGCCAAG
p34206_v4	1.98397	3.95581	8.70778	15.8747	1.45179e-07	3.82758e-05	230.583	241.684	736.292	845.692	194.968	179.765	918.168	836.566	-1.23883	-1.29221	0.413822	0.512678	-1.48417	-1.59913	0.633168	0.543774	Detected	Detected	Detected	Detected	Detected	Detected	Detected	Detected	0																	p34206_v4	ATCTGGACCTCAGTATTACCACATCTAGAGCTATAATCACATCCCTGTTAAGCCTTCCTG
AK126243	2.05745	4.1625	7.68546	15.8566	1.46536e-07	3.84157e-05	88.0206	116.594	488.857	427.922	92.2369	109.482	393.009	378.425	-2.6282	-2.34384	-0.177044	-0.470107	-2.56399	-2.31455	-0.591029	-0.600698	Detected	Detected	Detected	Detected	Detected	Detected	Detected	Detected	0
p43611_v4	1.93243	3.81698	5.2174	15.85	1.47034e-07	3.84157e-05	20.1474	20.3598	72.5889	79.1759	15.3371	20.9025	67.0514	72.4334	-4.75544	-4.86154	-2.92864	-2.90432	-5.15231	-4.7035	-3.14225	-2.98598	Detected	Detected	Detected	Detected	Detected	Detected	Detected	Detected	0																	p43611_v4	CCCGCCCTGTTGCAGATGCATTTCTAGATGTGTGAACAAAGAAATTTATCTACCTTAATT
p5856	1.57359	2.97645	8.65471	15.8151	1.49707e-07	3.88595e-05	238.757	242.752	636.226	794.078	237.578	216.262	703.071	658.004	-1.18857	-1.28585	0.203084	0.421825	-1.199	-1.33247	0.248079	0.19739	Detected	Detected	Detected	Detected	Detected	Detected	Detected	Detected	0																	p5856	GAGAAGAGGAGCACTTTGAGCTTTGAGAGGAGCAGCCCTCTGCAAGTGAAGTGGAAAAAA
AK130942	2.14317	4.41733	4.67905	15.8104	1.50073e-07	3.88595e-05	12.0572	12.9672	59.395	58.8118	12.3053	11.4719	58.5615	41.0803	-5.49615	-5.5124	-3.21804	-3.33328	-5.47006	-5.56907	-3.33757	-3.80419	Not Detected	Detected	Detected	Detected	Detected	Detected	Detected	Detected	0
BC041930	1.60699	3.04615	6.8014	15.777	1.52686e-07	3.92492e-05	65.6659	67.9442	171.332	220.303	61.3339	60.9543	198.698	191.492	-3.0509	-3.12291	-1.68967	-1.42797	-3.15265	-3.15945	-1.57501	-1.58342	Detected	Detected	Detected	Detected	Detected	Detected	Detected	Detected	0
p21935	2.57247	5.94828	2.68994	15.7739	1.52931e-07	3.92492e-05	2.35739	2.81751	16.8947	15.3203	3.13765	2.35137	19.3565	12.2446	-7.85078	-7.71477	-5.03181	-5.27394	-7.44158	-7.8556	-4.9347	-5.55049	Not Detected	Not Detected	Detected	Detected	Not Detected	Not Detected	Detected	Detected	0																	p21935	CACAAACTGTATTCTCTCCCACTGTTTTGTCTTCTTTCATAAAGCAGGAAACATAGGTGC
uc003akf	1.36758	2.58037	10.4337	15.7397	1.55662e-07	3.97741e-05	888.857	930.43	2263.16	2186.82	850.381	781.55	2261.6	2177.05	0.707839	0.652562	2.03381	1.88331	0.640701	0.521091	1.93368	1.9236	Detected	Detected	Detected	Detected	Detected	Detected	Detected	Detected	0
p870	-1.43956	0.368679	7.66758	-15.714	1.57751e-07	4.0131e-05	343.52	345.381	109.96	122.259	324.892	326.14	130.446	132.447	-0.663716	-0.777145	-2.32948	-2.27752	-0.747449	-0.739757	-2.18214	-2.11529	Detected	Detected	Detected	Detected	Detected	Detected	Detected	Detected	0																	p870	TCAAGAGATTTCGGAAGCATAATTTTTTGGTATTTGGGCAGCTGGTGATCGTTGGTCCCG
BC050303	1.50861	2.84537	7.81567	15.6882	1.59884e-07	4.0496e-05	140.138	138.174	385.11	410.178	137.663	119.378	346.362	381.231	-1.95727	-2.09885	-0.521184	-0.531205	-1.98626	-2.18971	-0.773309	-0.590042	Detected	Detected	Detected	Detected	Detected	Detected	Detected	Detected	0
AF074993	2.36459	5.15006	3.85758	15.6684	1.61538e-07	4.05536e-05	6.78757	7.86418	36.6554	33.7639	4.99358	6.24578	28.5142	33.1865	-6.32507	-6.2339	-3.91436	-4.1339	-6.77119	-6.44622	-4.37584	-4.11204	Not Detected	Not Detected	Detected	Detected	Not Detected	Not Detected	Detected	Detected	0
p27911	-1.74472	0.298391	9.95025	-15.6635	1.6195e-07	4.05536e-05	1895.87	1832.79	457.603	604.433	1650.71	1875.55	578.713	532.801	1.80067	1.63063	-0.272361	0.0281259	1.59761	1.78399	-0.032743	-0.107108	Detected	Detected	Detected	Detected	Detected	Detected	Detected	Detected	0																	p27911	TAGTGTCGGTTTTACGAGATTCCTTGATATATTACAGAATTAGAGTCCAGATTTACACCA
p9041	2.36058	5.13577	5.64703	15.6455	1.63482e-07	4.05536e-05	22.7051	27.4848	125.685	125.572	19.8913	19.2581	113.938	92.4838	-4.58302	-4.42863	-2.13665	-2.23894	-4.7772	-4.82171	-2.37734	-2.63343	Detected	Detected	Detected	Detected	Detected	Detected	Detected	Detected	0																	p9041	GGAGATTGACTATTTTATCAGTCATTAATTTTGCTCCAAATAACCCCGTGATTTTGGATG
p40312_v4	1.6825	3.20984	9.46634	15.6414	1.6383e-07	4.05536e-05	424.752	399.763	1139.84	1451.92	363.817	393.393	1330.11	1171.95	-0.357493	-0.566191	1.04431	1.29243	-0.584193	-0.469276	1.16788	1.03013	Detected	Detected	Detected	Detected	Detected	Detected	Detected	Detected	0																	p40312_v4	ATACAGAAAAGCACAAAGCTAAAGAAATAAAATTGCCGGGTGCTTCGCCTGGAGACGCAC
p14237	-1.49359	0.355127	8.67385	-15.6407	1.63893e-07	4.05536e-05	706.309	733.064	236.484	270.801	650.689	654.752	222.56	246.162	0.376187	0.308605	-1.22471	-1.13022	0.254561	0.265703	-1.41139	-1.2211	Detected	Detected	Detected	Detected	Detected	Detected	Detected	Detected	0																	p14237	GAGGGCTTCAACGCAGAGTAGGTGGAATTCATGGTTCAAATCAGAGTATTAATGGGATCT
p9040	1.66551	3.17226	8.14446	15.6358	1.64306e-07	4.05536e-05	155.565	182.715	506.157	545.004	148.721	150.7	522.326	447.732	-1.8066	-1.69574	-0.126872	-0.121188	-1.8748	-1.85356	-0.180639	-0.358069	Detected	Detected	Detected	Detected	Detected	Detected	Detected	Detected	0																	p9040	TTTGGATGATTGATTATGGGAATGCTGCTTTCACTGTACATCCAAGCTCTCCTGGCCTCA
p29642	1.37085	2.58624	9.92735	15.6065	1.66839e-07	4.10014e-05	639.871	639.194	1506.29	1659.89	556.929	590.006	1574.98	1526.84	0.23367	0.110918	1.44647	1.48556	0.0300842	0.115484	1.41167	1.41177	Detected	Detected	Detected	Detected	Detected	Detected	Detected	Detected	0																	p29642	CCCTGGTGAAGCAGTGCCAGTCACACTTTGCCAGTCAAACGGAGAGGCAGCAGTAGTAAG
AF075082	2.71156	6.55031	2.59817	15.5975	1.67634e-07	4.10014e-05	2.62863	2.29033	20.458	12.5191	1.93381	2.69119	14.1441	15.9228	-7.69366	-8.01363	-4.75572	-5.56525	-8.13982	-7.66086	-5.38732	-5.17154	Not Detected	Not Detected	Detected	Not Detected	Not Detected	Not Detected	Detected	Detected	0
G36880	1.87521	3.66856	6.69772	15.5905	1.68241e-07	4.10014e-05	61.0911	59.1739	199.057	206.623	54.3	43.9498	205.452	184.919	-3.15508	-3.3223	-1.47327	-1.52045	-3.32839	-3.63132	-1.52679	-1.63381	Detected	Detected	Detected	Detected	Detected	Detected	Detected	Detected	0
p4678	-1.81119	0.284956	7.52365	-15.5749	1.69625e-07	4.11657e-05	389.679	389.765	104.395	96.27	305.94	303.865	94.1666	98.3708	-0.481824	-0.602731	-2.4044	-2.6223	-0.834161	-0.841815	-2.6523	-2.5444	Detected	Detected	Detected	Detected	Detected	Detected	Detected	Detected	0																	p4678	AATGCCGTGCTTTAAACTGAAAGGGAAACTTAGCAAATAAATGAGAGTAACAACACTAGA
p38823_v4	1.3872	2.61571	7.74945	15.5562	1.71292e-07	4.13969e-05	136.936	140.764	341.423	383.943	127.672	127.344	339.073	330.058	-1.99062	-2.07206	-0.694894	-0.626565	-2.09497	-2.09651	-0.803995	-0.797987	Detected	Detected	Detected	Detected	Detected	Detected	Detected	Detected	0																	p38823_v4	AACGATGCTGTATTTTCTTAGCTACTAAAACTTCATTTGTCATTGACTGTCTCAGGGCTT
p3502	2.37641	5.19243	6.31048	15.548	1.72035e-07	4.14041e-05	33.8787	37.068	168.055	194.263	26.8245	43.6895	194.945	168.099	-4.00566	-3.99709	-1.71752	-1.60944	-4.34578	-3.63989	-1.60252	-1.77139	Detected	Detected	Detected	Detected	Detected	Detected	Detected	Detected	0																	p3502	CAAAAAGCCAATAATTCTGAGTGTCTCCATTAATGCCTAGGTAGCCCATACTCTCACCCA
p25471	1.9054	3.74613	7.02121	15.5191	1.74664e-07	4.15974e-05	68.3632	72.3376	238.992	269.02	54.9032	74.7185	270.71	229.545	-2.99282	-3.03252	-1.20949	-1.13974	-3.31245	-2.86571	-1.12884	-1.32193	Detected	Detected	Detected	Detected	Detected	Detected	Detected	Detected	0																	p25471	ATTCCCACTGTTTAAAAAGGCAACACACGTTCGCTGATGGTCTACATTCCAGCTGCACTA
p29762	1.38246	2.60713	6.05711	15.5109	1.75414e-07	4.15974e-05	39.565	42.2279	117.309	112.093	42.4869	40.7372	100.153	101.446	-3.78182	-3.80906	-2.23614	-2.40275	-3.68232	-3.74083	-2.56339	-2.5	Detected	Detected	Detected	Detected	Detected	Detected	Detected	Detected	0																	p29762	GTGCAGATAGCCTTGAAACCATTGGTTTCCTACCACTGTTTATTTCAGCATAACTTTTTT
p11926	1.7327	3.3235	6.68422	15.4911	1.77251e-07	4.15974e-05	53.3045	64.5733	201.305	198.042	52.8093	55.7039	192.501	160.973	-3.35178	-3.19633	-1.45708	-1.58165	-3.36854	-3.2894	-1.62073	-1.83388	Detected	Detected	Detected	Detected	Detected	Detected	Detected	Detected	0																	p11926	GAATCAAAAGGAATATAAAGGACCATGAAGGCTCTTTTCTAAAAAACAACCTGAGAGCTA
p6471	-1.40606	0.377341	8.77353	-15.4887	1.7748e-07	4.15974e-05	744.086	754.007	247.9	272.481	703.135	652.939	285.921	270.389	0.451357	0.349244	-1.1567	-1.1213	0.366393	0.261703	-1.04997	-1.08567	Detected	Detected	Detected	Detected	Detected	Detected	Detected	Detected	0																	p6471	TGCAATACGGCTTCTTCCATGTACCTGTGCCTGAACTGTCTGCAATAAAGAAGAATTTGT
p4748	1.41374	2.66427	9.09632	15.484	1.77922e-07	4.15974e-05	349.609	324.011	850.695	1002.41	324.168	344.342	840.006	889.435	-0.638369	-0.86929	0.622186	0.757944	-0.750669	-0.661404	0.504809	0.632184	Detected	Detected	Detected	Detected	Detected	Detected	Detected	Detected	0																	p4748	TAAGAGCCAGACAAACAGAGATACCCAGCACTAATCAACTTTGTGGCAAATCCCTCCACA
p4680	1.69377	3.23501	8.15889	15.4654	1.79671e-07	4.15974e-05	166.265	176.095	522.545	559.671	155.845	139.729	527.397	452.725	-1.71063	-1.74898	-0.0809008	-0.082877	-1.80729	-1.96261	-0.166702	-0.342072	Detected	Detected	Detected	Detected	Detected	Detected	Detected	Detected	0																	p4680	CATCATCTTTGTCACTGTAATGCTGGGTAACAAATAAACACGAAACAATGAGTGCTCGTT
p15133	2.18232	4.53882	2.30985	15.4579	1.80382e-07	4.15974e-05	2.40773	2.1408	11.4473	12.9766	2.61123	2.1798	9.49029	8.83238	-7.82029	-8.11104	-5.59338	-5.51347	-7.70653	-7.9649	-5.96299	-6.02176	Not Detected	Not Detected	Not Detected	Detected	Not Detected	Not Detected	Detected	Not Detected	0																	p15133	CTTTACTAGCAATGGCAGAATATTTATTGAGAGCTCACTGCTTGCTTACTATTTTATCTC
p24632	2.70623	6.52612	2.50897	15.4392	1.82172e-07	4.15974e-05	2.6891	2.2417	11.7157	16.3489	1.99574	2.0488	18.784	12.427	-7.66084	-8.04459	-5.55994	-5.18019	-8.09434	-8.05432	-4.97801	-5.52915	Not Detected	Not Detected	Not Detected	Detected	Not Detected	Not Detected	Detected	Detected	0																	p24632	CCTAAATCATTCTAACTACTTGAGAATGGATGATATATTGAGGGCATTCTCAAGAAGAAG
p3760	1.51057	2.84922	6.77377	15.4313	1.82936e-07	4.15974e-05	64.6364	71.6554	183.523	196.767	64.5023	59.1122	192.724	167.227	-3.07369	-3.04619	-1.5905	-1.59097	-3.07999	-3.20372	-1.61906	-1.7789	Detected	Detected	Detected	Detected	Detected	Detected	Detected	Detected	0																	p3760	ACAGCTGAATTGATGATATGATGACAGGCTCATCCCTCCATTGTAAACTATGCTGCGTAA
BC020846	-1.68185	0.311683	6.60221	-15.4251	1.83532e-07	4.15974e-05	179.14	185.554	56.1994	59.8864	183.051	150.728	53.2233	48.3195	-1.60302	-1.6735	-3.29783	-3.30716	-1.57516	-1.8533	-3.47546	-3.57003	Detected	Detected	Detected	Detected	Detected	Detected	Detected	Detected	0
p11025	3.77576	13.6967	4.13146	15.419	1.84125e-07	4.15974e-05	3.2129	3.90437	61.0121	78.081	6.05239	6.6247	69.5902	53.3949	-7.40409	-7.2441	-3.17929	-2.92441	-6.49376	-6.36125	-3.08863	-3.42593	Not Detected	Not Detected	Detected	Detected	Not Detected	Not Detected	Detected	Detected	0																	p11025	CTTGTTGGGGTTACCTTAGTACCTGGGTGAAGAGTAAAAAGTAATTAATAATAACGAAAG
AK000073	2.02961	4.08296	9.37816	15.4173	1.84289e-07	4.15974e-05	316.468	420.64	1349.43	1417.14	276.847	319.156	1306.4	1308.41	-0.782053	-0.492748	1.28782	1.25745	-0.978319	-0.770984	1.14194	1.18904	Detected	Detected	Detected	Detected	Detected	Detected	Detected	Detected	0
p4207	1.36557	2.57678	8.05109	15.4067	1.85325e-07	4.15974e-05	171.727	174.772	434.218	422.469	162.423	152.885	452.368	395.946	-1.66399	-1.75986	-0.348037	-0.488611	-1.74765	-1.8328	-0.388095	-0.535404	Detected	Detected	Detected	Detected	Detected	Detected	Detected	Detected	0																	p4207	CCTCAGCCTGAACTGAACACTAGCTGACAGACGTTTTGATTTCTTTGACCATCACGGAAT
p19096	2.6213	6.15304	6.00128	15.4067	1.85327e-07	4.15974e-05	18.806	32.6225	161.979	147.401	24.4575	29.6384	154.572	172.723	-4.85485	-4.18139	-1.77065	-2.00771	-4.47906	-4.19971	-1.93731	-1.73225	Detected	Detected	Detected	Detected	Detected	Detected	Detected	Detected	0																	p19096	AAGGAAAATATGCTCCCATGGAAACCAGGATAACAGATGACCAGATGGCTTACATTCTCA
uc001dsd	2.33678	5.05173	5.83483	15.4062	1.8538e-07	4.15974e-05	30.5458	26.8962	142.252	140.329	22.0214	22.9864	133.65	101.519	-4.15507	-4.45986	-1.958	-2.07865	-4.63043	-4.56639	-2.14713	-2.49896	Detected	Detected	Detected	Detected	Detected	Detected	Detected	Detected	0
p10414	-1.35986	0.389621	8.74982	-15.3944	1.86537e-07	4.15974e-05	719.103	692.364	264.844	243.619	660.669	687.764	286.859	281.676	0.402086	0.226196	-1.06131	-1.28283	0.276519	0.336666	-1.04525	-1.02667	Detected	Detected	Detected	Detected	Detected	Detected	Detected	Detected	0																	p10414	GGAAATGCTGGTCCCTACAATAGAATGCTCTGTGGTCATTAAAAAGATTAAAAAGGTCAA
p21631	2.12323	4.35668	4.68931	15.3889	1.87088e-07	4.15974e-05	13.726	12.3038	42.3166	56.5789	12.8499	10.7572	59.3675	59.1686	-5.30913	-5.58816	-3.70716	-3.38912	-5.40758	-5.66187	-3.31785	-3.2778	Detected	Detected	Detected	Detected	Detected	Detected	Detected	Detected	0																	p21631	TTAGAAATATTTCGGATGAATTAACTGAGAACGCAGTGCACTCACTGGCATGGCCACCTG
p14234	-1.68457	0.311095	8.69524	-15.3866	1.87309e-07	4.15974e-05	780.466	787.074	198.985	262.905	679.543	730.703	230.044	237.393	0.520223	0.411164	-1.4738	-1.17291	0.317156	0.424038	-1.36368	-1.27343	Detected	Detected	Detected	Detected	Detected	Detected	Detected	Detected	0																	p14234	TTGGCACAAATACAGAGCTGATTCTTAAAGCATGTCCCCACAATAAAGCTTTTCTTAATC
p27505	2.35102	5.10185	6.39201	15.3803	1.87936e-07	4.15974e-05	47.3735	28.4224	185.094	194.6	39.4627	35.967	202.734	177.31	-3.52196	-4.38023	-1.57819	-1.60694	-3.78885	-3.9205	-1.546	-1.69443	Detected	Detected	Detected	Detected	Detected	Detected	Detected	Detected	0																	p27505	TTGTACAAACAAGGTTTGGAGCGAAGTCCGGATCCCAAGAGCATGTTCTGTAAATGTGCT
p30183	1.56804	2.96501	6.70891	15.3745	1.88517e-07	4.15974e-05	67.3044	64.6514	194.784	185.405	55.2052	56.7133	170.977	170.521	-3.01534	-3.19458	-1.50458	-1.67678	-3.30453	-3.26349	-1.79179	-1.75076	Detected	Detected	Detected	Detected	Detected	Detected	Detected	Detected	0																	p30183	CCCACCTCCAGATTGAACTGTCTGCAAACAAATCTTTACTTGATGAGAAGTTTAAATATA
p3492	1.90298	3.73986	7.43875	15.3693	1.89035e-07	4.15974e-05	81.0005	89.8215	317.268	406.933	103.006	86.4375	311.053	315.551	-2.74811	-2.7202	-0.800754	-0.542662	-2.40468	-2.65552	-0.928432	-0.862831	Detected	Detected	Detected	Detected	Detected	Detected	Detected	Detected	0																	p3492	ATCCCCAATCTGACTCAGCATTCTAAATTTACTTAAGATCTGGGGACAAGGGTTTTTGGC
p23345	2.00129	4.00357	8.33726	15.3687	1.89096e-07	4.15974e-05	149.94	169.736	732.45	738.331	148.894	180.133	587.704	551.779	-1.85973	-1.80204	0.406275	0.316813	-1.87312	-1.59618	-0.0105021	-0.0566157	Detected	Detected	Detected	Detected	Detected	Detected	Detected	Detected	0																	p23345	AGCAATAAAAGAAGAATTCAAGCAAAGGGATCAGGAAGAGGATTGCTACTAAGAGGCAGA
p39643_v4	1.67735	3.19841	8.34114	15.3655	1.89417e-07	4.15974e-05	194.88	196.998	501.491	621.718	169.49	166.146	598.903	605.881	-1.48152	-1.58716	-0.140231	0.0688049	-1.68621	-1.71279	0.0167322	0.0783285	Detected	Detected	Detected	Detected	Detected	Detected	Detected	Detected	0																	p39643_v4	CCTTCTGCGTGGAACATGCCAACCCTCGTCTGCTTTGACTTTGCAAAACTGCATGAGACC
p16941	2.43807	5.41915	4.97841	15.3592	1.9005e-07	4.15974e-05	14.6998	12.0282	74.905	77.1685	10.9499	17.3703	79.5945	63.0414	-5.21024	-5.62084	-2.88332	-2.94137	-5.63841	-4.97055	-2.89485	-3.18633	Detected	Detected	Detected	Detected	Not Detected	Detected	Detected	Detected	0																	p16941	AGAAGTCTGCAGTCTTTTGCAGCGTTGTTTTCCTATGTATAATTGTCTCCTCCCACCCCA
p4110	-2.7962	0.143966	6.31631	-15.3319	1.92825e-07	4.2046e-05	202.838	229.282	36.2504	26.6777	207.67	201.459	39.1734	22.0631	-1.42378	-1.36821	-3.93039	-4.47375	-1.39311	-1.43476	-3.91764	-4.701	Detected	Detected	Detected	Detected	Detected	Detected	Detected	Detected	0																	p4110	CTGATAATCTGCCAGATATGAGAGGAATGTCACAATAAAATTGGTTTTGCCATGATATGA
uc002afc	1.38453	2.61086	8.25929	15.3044	1.95673e-07	4.25072e-05	196.314	200.686	500.935	512.267	167.93	195.438	492.086	475.799	-1.47095	-1.56039	-0.141834	-0.21056	-1.69955	-1.47854	-0.266679	-0.270354	Detected	Detected	Detected	Detected	Detected	Detected	Detected	Detected	0
p37773_v4	1.7522	3.36871	7.3759	15.2911	1.97057e-07	4.25575e-05	92.3202	92.0838	266.361	352.99	91.8988	85.8515	334.551	274.597	-2.55939	-2.68432	-1.05307	-0.747829	-2.56929	-2.66533	-0.823364	-1.06339	Detected	Detected	Detected	Detected	Detected	Detected	Detected	Detected	0																	p37773_v4	TTGTGCGGAAACGTTTTGAGAATGCCCTTCCCTAAGAGAGAACAGTAAAAGTGAGCAATA
p33867	-1.40241	0.378297	11.1575	-15.2881	1.97372e-07	4.25575e-05	3649.6	4182.55	1434.06	1405.59	3647.26	3417.21	1440.81	1341.6	2.74555	2.82098	1.37558	1.24565	2.74133	2.6495	1.28322	1.22518	Detected	Detected	Detected	Detected	Detected	Detected	Detected	Detected	0																	p33867	GCACCCAGTCCGGTCACCGCAGCGGAGAGCTCGCCGCTCGCTGCAGCGAGGCCCGGAGCG
p36507_v4	1.60254	3.03678	8.14764	15.272	1.99082e-07	4.27671e-05	173.897	149.897	468.153	530.665	174.813	153.905	539.196	445.26	-1.64588	-1.98137	-0.239476	-0.159654	-1.64159	-1.8232	-0.134781	-0.366058	Detected	Detected	Detected	Detected	Detected	Detected	Detected	Detected	0																	p36507_v4	CCAACCAGTTATGCTACAGCCTGCATTCAGGGAGATGTGGCCACAGGACTCAGTTCTGAC
AK021879	-1.5158	0.349703	8.3588	-15.2646	1.99864e-07	4.27769e-05	528.901	555.418	184.873	189.427	539.118	599.69	223.509	181.463	-0.0411147	-0.0917596	-1.57992	-1.64581	-0.016807	0.138969	-1.40526	-1.66103	Detected	Detected	Detected	Detected	Detected	Detected	Detected	Detected	0
p28092	2.68139	6.41476	6.93112	15.2481	2.01639e-07	4.2998e-05	49.9745	65.7485	283.994	334.301	46.2284	35.481	307.076	313.017	-3.44485	-3.17031	-0.960598	-0.82631	-3.56056	-3.94013	-0.946997	-0.874464	Detected	Detected	Detected	Detected	Detected	Detected	Detected	Detected	0																	p28092	ACTCCGGAATGTCGCTAGCTCCTTAGTAAATAAATGAATCTCTTTCTGGAGCTAGTGTCT
p36168_v4	1.29163	2.44804	10.7794	15.2343	2.03128e-07	4.30198e-05	1117.78	1227.46	2703.87	2827.05	1105.4	1050.05	2802.09	2670.35	1.03846	1.05227	2.2905	2.25377	1.01908	0.947146	2.24284	2.21825	Detected	Detected	Detected	Detected	Detected	Detected	Detected	Detected	0																	p36168_v4	GCCACAAGAGGAAAAAAAGCAGCAAGACAGACAATGAGTAGCCACTGCTGTTTGCCCTGG
p818	1.68899	3.22432	6.59462	15.2334	2.03224e-07	4.30198e-05	55.9081	58.3433	150.786	165.45	52.0058	49.4671	188.669	192.689	-3.28298	-3.3427	-1.87395	-1.84106	-3.39066	-3.4607	-1.64974	-1.57443	Detected	Detected	Detected	Detected	Detected	Detected	Detected	Detected	0																	p818	AGGTTGACTCAAGTTTCTTTATTTGGCCATGAAACTGTGGGGCATCTCACGGTGCTTCTT
p9127	1.99717	3.99215	6.84288	15.2253	2.04109e-07	4.30499e-05	51.7348	67.6392	271.406	238.718	55.951	55.6467	217.217	196.635	-3.3949	-3.1294	-1.026	-1.31215	-3.28517	-3.29088	-1.44646	-1.54518	Detected	Detected	Detected	Detected	Detected	Detected	Detected	Detected	0																	p9127	AAAGGTGATTTAGGTGACTTATCAACTTTTCATGAGTACAGATGAAGAACTCTTCTAGGG
p20993	-2.70693	0.153156	4.2943	-15.2141	2.05335e-07	4.31515e-05	59.2661	56.5106	6.53014	6.36971	41.5696	45.3804	9.525	8.7742	-3.19883	-3.38874	-6.4032	-6.54008	-3.71381	-3.5851	-5.95773	-6.03129	Detected	Detected	Not Detected	Not Detected	Detected	Detected	Not Detected	Not Detected	0																	p20993	TTTCAACATCTCAGGCTGAAGATCTCTGTGTACAGTCACAATCTTGGTGCAGCTTCTGCA
p16440	1.55113	2.93047	6.94572	15.1922	2.07755e-07	4.35025e-05	64.5225	84.2154	211.332	215.871	72.4434	68.3132	204.055	213.034	-3.07624	-2.81318	-1.38694	-1.45729	-2.91248	-2.99501	-1.53663	-1.42962	Detected	Detected	Detected	Detected	Detected	Detected	Detected	Detected	0																	p16440	CTATCAATAGTTAAGATTCCATTTCTAAAAGATCTTACTTTGAGTCTACCTATGCCTGGG
p18587	1.41179	2.66067	4.56931	15.1608	2.11288e-07	4.40788e-05	13.4144	15.763	38.6952	36.7515	13.5844	15.6229	39.684	39.8505	-5.34225	-5.23072	-3.83623	-4.01158	-5.32739	-5.12351	-3.89896	-3.84804	Not Detected	Detected	Detected	Detected	Detected	Detected	Detected	Detected	0																	p18587	CCTCCTATCTTGGAGCAGGAAGTCCTCTCAGGAGAAGTCCAAGCTTCAGACAGAGAAGGA
AL137476	-1.82459	0.282321	5.52005	-15.1543	2.12027e-07	4.40788e-05	94.3639	82.8858	26.163	20.9079	93.3048	76.2302	27.3637	23.6112	-2.5278	-2.83614	-4.40085	-4.82533	-2.54739	-2.83681	-4.43526	-4.60316	Detected	Detected	Detected	Detected	Detected	Detected	Detected	Detected	0
p14419	1.31703	2.49153	7.95805	15.145	2.13088e-07	4.41412e-05	159.808	162.772	380.888	426.101	162.966	145.29	381.751	383.078	-1.76777	-1.86248	-0.537089	-0.47626	-1.74283	-1.90631	-0.632959	-0.583068	Detected	Detected	Detected	Detected	Detected	Detected	Detected	Detected	0																	p14419	ATCATGAGACTGCATTTTCTCTCGTCGGTTTCGGCATGAATTGTCCCAGAGTCTCAGAAA
p35881_v4	1.39161	2.62371	8.88382	15.1317	2.14626e-07	4.4196e-05	284.074	308.288	724.324	787.456	278.868	296.187	845.428	710.86	-0.937847	-0.941054	0.390178	0.409744	-0.967826	-0.878736	0.514092	0.30886	Detected	Detected	Detected	Detected	Detected	Detected	Detected	Detected	0																	p35881_v4	TTAGCACACATTTAATGACAGAAGTCTCAGGTATTCAAATGGGAGAGACTCTTGACTGAC
p36682_v4	1.44558	2.72372	6.00342	15.1295	2.14876e-07	4.4196e-05	36.0398	42.3512	111.161	98.5172	36.1348	41.3938	108.752	105.5	-3.91645	-3.80486	-2.3138	-2.58901	-3.91595	-3.71776	-2.44454	-2.44346	Detected	Detected	Detected	Detected	Detected	Detected	Detected	Detected	0																	p36682_v4	GCAGATATAACGCGGATCCTGTAAAGAGTGAAAGGAGAAGACCACTTTTAGTTGCCTCCC
AK128303	1.6867	3.2192	6.36473	15.1221	2.1573e-07	4.42147e-05	38.4259	48.9111	151.458	133.154	48.9622	48.363	154.93	152.974	-3.82396	-3.5971	-1.86754	-2.15436	-3.47767	-3.49327	-1.93397	-1.90742	Detected	Detected	Detected	Detected	Detected	Detected	Detected	Detected	0
p6747	1.98899	3.9696	4.71247	15.1142	2.16649e-07	4.42468e-05	15.1643	12.799	57.0445	51.5834	12.8844	11.9899	59.4703	42.5445	-5.16536	-5.53123	-3.2763	-3.52248	-5.40371	-5.50536	-3.31535	-3.75366	Detected	Detected	Detected	Detected	Detected	Not Detected	Detected	Detected	0																	p6747	GTCTGAGATAGTCATGAAAGAGATTTAGAAAAAGACATAGTGATTTTGTTCCCCATTTGC
AK056746	-1.59637	0.330708	6.94316	-15.1026	2.1801e-07	4.43686e-05	226.196	236.104	74.6904	69.856	216.844	181.037	66.9893	71.7479	-1.26654	-1.32591	-2.88746	-3.085	-1.33075	-1.58896	-3.14359	-2.9997	Detected	Detected	Detected	Detected	Detected	Detected	Detected	Detected	0
uc001spc	1.81525	3.5192	8.84159	15.0919	2.19267e-07	4.44682e-05	268.943	273.879	754.158	903.837	229.008	212.022	937.911	858.048	-1.01681	-1.1118	0.44841	0.608606	-1.25201	-1.36103	0.66386	0.580352	Detected	Detected	Detected	Detected	Detected	Detected	Detected	Detected	0
p11680	2.62117	6.15249	2.52039	15.0773	2.21008e-07	4.45492e-05	2.52057	2.47106	17.8081	16.1884	1.90647	2.41067	10.7632	13.2187	-7.75422	-7.90406	-4.95585	-5.19442	-8.16036	-7.81967	-5.78141	-5.44005	Not Detected	Not Detected	Detected	Detected	Not Detected	Not Detected	Detected	Detected	0																	p11680	CCGCGTTCAAAGTTAAAAACTGTCACCTGAATAGTTAATAACATCAAAGATTGTGAAAGC
BC039097	-1.86902	0.273759	9.95956	-15.0757	2.21202e-07	4.45492e-05	1999.57	2195.63	606.982	505.354	1840.4	1623.16	489.574	490.517	1.8775	1.89123	0.135198	-0.230162	1.75454	1.57548	-0.274063	-0.226402	Detected	Detected	Detected	Detected	Compromised	Detected	Detected	Detected	0
AB051439	1.73137	3.32042	4.98019	15.0689	2.22011e-07	4.45574e-05	18.2024	19.7168	62.5321	57.8173	17.3316	14.473	53.7532	56.3079	-4.90191	-4.90784	-3.14379	-3.35788	-4.97593	-5.23381	-3.46117	-3.3493	Detected	Detected	Detected	Detected	Detected	Detected	Detected	Detected	0
p22269	1.84877	3.60192	4.95219	15.0582	2.23304e-07	4.46624e-05	15.0487	15.0533	70.5516	53.1099	16.9412	18.4454	54.5679	58.275	-5.1764	-5.29718	-2.96971	-3.4804	-5.0088	-4.88391	-3.43947	-3.29976	Detected	Detected	Detected	Detected	Detected	Detected	Detected	Detected	0																	p22269	ATACATGGAAACCCACAAAAGTTTCGAGGTGAACATATTAGCAAAAATGCTCTAGCTTAT
p2141	-1.59987	0.329907	7.3412	-15.048	2.2454e-07	4.47552e-05	300.487	288.366	79.0737	97.2174	283.527	258.546	99.9358	97.9429	-0.856811	-1.03743	-2.80519	-2.60817	-0.943921	-1.07483	-2.56652	-2.55069	Detected	Detected	Detected	Detected	Detected	Detected	Detected	Detected	0																	p2141	CATTCTCAGAGCACAAAGACCCCATGATCTAGGGCAAACTTGTCCAACTGTTGGCCCATG
p27144	1.95186	3.86874	9.74267	15.0276	2.27031e-07	4.49013e-05	427.122	533.494	1510.81	1731.37	415.409	380.227	1914.39	1610.07	-0.349462	-0.149863	1.4508	1.54639	-0.392877	-0.518385	1.69322	1.48835	Detected	Detected	Detected	Detected	Detected	Detected	Detected	Detected	0																	p27144	AGTTTGAGAGCATGTCTTTCTCCTGGTAAAAGGAATTAGATCCATAGTCATACGGCCCCC
p11791	2.42156	5.35749	4.85609	15.0242	2.27452e-07	4.49013e-05	12.553	13.6006	49.9912	76.197	13.286	10.8067	66.1075	80.1962	-5.43801	-5.44359	-3.46671	-2.95965	-5.35943	-5.65525	-3.16271	-2.8391	Not Detected	Detected	Detected	Detected	Detected	Not Detected	Detected	Detected	0																	p11791	TGTCTCCCTGGACAAGTTTCTTGACCCTGAGAAGAATGTTAGACCATCAACTTTGTGAGG
uc002fif	1.18984	2.28128	12.9926	15.023	2.27595e-07	4.49013e-05	5347.65	5610.72	12363.3	11695.1	5465.37	5169.65	12732.8	12471.4	3.29672	3.24478	4.48346	4.3023	3.32484	3.24675	4.42681	4.44177	Detected	Detected	Detected	Detected	Detected	Detected	Detected	Detected	0
G36915	-1.30763	0.403985	10.9281	-15.0077	2.29492e-07	4.51221e-05	3281.66	3171.31	1239.83	1309.41	2970.98	2856.32	1239.63	1168.89	2.59224	2.42167	1.16561	1.14339	2.44546	2.39084	1.06624	1.02636	Detected	Detected	Detected	Detected	Detected	Detected	Detected	Detected	0
p22318	1.44833	2.72892	9.11712	14.9812	2.32814e-07	4.54457e-05	314.192	343.349	810.337	973.902	332.173	356.312	983.587	912.216	-0.792464	-0.785657	0.552066	0.716321	-0.715474	-0.612107	0.732462	0.668669	Detected	Detected	Detected	Detected	Detected	Detected	Detected	Detected	0																	p22318	GAGGGTGTGGCATGTTGAAATTTAAAAAGAAGCAATGTGTATTTGCAAGTCAAACCAATA
p15185	1.69457	3.23679	6.23802	14.978	2.33214e-07	4.54457e-05	42.427	45.8572	143.559	145.095	38.4339	41.432	113.149	144.286	-3.68106	-3.69011	-1.94481	-2.03045	-3.82696	-3.71643	-2.38737	-1.99177	Detected	Detected	Detected	Detected	Detected	Detected	Detected	Detected	0																	p15185	AGAAAATATTGAGACAGTTCCATTAGGTCACAGAGCCTGAGGCCCAGGCCGGGCTGCAGC
AK021454	-2.04125	0.242953	9.06889	-14.9759	2.33489e-07	4.54457e-05	1133.15	1228.45	303.062	264.789	1030.15	982.76	211.245	289.642	1.05816	1.05343	-0.866841	-1.16261	0.917377	0.851592	-1.48667	-0.986433	Detected	Detected	Detected	Detected	Detected	Detected	Detected	Detected	0
p14075	1.6488	3.13573	7.08744	14.9611	2.35377e-07	4.54754e-05	82.4985	80.9385	219.787	263.517	75.5086	69.0005	265.613	218.648	-2.72167	-2.87044	-1.33035	-1.16956	-2.8527	-2.98057	-1.15626	-1.39209	Detected	Detected	Detected	Detected	Detected	Detected	Detected	Detected	0																	p14075	AAACGTTTTGAGAATGCCCTTCCCTAAGAGAGAACAGTAAAAGTGAGCAATACTTCCTGA
AK124781	1.76002	3.38704	7.64531	14.9545	2.36217e-07	4.54754e-05	100.578	111.983	410.773	399.165	100.938	123.174	319.342	351.965	-2.43579	-2.40205	-0.428116	-0.570471	-2.43394	-2.14455	-0.890486	-0.705272	Detected	Detected	Detected	Detected	Detected	Detected	Detected	Detected	0
p44007_v4	1.56645	2.96175	7.6044	14.9542	2.36254e-07	4.54754e-05	124.271	117.69	293.658	363.463	105.266	106.198	350.136	336.64	-2.13062	-2.33035	-0.912318	-0.705646	-2.37337	-2.35849	-0.757676	-0.769499	Detected	Detected	Detected	Detected	Detected	Detected	Detected	Detected	0																	p44007_v4	TTAATCCTTTTCCTTAAAATTGCAAAAGTGGTGTCTTTTTCCTGCAGATGGACCCTCCCT
p28108	2.74216	6.69072	5.6264	14.9502	2.36778e-07	4.54754e-05	16.3575	23.4069	113.189	139.269	14.3319	24.2413	133.527	126.643	-5.05609	-4.66033	-2.28772	-2.08958	-5.25011	-4.48971	-2.14845	-2.17994	Detected	Detected	Detected	Detected	Detected	Detected	Detected	Detected	0																	p28108	AAACTAGGCTGAGCCTTCTCTTTCTCTGCTTTGGGAAAAATTCGTAACTTTGAGGCCTGC
BC024745	-1.33111	0.397464	10.5732	-14.9355	2.38668e-07	4.56873e-05	2476.52	2390.59	973.89	1046.73	2490.45	2312.97	869.393	960.338	2.18613	2.01396	0.817303	0.820356	2.19093	2.08643	0.554417	0.742837	Detected	Detected	Detected	Detected	Detected	Detected	Detected	Detected	0
p1052	1.4121	2.66124	6.73605	14.9207	2.40608e-07	4.57554e-05	57.1939	68.1131	170.368	182.309	67.3321	69.5093	177.185	166.173	-3.25018	-3.11933	-1.6978	-1.70107	-3.01804	-2.96997	-1.74034	-1.78802	Detected	Detected	Detected	Detected	Detected	Detected	Detected	Detected	0																	p1052	GGCAGCAAGTCCATCTCATCGCTTTTGGTGAAAGTCAGTCCAGTTTGTAAAGATTCTCAT
p11975	1.82112	3.53357	9.15798	14.9161	2.41208e-07	4.57554e-05	303.384	326.59	1112.32	1233.49	259.892	331.198	937.745	1033.43	-0.842966	-0.857856	1.00904	1.05722	-1.0695	-0.717551	0.663605	0.848658	Detected	Detected	Detected	Detected	Detected	Detected	Detected	Detected	0																	p11975	GGGAACATGGAGGAGACATATTTCCACCTATTTCTCTCCATAAGTATAAAAGACCATAAA
p33879	1.5897	3.00986	8.14604	14.9147	2.41391e-07	4.57554e-05	141.23	189.144	489.982	472.358	166.037	160.247	521.51	483.265	-1.94606	-1.64585	-0.173726	-0.327574	-1.71591	-1.76495	-0.182895	-0.24789	Detected	Detected	Detected	Detected	Detected	Detected	Detected	Detected	0																	p33879	GCCCTGTCTGCTCTGTGGACTCAACAGTTTGTGGCAAGACAAGCTCAGAACTGAGAAGCT
p16680	2.46432	5.51865	4.08445	14.8857	2.45243e-07	4.62094e-05	7.25462	7.72117	46.7316	44.9321	5.64874	8.59506	36.3482	33.0506	-6.22907	-6.26037	-3.56399	-3.72164	-6.59334	-5.98559	-4.02563	-4.11796	Not Detected	Not Detected	Detected	Detected	Not Detected	Not Detected	Detected	Detected	0																	p16680	GATTGAAGGCAGCTGCACTTCATATATCAAGGAGCATTGAATATAACTAACTCTAAAACT
p8416	1.72477	3.30528	7.98588	14.8847	2.45379e-07	4.62094e-05	130.388	149.893	435.022	511.476	158.863	121.76	473.437	428.333	-2.0613	-1.9814	-0.345367	-0.212789	-1.77963	-2.16121	-0.322417	-0.421974	Detected	Detected	Detected	Detected	Detected	Detected	Detected	Detected	0																	p8416	GTCTCAGAAAAGTTATGTGAAAGTTAAAAGTAAAACTGACAGCAGCTGAAGGATGGGGGG
AK055170	-3.28977	0.102254	3.24572	-14.8746	2.46734e-07	4.63141e-05	32.1771	31.1933	2.17086	2.89908	32.8025	23.5161	4.55014	2.95585	-4.08	-4.24603	-7.99205	-7.67572	-4.05553	-4.53353	-7.02354	-7.60099	Detected	Detected	Not Detected	Not Detected	Detected	Detected	Not Detected	Not Detected	0
uc001slx	1.9427	3.84425	8.72913	14.8493	2.50183e-07	4.68101e-05	237.371	250.692	735.764	849.165	208.648	176.734	903.166	849.272	-1.19697	-1.23942	0.412788	0.51859	-1.38634	-1.62367	0.609401	0.56552	Detected	Detected	Detected	Detected	Detected	Detected	Detected	Detected	0
p21572	1.80514	3.49462	3.15355	14.8149	2.54943e-07	4.75225e-05	4.78687	4.59927	18.6769	13.4814	4.50212	5.17964	18.1695	16.7368	-6.82889	-7.00779	-4.88713	-5.45841	-6.92066	-6.71625	-5.026	-5.09961	Not Detected	Not Detected	Detected	Not Detected	Not Detected	Not Detected	Detected	Detected	0																	p21572	TCTGTTTCTTCTTTTATTGCTATAAGCACCAGTTTCCATCCCCAGAAAAGGTTAACTAAA
p23279	-3.303	0.10132	2.96616	-14.81	2.5563e-07	4.75225e-05	29.3502	27.5836	3.44821	2.15888	19.4758	23.0388	2.87311	1.7899	-4.21267	-4.42345	-7.32446	-8.10103	-4.80765	-4.56311	-7.68683	-8.32468	Detected	Detected	Not Detected	Not Detected	Detected	Detected	Not Detected	Not Detected	0																	p23279	AAAGTAGAAATGCATGCTTACATGTCTAAGGCCTGAAAAATTGGTAGTGACATCCCAAAA
p29630	1.68541	3.21632	7.03164	14.7838	2.59338e-07	4.79347e-05	64.75	77.1658	205.517	231.259	74.1406	76.472	232.671	274.141	-3.07116	-2.9393	-1.4272	-1.35795	-2.87907	-2.83224	-1.3473	-1.06579	Detected	Detected	Detected	Detected	Detected	Detected	Detected	Detected	0																	p29630	TCTAGTTTTCTGCCTCCTTTTAGAAAATGTGCTAAAGAACATACAGACACAGAGCAGACA
p9862	1.13453	2.19547	7.33	14.7827	2.59499e-07	4.79347e-05	107.575	109.491	230.205	239.129	108.73	108.568	251.071	233.728	-2.33876	-2.43452	-1.26354	-1.30966	-2.32665	-2.32665	-1.2375	-1.29587	Detected	Detected	Detected	Detected	Detected	Detected	Detected	Detected	0																	p9862	TTCTTGAATCCTTTCAGCATTAGGCAAAGGAGCAGATGTGGGCATTCTGCATCTCAAGGA
AY362863	-1.66596	0.315134	6.51123	-14.7739	2.60754e-07	4.79631e-05	180.745	162.972	59.2324	53.7166	152.774	154.911	46.4086	46.5616	-1.59015	-1.86071	-3.222	-3.46402	-1.83601	-1.8138	-3.67313	-3.62349	Detected	Detected	Detected	Detected	Detected	Detected	Detected	Detected	0
p29455	1.32865	2.51167	11.9127	14.7695	2.61381e-07	4.79631e-05	2490.48	2626.79	5768.55	6195.89	2345.5	2282.88	6596.61	5912.7	2.19424	2.1499	3.38368	3.38578	2.10441	2.06753	3.47806	3.36504	Detected	Detected	Detected	Detected	Detected	Detected	Detected	Detected	0																	p29455	CCCTCCCTTTTCATATCCCGATTCTTAAGTTCTGCTATTGTGGTATTGTGGTCGAAAAAA
BC127178	1.64124	3.11934	10.73	14.7643	2.62134e-07	4.79631e-05	942.809	1068.5	2599.82	2999.25	867.938	977.996	3364.64	3085.9	0.792853	0.852179	2.23388	2.33907	0.670183	0.844582	2.50679	2.42691	Detected	Detected	Detected	Detected	Detected	Detected	Detected	Detected	0
p10540	2.2092	4.62419	7.26474	14.7559	2.63356e-07	4.80001e-05	71.0209	68.4032	356.657	391.995	62.0494	86.7651	317.693	269.246	-2.9378	-3.1132	-0.631918	-0.596622	-3.13592	-2.65006	-0.897956	-1.09178	Detected	Detected	Detected	Detected	Detected	Detected	Detected	Detected	0																	p10540	AAGAAATCAAAGGCATAAAGAACTCACAGCACAAGTCCAAAGTCTGATCAGCGAGCAGGC
p41276_v4	-1.38151	0.383816	7.3354	-14.7469	2.64665e-07	4.80001e-05	275.045	258.917	102.205	103.895	244.161	265.592	88.6825	106.424	-0.984445	-1.19284	-2.43499	-2.51232	-1.15958	-1.03603	-2.73887	-2.43089	Detected	Detected	Detected	Detected	Detected	Detected	Detected	Detected	0																	p41276_v4	GTGACCAGAAACATCCTTATCATCATGTAGTTAATATAAATACTGCCTTTTCCCCTTCAT
p6857	1.50116	2.8307	7.89342	14.7458	2.64819e-07	4.80001e-05	148.705	149.232	355.089	407.634	143.381	125.36	429.618	411.836	-1.87166	-1.98778	-0.638276	-0.540181	-1.92755	-2.11917	-0.462537	-0.478635	Detected	Detected	Detected	Detected	Detected	Detected	Detected	Detected	0																	p6857	TCAACCTTTTGGAACCATTTGTTTACAAAGAGACCTGTCTACTGTCTGTCCCCCAACCTT
CR599612	-1.4414	0.368209	10.0516	-14.7215	2.684e-07	4.80564e-05	1790.15	1954.05	598.072	652.802	1660.06	1611.37	632.674	696.317	1.7179	1.72306	0.113864	0.139191	1.60576	1.56497	0.0958709	0.279038	Detected	Detected	Detected	Detected	Detected	Detected	Detected	Detected	0
AF131834	1.33536	2.52338	6.29543	14.7181	2.689e-07	4.80564e-05	48.7702	51.3823	114.354	130.452	52.3992	45.5192	124.6	130.377	-3.48004	-3.52599	-2.27295	-2.18394	-3.37979	-3.5807	-2.24829	-2.13802	Detected	Detected	Detected	Detected	Detected	Detected	Detected	Detected	0
p27901	-1.26711	0.415491	8.33716	-14.7136	2.69565e-07	4.80564e-05	503.363	533.69	216.858	220.653	496.234	475.289	195.574	201.774	-0.112513	-0.149333	-1.34971	-1.42568	-0.136386	-0.196441	-1.59788	-1.50797	Detected	Detected	Detected	Detected	Detected	Detected	Detected	Detected	0																	p27901	TAAATACTGGGAGTTGACTCAACTCTCTGCTTAAATACGGATTACCTCCTCCTCCTTCTC
G36698	-1.28779	0.409577	7.08533	-14.7133	2.69608e-07	4.80564e-05	227.719	220.187	89.5713	86.3642	203.315	198.861	90.3471	81.6281	-1.25686	-1.4266	-2.62535	-2.77895	-1.42369	-1.45349	-2.71204	-2.81357	Detected	Detected	Detected	Detected	Detected	Detected	Detected	Detected	0
AK027742	1.55675	2.9419	2.4932	14.7114	2.69895e-07	4.80564e-05	3.66879	3.40085	10.4836	10.1886	3.0397	3.06136	9.44327	8.62216	-7.21266	-7.4433	-5.72025	-5.86242	-7.48733	-7.47493	-5.97016	-6.05651	Not Detected	Not Detected	Not Detected	Not Detected	Not Detected	Not Detected	Not Detected	Not Detected	0
p20805	1.51076	2.84961	9.26762	14.71	2.70101e-07	4.80564e-05	387.798	409.078	1065.92	1095	341.589	327.971	1045.32	960.507	-0.488806	-0.53296	0.947575	0.885408	-0.675145	-0.731678	0.820279	0.74309	Detected	Detected	Detected	Detected	Detected	Detected	Detected	Detected	0																	p20805	CAAAAGTGGTGGGTTTTCATTGTCTTCACTGATTGTCAATGCATTAATAAAGAAGATGTG
p2809	1.71055	3.27285	8.02234	14.684	2.74019e-07	4.80934e-05	148.496	162.876	455.012	478.219	117.144	150.563	496.897	452.689	-1.87369	-1.86156	-0.280552	-0.309783	-2.21912	-1.85488	-0.252643	-0.342184	Detected	Detected	Detected	Detected	Detected	Detected	Detected	Detected	0																	p2809	CTGATGCCAGACCAACCTAACACAAAGAACTTTTGGTTTTTTAATGTGACTGTGTTTTAT
p33969_v4	1.16854	2.24784	10.1494	14.6817	2.74368e-07	4.80934e-05	741.113	810.608	1737.18	1728.81	731.185	749.673	1650.12	1696.48	0.445582	0.453671	1.65222	1.54425	0.422829	0.461014	1.4789	1.56377	Detected	Detected	Detected	Detected	Detected	Detected	Detected	Detected	0																	p33969_v4	AGGGCCTGCTGTGGAAGACCAGCCCCAAAGTTGCTGAACAGAAGACTTTTGAGAGTCAGC
p22220	2.02514	4.07033	6.84651	14.6766	2.75142e-07	4.80934e-05	47.3295	60.0946	202.488	274.546	58.7071	63.4017	248.515	210.334	-3.5233	-3.30003	-1.44862	-1.11041	-3.2158	-3.10265	-1.25226	-1.44802	Detected	Detected	Detected	Detected	Detected	Detected	Detected	Detected	0																	p22220	TGAAGTGCTGATAGAGTTCCCTAACGCTGACTGTCTGCTCTGCATTTCTGGAGATTGTAT
p9760	2.09487	4.27188	5.90573	14.6751	2.75366e-07	4.80934e-05	31.1285	34.8185	134.741	121.897	28.6046	22.8334	109.488	131.096	-4.1278	-4.08741	-2.03627	-2.28179	-4.25309	-4.57603	-2.43481	-2.13008	Detected	Detected	Detected	Detected	Detected	Detected	Detected	Detected	0																	p9760	AGAATACACAACCTTGTGATTGCTAGCAGTGAAAGCTCAGAGTTATGACATAACAAGTGG
p41490_v4	1.4252	2.68551	9.50649	14.6632	2.77191e-07	4.80934e-05	451.991	480.326	1252.95	1300.76	415.782	429.906	1146.87	1079.86	-0.267818	-0.30132	1.1808	1.13383	-0.391581	-0.341225	0.954033	0.912073	Detected	Detected	Detected	Detected	Detected	Detected	Detected	Detected	0																	p41490_v4	TGCTTTTGCTGTTTTGATCAGCTCTCTGCCTGAAGGAGACAAGAAAAACCAACGGGAACA
uc001rnk	2.32094	4.99658	3.86415	14.6538	2.78635e-07	4.80934e-05	5.53361	6.4849	26.4949	36.8781	6.0298	8.32421	35.7513	32.1387	-6.61975	-6.51211	-4.38267	-4.00662	-6.49915	-6.03179	-4.04952	-4.15832	Not Detected	Not Detected	Detected	Detected	Not Detected	Not Detected	Detected	Detected	0
p13921	1.30242	2.46643	9.03123	14.6453	2.79958e-07	4.80934e-05	327.585	357.522	843.44	868.233	340.867	308.554	763.894	814.878	-0.732242	-0.727304	0.609829	0.550627	-0.678201	-0.819722	0.367783	0.505878	Detected	Detected	Detected	Detected	Detected	Detected	Detected	Detected	0																	p13921	TGGACATCAACCGGGAAGAGCTGAAAGATGGCGTTACCAGAACAACTTCCAGTAAAAGAA
p10538	2.19678	4.58455	6.34752	14.6414	2.80567e-07	4.80934e-05	39.6113	39.9952	152.359	185.865	29.9704	44.0615	204.788	159.366	-3.78013	-3.88744	-1.85898	-1.6732	-4.1858	-3.62766	-1.53146	-1.84836	Detected	Detected	Detected	Detected	Detected	Detected	Detected	Detected	0																	p10538	ACAGGATGGAGACGAGAGATCTGGACTTCTGAACATCTACCGGAAAAGATAAAATGTGCA
p1391	-1.64727	0.319244	3.43296	-14.6381	2.81085e-07	4.80934e-05	20.0717	20.8188	6.1025	5.3359	17.9008	17.8458	7.08452	6.0105	-4.76088	-4.82937	-6.50091	-6.79558	-4.92932	-4.93159	-6.38478	-6.57708	Detected	Detected	Not Detected	Not Detected	Detected	Detected	Not Detected	Not Detected	0																	p1391	TTTGAAGCCCCATATAAATATGTAATTTAATTTATTCCAATAAAGACTCATTGCACAGGC
p33896	-1.66089	0.316243	9.25788	-14.6349	2.81583e-07	4.80934e-05	1242.78	1183.81	363.245	315.861	998.71	955.981	341.25	358.821	1.19138	1.00003	-0.605513	-0.908167	0.872658	0.811735	-0.794762	-0.677442	Detected	Detected	Detected	Detected	Detected	Detected	Detected	Detected	0																	p33896	GAAATAAATAGACTGCCATCAGCAAATCAAGGCTCACCATTTAAATCTGCGCTCTCCACT
uc003kmo	1.67402	3.19103	6.78991	14.6339	2.81736e-07	4.80934e-05	62.0382	65.7445	178.167	225.369	53.2817	67.7495	194.684	195.288	-3.13288	-3.17039	-1.63322	-1.39517	-3.3557	-3.00696	-1.60446	-1.5551	Detected	Detected	Detected	Detected	Detected	Detected	Detected	Detected	0
p4880	1.48232	2.79397	6.31176	14.6308	2.8222e-07	4.80934e-05	48.966	53.3086	136.529	140.08	41.5869	46.9917	130.16	124.876	-3.47426	-3.47289	-2.01725	-2.0812	-3.71321	-3.53477	-2.1853	-2.20022	Detected	Detected	Detected	Detected	Detected	Detected	Detected	Detected	0																	p4880	AAAGCACTGGCTAAACAAAGGGAGACTATCTGGGAGAAGGTGTTTTCACCCTTTCAAGCT
p34998_v4	1.31708	2.49161	8.24414	14.6294	2.82441e-07	4.80934e-05	170.559	194.278	468.972	486.817	208.315	197.22	475.52	483.294	-1.67384	-1.60721	-0.236954	-0.284076	-1.38864	-1.46544	-0.316086	-0.247806	Detected	Detected	Detected	Detected	Detected	Detected	Detected	Detected	0																	p34998_v4	TTGAACTCTGAAGACCAGCTTAGCCACCAGATGCCAAACACTGAGCAGGCTTTGTTCTCC
p33393	1.63895	3.11439	11.0832	14.6259	2.82995e-07	4.80934e-05	1175.64	1434.92	3339.57	4031.54	1184.42	1143.26	4077.14	3914.98	1.11126	1.27756	2.59513	2.7658	1.1187	1.06984	2.7839	2.77023	Detected	Detected	Detected	Detected	Detected	Detected	Detected	Detected	0																	p33393	ATCTTCTTCACAGGGAGCCCTCGTGTGGGCAAGATTGTTATGACTGCTGCCGCCAAGCAC
p22351	1.41612	2.66866	4.96848	14.617	2.84393e-07	4.80934e-05	20.8619	19.9338	47.653	53.2568	19.0371	17.0417	49.9375	53.9934	-4.70517	-4.89204	-3.53582	-3.47642	-4.84052	-4.9981	-3.56739	-3.40985	Detected	Detected	Detected	Detected	Detected	Detected	Detected	Detected	0																	p22351	TGGAATGATGAGTTGACTTGCACCCACTGAAACGGGGGCAAATCTCCTTCAAAAGATCAT
p15677	-1.31651	0.401504	10.3211	-14.6148	2.84746e-07	4.80934e-05	2132.35	2144.02	851.579	772.803	1991.62	1824.7	794.823	825.43	1.97026	1.85691	0.623684	0.382644	1.86847	1.74434	0.425043	0.52444	Detected	Detected	Detected	Detected	Detected	Detected	Detected	Detected	0																	p15677	TAACCATGACATACTAAATGAACTTGGGCTTCAGGCAGAACCTACATCTTAAGGCGAGCC
AY312365	-1.12356	0.458959	9.61248	-14.6101	2.85485e-07	4.80934e-05	1187.54	1186.02	522.777	524.797	1110.14	1140	547.92	526.135	1.1258	1.00272	-0.0802596	-0.175697	1.02526	1.06572	-0.111626	-0.125273	Detected	Detected	Detected	Detected	Detected	Detected	Detected	Detected	0
BX537518	1.44436	2.72141	13.1257	14.6051	2.86281e-07	4.80934e-05	5795.95	5921.09	15082.3	14001.9	5223.93	4805.8	15657.9	14291.5	3.41286	3.32246	4.77026	4.56203	3.25966	3.14146	4.72516	4.63831	Detected	Detected	Detected	Detected	Detected	Detected	Detected	Detected	0
p11698	2.87549	7.33854	5.29325	14.6021	2.86752e-07	4.80934e-05	10.0002	17.8487	103.681	124.249	17.5167	14.0417	109.438	90.3172	-5.76602	-5.05145	-2.41431	-2.25423	-4.9606	-5.27745	-2.43548	-2.66763	Not Detected	Detected	Detected	Detected	Detected	Detected	Detected	Detected	0																	p11698	CAGCTTTGTGGAAGACACGAGACATTGATTTTTACTCTACCATTTGGAGAAAAATCATTT
uc003xho	1.72486	3.30549	5.58507	14.5984	2.8734e-07	4.80934e-05	27.4474	27.6892	86.6868	100.317	22.2482	28.7417	79.7096	83.6994	-4.30937	-4.41794	-2.67257	-2.56289	-4.61565	-4.24403	-2.89276	-2.77742	Detected	Detected	Detected	Detected	Detected	Detected	Detected	Detected	0
p40323_v4	1.4403	2.71377	9.79574	14.5892	2.88827e-07	4.80934e-05	556.771	612.834	1439.95	1543.18	505.334	491.479	1396.3	1481.32	0.0329706	0.050162	1.38149	1.38038	-0.110171	-0.148116	1.23795	1.36811	Detected	Detected	Detected	Detected	Detected	Detected	Detected	Detected	0																	p40323_v4	TAAAAGTACGATAGCGATATCTACCACGAAGTCCCTGTATCCTGAGATGGAGTCACCTGA
p29207	-2.6277	0.161802	6.1879	-14.5869	2.89199e-07	4.80934e-05	185.658	215.001	37.5906	27.8512	186.205	145.167	31.4065	22.4908	-1.55147	-1.46099	-3.87801	-4.41165	-1.55052	-1.90754	-4.23646	-4.6733	Detected	Detected	Detected	Detected	Detected	Detected	Detected	Detected	0																	p29207	CATACCTGAGGATTATGTGGTTTGTAAACTTGGCACTTAGAAGAACCAATAAAATCATGT
p689	2.03546	4.09952	4.75715	14.5857	2.8938e-07	4.80934e-05	14.9452	14.9687	64.2763	50.8759	11.1031	12.8109	57.6255	47.6942	-5.18635	-5.30531	-3.1041	-3.5424	-5.61837	-5.40981	-3.36081	-3.58882	Detected	Detected	Detected	Detected	Detected	Detected	Detected	Detected	0																	p689	GCCTGAGTTAAATAAGCATCTGCATGCAGAAATAAATAAGTGAGGGAATTTGTACTTTTC
p29633	1.11444	2.16512	8.01447	14.5786	2.90532e-07	4.81469e-05	177.714	183.575	382.401	385.297	169.55	172.421	379.452	374.867	-1.61455	-1.68897	-0.531368	-0.621486	-1.6857	-1.65931	-0.641674	-0.614328	Detected	Detected	Detected	Detected	Detected	Detected	Detected	Detected	0																	p29633	GACTTTAGGAAAGAGGTGCCCCAGTTTCTGAGTCACTTCATGGCTTCAATATTCATTGAC
uc003mww	-1.34565	0.393476	6.3615	-14.5369	2.9737e-07	4.91398e-05	124.241	140.087	56.3796	51.2732	135.771	124.94	51.7068	47.3463	-2.13097	-2.07901	-3.29321	-3.53118	-2.00624	-2.12401	-3.51717	-3.59938	Detected	Detected	Detected	Detected	Detected	Detected	Detected	Detected	0
p16031	1.24188	2.36507	9.0372	14.5073	3.02329e-07	4.9727e-05	342.815	342.591	870.259	805.564	326.967	354.689	818.248	742.893	-0.666684	-0.788849	0.654988	0.442544	-0.738265	-0.618692	0.466947	0.372449	Detected	Detected	Detected	Detected	Detected	Detected	Detected	Detected	0																	p16031	GAGACAAGAAAAACCAACGGGAACAGGTTAGTTATACTGATAAATCCTGGGCTTATTTTA
p21263	1.71935	3.29288	9.0144	14.5055	3.02638e-07	4.9727e-05	299.91	327.627	1013	1030.68	259.439	258.737	882.048	842.067	-0.859582	-0.85328	0.874104	0.798068	-1.07201	-1.07376	0.575267	0.553229	Detected	Detected	Detected	Detected	Detected	Detected	Detected	Detected	0																	p21263	CTTAACAAATCTACAGTCTGACCTATTGTCATCTTCCTGCTTAAAAGAAAGCACAGGTAA
p40573_v4	1.35625	2.56019	8.20756	14.4881	3.05602e-07	5.00213e-05	197.832	196.802	460.236	501.678	166.556	179.661	483.269	448.572	-1.45984	-1.58859	-0.264081	-0.240693	-1.7114	-1.59997	-0.292764	-0.355367	Detected	Detected	Detected	Detected	Detected	Detected	Detected	Detected	0																	p40573_v4	CGGAGTGCCTCCCCCTCGGGTAGATCCTACTAACAGCATCAAAGAAATAATGAAATAATC
p23134	1.15061	2.22008	9.72801	14.4849	3.06154e-07	5.00213e-05	547.925	591.963	1218.96	1333.64	571.678	565.956	1271.25	1233.58	0.00986719	0.000173165	1.14113	1.16984	0.0677955	0.0554429	1.10258	1.10408	Detected	Detected	Detected	Detected	Detected	Detected	Detected	Detected	0																	p23134	AACAACAACTAACATGAGGACAACTGCTGGGAAGAGGCTGAAGCAATTGCAGCATGATCA
p35718_v4	1.41404	2.66483	6.18682	14.4791	3.07151e-07	5.00431e-05	45.5639	46.9953	115.34	129.836	39.2851	47.145	112.665	118.537	-3.57815	-3.65475	-2.26056	-2.19077	-3.79535	-3.53007	-2.39356	-2.27537	Detected	Detected	Detected	Detected	Detected	Detected	Detected	Detected	0																	p35718_v4	TAGGAAGTGAGTCCTGCCAACAATAACGAGAGCCTTGAACTTTGAAACCACAGTACCTTG
p16984	-1.61141	0.327277	5.44423	-14.4671	3.09225e-07	5.02399e-05	75.4009	81.6262	24.6498	29.9562	74.8703	72.8051	23.2242	22.444	-2.85146	-2.85823	-4.48681	-4.30653	-2.86494	-2.90314	-4.67189	-4.6763	Detected	Detected	Detected	Detected	Detected	Detected	Detected	Detected	0																	p16984	TGATTTCTCTGCTATGTAAATCTGGTTGTTCATACAGTTTCTATGACATAATTGGCCACG
p10980	1.31468	2.48747	3.16644	14.4389	3.14169e-07	5.09006e-05	5.74464	5.38586	13.717	14.1876	6.26726	5.41572	13.5185	15.2822	-6.56575	-6.78001	-5.33242	-5.38475	-6.44343	-6.65195	-5.45259	-5.23078	Not Detected	Not Detected	Detected	Detected	Not Detected	Not Detected	Detected	Detected	0																	p10980	CTGTGAAGGCTCTGAGCTCTCATTACGGAGGAAACTCCATACTTGTACGAAGTACACTAA
p20240	1.8306	3.55685	11.9047	14.4082	3.19629e-07	5.16409e-05	1974.15	2306.32	6677.08	7090.74	2204.27	1702.34	8416.23	6862.41	1.85905	1.96219	3.59469	3.58041	2.01482	1.6442	3.82951	3.57994	Detected	Detected	Detected	Detected	Detected	Detected	Detected	Detected	0																	p20240	TGGGGAAACGTGATTGGGCGAGTGTTTCTTACGGCACCTTGATGGGGAAACATGATTGGG
p27034	-1.29047	0.408819	11.7451	-14.3962	3.2181e-07	5.18489e-05	5523.34	5585.04	2128.28	2374.24	5204.04	5173.93	2005.05	2289.99	3.34336	3.23816	1.94516	2.00194	3.25415	3.24794	1.75998	1.99657	Detected	Detected	Detected	Detected	Detected	Detected	Detected	Detected	0																	p27034	TGACTCACAATTTCATTAGCTTACAAAGATGGTGGAGTTAACTACTACAAGCACACTAGT
p40972_v4	1.82266	3.53734	7.53475	14.3907	3.22807e-07	5.18535e-05	78.6744	106.711	362.344	367.451	110.809	101.572	352.937	314.83	-2.79015	-2.47163	-0.609095	-0.689902	-2.29934	-2.42274	-0.74618	-0.866135	Detected	Detected	Detected	Detected	Detected	Detected	Detected	Detected	0																	p40972_v4	TGTACTCTATGTCTCAGGAGACTCATATCCTGTAATTTTTCTAAATGGCGTCTCCATGTG
p25490	1.29282	2.45007	9.0242	14.3831	3.24197e-07	5.18535e-05	333.88	333.05	801.335	909.809	342.646	321.308	810.221	746.81	-0.704783	-0.829596	0.53595	0.618108	-0.670689	-0.761292	0.452724	0.380036	Detected	Detected	Detected	Detected	Detected	Detected	Detected	Detected	0																	p25490	CCAGCAGATAGAAAGGCTGCTTTTTAGGTGAAAGGAGAAAAAGAATGTCTAAAATTTGGA
p18165	1.84127	3.58326	6.5295	14.3813	3.2452e-07	5.18535e-05	41.475	57.9669	170.602	198.917	46.5967	50.6319	176.225	156.364	-3.7138	-3.35203	-1.69582	-1.57529	-3.54911	-3.42713	-1.74817	-1.8758	Detected	Detected	Detected	Detected	Detected	Detected	Detected	Detected	0																	p18165	CAATAATCTCTCATCACGCCATTCATTCTTCCTTTGTGGCACTTATTATAAGTGCTAATT
p30325	1.5018	2.83196	9.36773	14.3588	3.28664e-07	5.22915e-05	422.171	442.388	1157.28	1145.45	365.571	347.883	1098.89	1048.77	-0.366286	-0.420022	1.06621	0.950385	-0.577256	-0.646645	0.892379	0.869917	Detected	Detected	Detected	Detected	Detected	Detected	Detected	Detected	0																	p30325	AAAGTGGTGGGTTTTCATTGTCTTCACTGATTGTCAATGCATTAATAAAGAAGATGTGTG
AK127175	2.14566	4.42493	5.31422	14.3567	3.29065e-07	5.22915e-05	18.3252	23.9355	82.2493	74.866	15.9217	18.326	100.745	79.0919	-4.89221	-4.62811	-2.74838	-2.98507	-5.09834	-4.89328	-2.55488	-2.8591	Detected	Detected	Detected	Detected	Detected	Detected	Detected	Detected	0
G36934	2.70598	6.52503	6.12313	14.3448	3.31277e-07	5.24993e-05	22.9116	30.6886	248.357	179.518	24.9131	31.6488	146.99	153.346	-4.56996	-4.26956	-1.15404	-1.72332	-4.45243	-4.10503	-2.00987	-1.90391	Detected	Detected	Detected	Detected	Detected	Detected	Detected	Detected	0
AK127111	2.14834	4.43317	8.72631	14.3328	3.33531e-07	5.27125e-05	229.414	223.594	1031.13	974.068	178.856	178.449	708.449	888.68	-1.24616	-1.40445	0.899701	0.716567	-1.60861	-1.60973	0.259074	0.630958	Detected	Detected	Detected	Detected	Detected	Detected	Detected	Detected	0
AK026634	-1.314	0.402204	11.0239	-14.3278	3.3448e-07	5.27187e-05	3522.01	3519.19	1304.46	1392.03	3060.91	3062.39	1258.18	1330.79	2.69421	2.57184	1.23893	1.23166	2.48848	2.49134	1.08768	1.21351	Detected	Detected	Detected	Detected	Detected	Compromised	Detected	Detected	0
p27900	-1.2228	0.428451	10.4125	-14.3205	3.35874e-07	5.2795e-05	2145.38	2173.47	922.46	937.195	1927.86	2090.9	862.948	849.006	1.97905	1.87659	0.73903	0.660894	1.82152	1.94081	0.543682	0.565069	Detected	Detected	Detected	Detected	Detected	Detected	Detected	Detected	0																	p27900	TAGAGACATTCCTTAGGGGGGCATATGCTTTTTAAGAACTATTTTCCCCCTCAACTGGGG
p35791_v4	1.69285	3.23294	7.53323	14.2895	3.4183e-07	5.3586e-05	100.125	119.477	300.312	383.396	90.6938	103.829	326.15	327.699	-2.44231	-2.3086	-0.879992	-0.628619	-2.58833	-2.39103	-0.860056	-0.808337	Detected	Detected	Detected	Detected	Detected	Detected	Detected	Detected	0																	p35791_v4	TTCTAGAAGCTTGTATCAGTCATACAACACCCCTTTGAGGAACCGTTTGAGGTGTGGCAC
p35567_v4	1.34318	2.53711	7.66705	14.2766	3.44349e-07	5.37561e-05	131.856	129.49	300.392	302.305	131.242	118.294	346.359	349.192	-2.04515	-2.1925	-0.879608	-0.971448	-2.05517	-2.20287	-0.773322	-0.716684	Detected	Detected	Detected	Detected	Detected	Detected	Detected	Detected	0																	p35567_v4	TGGAGAAAAAGGAGAAACAAAGAGAAAGAGAATGATTCTTCAAGGCGAATGACTCGAAAT
p14235	-1.62347	0.324553	8.70093	-14.2744	3.44769e-07	5.37561e-05	761.577	759.761	204.748	280.927	698.787	704.142	223.788	245.409	0.484879	0.360211	-1.43261	-1.07726	0.357445	0.370619	-1.40346	-1.22552	Detected	Detected	Detected	Detected	Detected	Detected	Detected	Detected	0																	p14235	CTCCTTGGCACAAATACAGAGCTGATTCTTAAAGCATGTCCCCACAATAAAGCTTTTCTT
p9709	2.28893	4.88694	2.23539	14.2659	3.46438e-07	5.38715e-05	2.57187	2.14389	9.21428	13.2632	1.95352	1.91133	8.68367	11.0646	-7.72515	-8.10896	-5.90644	-5.48196	-8.12519	-8.15453	-6.09114	-5.69668	Not Detected	Not Detected	Not Detected	Detected	Not Detected	Not Detected	Not Detected	Detected	0																	p9709	TGATAGTCTACAATACTGATAACACCATGATGATAGGATCTGAAGACCTGGAAGTACCAG
p24815	1.48011	2.7897	11.3013	14.2611	3.4739e-07	5.38718e-05	1545.92	1623.4	3820.91	4565.57	1431.5	1450.82	4671.01	3874.16	1.50628	1.45561	2.78939	2.94527	1.39205	1.41355	2.98007	2.75511	Detected	Detected	Detected	Detected	Detected	Detected	Detected	Detected	0																	p24815	AGATTAAGAAACATCCTATCCCCTTTACTCCCACCAAAATAAATACATTTGCCCTATTCT
uc002vbm	1.53958	2.9071	10.1218	14.247	3.50189e-07	5.38718e-05	712.204	707.886	1875.22	2000.42	623.52	580.201	2046.35	1696.99	0.388178	0.258182	1.76253	1.75478	0.193028	0.0913058	1.78939	1.5642	Detected	Detected	Detected	Detected	Detected	Detected	Detected	Detected	0
p28490	1.63225	3.09996	6.03424	14.2413	3.51322e-07	5.38718e-05	34.2379	43.5523	117.529	119.43	34.2283	37.6125	124.61	101.355	-3.99045	-3.76452	-2.23343	-2.31128	-3.99415	-3.85596	-2.24817	-2.50128	Detected	Detected	Detected	Detected	Detected	Detected	Detected	Detected	0																	p28490	TCAACATCTGAAATTCACAGGATCATGGAGACGAACTAAACCATCATGGAGACTAACTAA
p2070	-1.87557	0.272519	10.0629	-14.2413	3.51333e-07	5.38718e-05	2142.56	2330.01	652.774	607.712	1807.45	1953.55	494.88	495.233	1.97715	1.97693	0.240128	0.0359313	1.72848	1.84278	-0.258511	-0.212597	Detected	Detected	Detected	Detected	Detected	Detected	Detected	Detected	0																	p2070	GTAGCTAAGGCCTGGCTGTAGCAGTTATAAACTGTTCTGCAAGTGCGGGAAGTAATAGTT
p28206	1.52836	2.88457	7.36856	14.2397	3.51636e-07	5.38718e-05	93.376	104.677	325.205	278.265	99.1071	92.5281	279.717	245.163	-2.54299	-2.49939	-0.765105	-1.091	-2.46035	-2.55728	-1.08162	-1.22696	Detected	Detected	Detected	Detected	Detected	Detected	Detected	Detected	0																	p28206	GAGCACAACTGCAGTTTTAATAAAACATCTGTTCTTGCTTCTGCTGATGAGTTTCCATAA
p34267_v4	-1.3952	0.380193	6.84364	-14.2379	3.52012e-07	5.38718e-05	169.328	192.035	71.07	76.0151	209.32	176.864	69.1561	67.322	-1.68429	-1.62397	-2.95914	-2.9631	-1.3817	-1.6226	-3.09766	-3.09155	Detected	Detected	Detected	Detected	Detected	Detected	Detected	Detected	0																	p34267_v4	TGATTAATTTCATGTTGCCACAGTTTGTCAAACATGGACAAGATGGCTGGGGTCCTGTGG
p23589	1.69345	3.2343	5.35138	14.2245	3.54708e-07	5.41414e-05	20.7016	19.8527	66.6481	75.5551	26.5537	24.3332	78.9869	73.0571	-4.7163	-4.89793	-3.05182	-2.97186	-4.36042	-4.48425	-2.90591	-2.97361	Detected	Detected	Detected	Detected	Detected	Detected	Detected	Detected	0																	p23589	CCAGATGTTCCATCAGCACTTAAAACTCACATTTCAACACTTGATCTGAATTCCTCCAAA
p29886	1.75914	3.38497	8.75187	14.2083	3.58002e-07	5.45008e-05	199.079	263.217	841.763	759.108	213.288	269.705	833.026	743.463	-1.45077	-1.16908	0.606959	0.356849	-1.35461	-1.01386	0.492771	0.373556	Detected	Detected	Detected	Detected	Detected	Detected	Detected	Detected	0																	p29886	CACCTCAAAAAGAATTGTCTCTTGGTATGAGTGGAATGGAATAAAATACATGGAAACCCA
p25227	1.57584	2.98108	6.71333	14.1685	3.66224e-07	5.54245e-05	58.3164	62.6992	175.638	173.381	57.0519	65.4009	216.321	163.562	-3.22214	-3.23882	-1.65385	-1.77351	-3.25706	-3.05786	-1.45242	-1.81087	Detected	Detected	Detected	Detected	Detected	Detected	Detected	Detected	0																	p25227	ACATACTTTCCATAGGACCCAGTGCTTTCATCTCCGTGCAACTGACCAAGAGAAACCAAA
CR593860	2.1593	4.46699	8.09279	14.1683	3.66271e-07	5.54245e-05	135.561	150.491	530.292	674.111	139.868	97.5655	555.33	558.37	-2.00517	-1.97565	-0.0596697	0.18553	-1.96335	-2.4808	-0.0922455	-0.0394838	Detected	Detected	Detected	Detected	Detected	Detected	Detected	Detected	0
p7006	2.03892	4.10938	7.76385	14.1651	3.66936e-07	5.54245e-05	117.033	99.7137	537.966	484.974	111.233	101.803	413.931	348.949	-2.2172	-2.56947	-0.038942	-0.289548	-2.29382	-2.41946	-0.516201	-0.717689	Detected	Detected	Detected	Detected	Detected	Detected	Detected	Detected	0																	p7006	TAACTCACAACTTGGTGTCTCATAACTCACTTCTGAAATATCCAATAAAAAACTGCCAAG
p19534	1.65232	3.1434	7.78044	14.1554	3.68981e-07	5.55139e-05	123.305	151.153	408.78	391.125	117.29	108.176	366.929	393.544	-2.14189	-1.96933	-0.43513	-0.599825	-2.21733	-2.33187	-0.69009	-0.54418	Detected	Detected	Detected	Detected	Detected	Detected	Detected	Detected	0																	p19534	TTCTTATGTGTCCTTTTGAAGACTTTCTAAGTACGACCAACCTAGTAAAGTGAGTCACCC
p687	-1.2515	0.42001	10.1626	-14.1532	3.69442e-07	5.55139e-05	1854.53	1868.69	745.218	701.725	1754.75	1608.64	780.61	745.761	1.76887	1.65862	0.431207	0.243451	1.68578	1.56253	0.399011	0.378008	Detected	Detected	Detected	Detected	Detected	Detected	Detected	Detected	0																	p687	AATGGAGTAACTTGGCTAGAATATGGCAGTAACTACAAGGCATGTTCTGCTCTGGCACGA
p686	-1.2205	0.429135	10.0752	-14.1395	3.72361e-07	5.56444e-05	1702.64	1791.03	698.383	687.606	1566.49	1539.62	728.475	713.01	1.64559	1.59738	0.337562	0.214126	1.52205	1.49926	0.29929	0.313217	Detected	Detected	Detected	Detected	Detected	Detected	Detected	Detected	0																	p686	TAACTTGGCTAGAATATGGCAGTAACTACAAGGCATGTTCTGCTCTGGCACGAAGACAAC
p41648_v4	1.81648	3.5222	4.99161	14.136	3.73111e-07	5.56444e-05	16.4328	21.0536	64.6321	57.2915	16.9168	14.1096	58.4297	58.7426	-5.04947	-4.8132	-3.09613	-3.37106	-5.01088	-5.2705	-3.34082	-3.28823	Detected	Detected	Detected	Detected	Detected	Detected	Detected	Detected	0																	p41648_v4	GAAACTCTCATTTGGGGAGATATGCAATGCCCAATAAATGGCAGTTTCCTTCAATGTCCC
p29125	1.52765	2.88316	7.21771	14.1356	3.73188e-07	5.56444e-05	83.7649	92.1605	277.164	262.535	84.1815	90.8717	265.014	211.608	-2.6997	-2.68311	-0.995715	-1.17495	-2.69583	-2.58334	-1.15952	-1.43931	Detected	Detected	Detected	Detected	Detected	Detected	Detected	Detected	0																	p29125	GGAAATGTGGAACGCACACGATCATTCTTACTGTTAAAAAACCCCACAAAGATTATAAAA
p8176	-1.5639	0.338235	11.3308	-14.1032	3.80192e-07	5.62877e-05	4329.13	4854.74	1308.48	1500.32	4327.17	4230.63	1758.28	1458.86	2.99189	3.03599	1.24337	1.33974	2.98795	2.95756	1.5705	1.34606	Detected	Detected	Detected	Detected	Detected	Detected	Detected	Detected	0																	p8176	TCTCCCAGTCCAGAAGGAGAGCGAAAGGTTCACGTCCCAGTCCACTAAGACAGCACCTGT
p4296	-1.66029	0.316375	7.55312	-14.1024	3.80385e-07	5.62877e-05	359.25	375.608	117.677	107.121	308.138	298.94	107.305	92.0629	-0.599123	-0.656107	-2.23162	-2.46821	-0.82383	-0.865388	-2.46387	-2.64001	Detected	Detected	Detected	Detected	Detected	Detected	Detected	Detected	0																	p4296	TGCCTAGTTCTGTATTTACAGTTTGGTCTGGCTGTTTGAGTTCTAGCGCATTTAATGTTA
AK093290	1.61803	3.06955	4.61446	14.1022	3.80414e-07	5.62877e-05	14.2409	11.4331	44.7197	40.6965	15.6622	14.9851	42.7935	43.559	-5.256	-5.69405	-3.62747	-3.86448	-5.12205	-5.18365	-3.79013	-3.71966	Detected	Not Detected	Detected	Detected	Detected	Detected	Detected	Detected	0
p30202	1.28453	2.43602	6.51451	14.0966	3.81637e-07	5.63028e-05	54.4632	60.0974	143.482	149.839	63.1777	56.9342	147.691	130.569	-3.32076	-3.29996	-1.94558	-1.98405	-3.10992	-3.25788	-2.00301	-2.13589	Detected	Detected	Detected	Detected	Detected	Detected	Detected	Detected	0																	p30202	GTTTTCTTTAGAAAGTATCAGAGCAGAAACGTCTTTGGTTAATTCTTTCCTCTACATGCA
p9734	1.97354	3.92731	2.34113	14.0929	3.82457e-07	5.63028e-05	2.66503	2.28804	10.962	8.48017	2.3621	2.96722	11.8991	9.19145	-7.67382	-8.01508	-5.65588	-6.12722	-7.85119	-7.51999	-5.63667	-5.96427	Not Detected	Not Detected	Not Detected	Not Detected	Not Detected	Not Detected	Detected	Not Detected	0																	p9734	TCCAAGGTGACATGGTATGGGATCCAATGACAATAAATCAGTTATTCTGTGAACCCTGAT
BC049848	-1.74187	0.298981	5.6772	-14.0699	3.87554e-07	5.67177e-05	107.041	91.0747	31.5325	26.5552	100.397	78.3562	25.5888	28.5995	-2.34595	-2.70021	-4.13154	-4.48039	-2.44168	-2.79713	-4.53201	-4.32664	Detected	Detected	Detected	Detected	Detected	Detected	Detected	Detected	0
p6669	1.21557	2.32232	7.77848	14.0677	3.88037e-07	5.67177e-05	134.605	151.916	337.276	318.361	138.716	151.911	352.97	330.692	-2.01538	-1.96206	-0.712526	-0.896791	-1.97528	-1.84202	-0.746047	-0.795215	Detected	Detected	Detected	Detected	Detected	Detected	Detected	Detected	0																	p6669	AGAGAAATGCGCTGACAAATCTTAAAGGTGGGGCTTCATGACAAAAGTCCGCCCGTTATT
p41492_v4	1.26367	2.40106	9.52743	14.067	3.8821e-07	5.67177e-05	463.17	517.555	1198.1	1198.03	452.512	474.277	1135.07	1049.5	-0.232569	-0.193624	1.11623	1.01514	-0.269452	-0.199518	0.939119	0.870921	Detected	Detected	Detected	Detected	Detected	Detected	Detected	Detected	0																	p41492_v4	TGCCTGAAGGAGACAAGAAAAACCAACGGGAACAGACCAACAGGTATTCTACCATATAAG
p2187	2.09344	4.26764	8.13232	14.0604	3.89677e-07	5.67382e-05	155.22	165.822	606.164	567.733	122.159	108.244	528.508	620.704	-1.8098	-1.8357	0.133251	-0.062242	-2.15865	-2.33096	-0.163665	0.113199	Detected	Detected	Detected	Detected	Detected	Detected	Detected	Detected	0																	p2187	GAAGTCCGGTACAGATTTCACGTGTCACCTTCTAGTTCCTTATCTGAAATTGAAAGGTGA
AK094536	-1.86731	0.274084	5.64948	-14.0576	3.90307e-07	5.67382e-05	85.9799	111.341	31.2273	22.9457	88.463	99.7849	24.1855	27.5184	-2.66204	-2.41035	-4.14558	-4.69116	-2.62426	-2.44835	-4.61338	-4.38223	Detected	Detected	Detected	Detected	Detected	Detected	Detected	Detected	0
p37030_v4	1.65108	3.14069	6.94589	14.0521	3.91546e-07	5.67761e-05	75.3156	77.8985	241.634	227.608	67.4334	59.2039	206.921	200.258	-2.85309	-2.92567	-1.19363	-1.38091	-3.01587	-3.20148	-1.51651	-1.51884	Detected	Detected	Detected	Detected	Detected	Detected	Detected	Detected	0																	p37030_v4	GGGGAGAGAAACTTTGAGATGAATTAATCCACAGGTCCAATGGGACTTTGACATTTTAAT
p1109	1.61737	3.06814	5.73075	14.0338	3.95705e-07	5.72362e-05	32.9905	29.7146	92.3831	108.605	26.6156	32.379	85.2099	87.5639	-4.04399	-4.31609	-2.58076	-2.44836	-4.35707	-4.07212	-2.7965	-2.7123	Detected	Detected	Detected	Detected	Detected	Detected	Detected	Detected	0																	p1109	TATTGAAGAGTCTTGATGTCTTTTGGGAAAGGAACTCTATGGTTACCTTTACTCTAAGTT
p4443	1.20074	2.29858	8.85448	14.0139	4.00273e-07	5.77528e-05	302.257	314.707	704.618	751.851	284.439	321.116	683.107	670.191	-0.848337	-0.911327	0.350385	0.342992	-0.939287	-0.762153	0.206521	0.223866	Detected	Detected	Detected	Detected	Detected	Detected	Detected	Detected	0																	p4443	ATGACTCTCATTCTCACTGTGAACCCAGTTTAGCATTTATGTACTTTGGAAGGACAAAGA
p36244_v4	1.35603	2.5598	10.6477	13.9966	4.04293e-07	5.80809e-05	1035.5	1108.79	2643.72	2749.24	968.557	909.103	2411.13	2476.9	0.928139	0.905577	2.25804	2.2135	0.828429	0.739198	2.02605	2.10976	Detected	Detected	Detected	Detected	Detected	Detected	Detected	Detected	0																	p36244_v4	AAAAGTACGATAGCGATATCTACCACGAAGCTGTTGTTCCCCACCAGAACCAAATGAGCG
p4883	1.27865	2.42612	7.40706	13.9956	4.0455e-07	5.80809e-05	107.874	110.967	231.589	276.891	107.512	109.548	272.562	279.465	-2.33477	-2.41521	-1.25489	-1.09814	-2.34292	-2.31368	-1.11901	-1.03804	Detected	Detected	Detected	Detected	Detected	Detected	Detected	Detected	0																	p4883	ATTCCAGAGCAGCTTTGGGTTCCTGTCAAGACCTGCTTTGAGAAGGAGGTGGCTGTGGGG
p24092	1.42676	2.68842	9.47355	13.975	4.09389e-07	5.86305e-05	471.663	471.468	1199.34	1213.14	424.83	374.102	1133.08	1119.87	-0.206355	-0.328174	1.11771	1.03321	-0.360523	-0.541815	0.936587	0.964554	Detected	Detected	Detected	Detected	Detected	Detected	Detected	Detected	0																	p24092	TTTTGCTGTTTTGATCAGCTCTCTGCCTGAAGGAGACAAGAAAAACCAACGGGAACAGCT
p34544_v4	1.32269	2.50133	8.08846	13.9609	4.12756e-07	5.89603e-05	162.995	194.256	417.095	429.174	156.983	176.497	448.371	427.873	-1.73928	-1.60738	-0.406079	-0.465894	-1.7968	-1.6256	-0.400897	-0.423522	Detected	Detected	Detected	Detected	Detected	Detected	Detected	Detected	0																	p34544_v4	AGGAAACCTCATCAGGACTCCCTCAGAAAGCAGGCCCTGAAGAATCCTGTGACCTTCATC
AB116553	-2.1592	0.223881	5.41043	-13.9564	4.13826e-07	5.89603e-05	78.4487	101.838	18.4227	23.0527	88.2399	92.5999	24.2257	15.9401	-2.79429	-2.53905	-4.9069	-4.68445	-2.6279	-2.55616	-4.61098	-5.16998	Detected	Detected	Detected	Detected	Detected	Detected	Detected	Detected	0
p41515_v4	1.31843	2.49395	6.16816	13.9526	4.14741e-07	5.89603e-05	49.6595	48.294	114.382	120.871	42.1055	42.5786	107.192	112.237	-3.45397	-3.61542	-2.2726	-2.29399	-3.69533	-3.67704	-2.4654	-2.35416	Detected	Detected	Detected	Detected	Detected	Detected	Detected	Detected	0																	p41515_v4	TTAAAAATGGACTTGTCCAAGATTGACCTTGTGTTGGTTCTCACTCTGTCACGCAGGCTG
p28554	1.22664	2.34021	8.07762	13.9376	4.18362e-07	5.90835e-05	185.667	177.972	401.299	451.468	176.95	166.334	386.3	416.788	-1.55139	-1.73368	-0.461778	-0.392833	-1.62407	-1.71117	-0.615867	-0.461392	Detected	Detected	Detected	Detected	Detected	Detected	Detected	Detected	0																	p28554	GTGAATTCAAATCCTACCAACTCCATGAAATCTTTCTTCCTTCCCCACAGTAATCTTTTT
p27293	-1.3825	0.383554	12.2543	-13.9353	4.18938e-07	5.90835e-05	7868.91	8121.03	2984.29	3513.14	8056.55	7521.26	2760.51	2895.64	3.85398	3.77826	2.43286	2.56724	3.88468	3.78766	2.22127	2.3351	Detected	Detected	Detected	Detected	Detected	Detected	Detected	Detected	0																	p27293	ACAACAGCCAGACCAAAAATAAAAAGTTAGACAATTGTATTCCCAAGAAGGTACGGGCTG
p44581_v4	1.42287	2.68118	5.82891	13.932	4.19733e-07	5.90835e-05	31.3088	36.1507	98.5253	95.2955	33.407	38.4097	83.2661	96.0004	-4.11947	-4.03324	-2.48789	-2.63698	-4.02919	-3.8257	-2.82979	-2.57959	Detected	Detected	Detected	Detected	Detected	Detected	Detected	Detected	0																	p44581_v4	CCAGACCCCGGACTGTTTTCAATACAGTTATACAATGAAATCAAATAAATGGATGTATTG
BC022040	1.40716	2.65214	5.49109	13.9296	4.20328e-07	5.90835e-05	24.8686	27.2887	74.8098	70.1359	32.1594	26.6559	72.2773	75.8962	-4.45172	-4.43896	-2.88516	-3.07923	-4.0841	-4.35272	-3.03398	-2.91861	Detected	Detected	Detected	Detected	Detected	Detected	Detected	Detected	0
p35473_v4	1.31202	2.48289	7.68077	13.9281	4.20701e-07	5.90835e-05	130.244	146.801	309.203	340.512	120.897	124.381	332.204	312.393	-2.0629	-2.01147	-0.837902	-0.799751	-2.17363	-2.13048	-0.83352	-0.877341	Detected	Detected	Detected	Detected	Detected	Detected	Detected	Detected	0																	p35473_v4	AGCTGTCGACCCGGCCTGGCGCCGGACTAGGACTATTTGCCACGACATTTCAAAGGATTC
p1797	1.3507	2.55036	9.42204	13.922	4.22173e-07	5.90909e-05	403.463	425.009	958.975	1113.09	434.274	457.197	1167.38	1155.92	-0.431677	-0.477842	0.795037	0.909037	-0.328803	-0.252432	0.979608	1.01027	Detected	Detected	Detected	Detected	Detected	Detected	Detected	Detected	0																	p1797	GCCTGGAGTCTAGATGAATATAGGCAGCAGCCAAAGGCCACAGTCACGACAAACCTACAC
p18599	1.46431	2.75931	4.50246	13.9195	4.22791e-07	5.90909e-05	12.178	13.4603	34.3074	37.3798	13.6937	15.4438	41.4227	37.8304	-5.48176	-5.45855	-4.00986	-3.98712	-5.31583	-5.14015	-3.8371	-3.92309	Not Detected	Not Detected	Detected	Detected	Detected	Detected	Detected	Detected	0																	p18599	TGGAAGCCTGGATCCAACTTTTGAAGGATAAGAGATTTCACAGATCATTGATTACAAAGG
p19770	-1.54187	0.343439	8.8676	-13.9115	4.24762e-07	5.92237e-05	746.303	898.823	283.984	313.436	779.792	771.598	244.73	257.768	0.455649	0.602703	-0.960647	-0.919284	0.515682	0.502604	-1.2744	-1.15463	Detected	Detected	Detected	Detected	Detected	Detected	Detected	Detected	0																	p19770	TCTCACAACTTGCCTTGCCTGACCTCTGGAGAAAAACTTCAGAAAATATCACCCTTTCTT
uc001pxm	-1.55873	0.339451	6.38748	-13.8894	4.30283e-07	5.96536e-05	142.038	153.098	50.6694	40.1498	136.503	143.623	52.1262	53.3778	-1.93784	-1.95088	-3.44727	-3.88399	-1.99848	-1.92296	-3.50551	-3.42639	Detected	Detected	Detected	Detected	Detected	Detected	Detected	Detected	0
p21993	1.0909	2.13007	11.1265	13.888	4.30623e-07	5.96536e-05	1541.5	1577.77	3105.91	3330.31	1499.49	1510.01	3210.58	3413.74	1.50215	1.41448	2.49049	2.49013	1.45899	1.47124	2.43917	2.57258	Detected	Detected	Detected	Detected	Detected	Detected	Detected	Detected	0																	p21993	AGGGAGCTGACGTTCTAATTTGAGGTCACTACAGGTGGACACCGAGAGAGGAGCTTATGT
p3511	1.32121	2.49875	9.87217	13.8868	4.30931e-07	5.96536e-05	637.182	597.528	1322.05	1551.45	549.218	590.834	1490.62	1575.33	0.227594	0.013672	1.25825	1.38809	0.00997016	0.117508	1.33225	1.45688	Detected	Detected	Detected	Detected	Detected	Detected	Detected	Detected	0																	p3511	TGATCATGTGATGAAACGAGAATGTCATGCTGCGGGCCATCAATAAACCACACTGGCATT
p4202	1.46957	2.76939	8.04324	13.8763	4.3356e-07	5.98746e-05	163.784	172.062	429.608	435.082	164.577	136.125	484.795	409.824	-1.73231	-1.78241	-0.363436	-0.446169	-1.72865	-2.00032	-0.288217	-0.485701	Detected	Detected	Detected	Detected	Detected	Detected	Detected	Detected	0																	p4202	CAGCCTGAACTGAACACTAGCTGACAGACGTTTTGATTTCTTTGACCATCACGGAATCGT
p24799	1.3621	2.5706	10.1908	13.8592	4.37927e-07	6.03341e-05	678.312	733.845	1709.32	2050.3	742.276	764.376	2017.37	1744.28	0.317837	0.31014	1.6289	1.79031	0.444548	0.489036	1.76881	1.60385	Detected	Detected	Detected	Detected	Detected	Detected	Detected	Detected	0																	p24799	TAGATTACTGTTCTTTTCTCCTAGAACTTCTGCAATAGCCTCCTAACAGTTTCCCTACCT
p29485	1.49672	2.822	8.21342	13.8425	4.42226e-07	6.0782e-05	184.88	189.112	539.979	538.235	153.64	181.435	463.574	458.768	-1.55752	-1.64609	-0.0335533	-0.13922	-1.82786	-1.5858	-0.35279	-0.322939	Detected	Detected	Detected	Detected	Detected	Detected	Detected	Detected	0																	p29485	TTTTCTGCACTGAGTCATCAGGAGCAAATGCTAGATCAGATAGAGTCTCTCTCTCTGCCA
p23336	1.25789	2.39145	9.87873	13.82	4.48067e-07	6.14392e-05	589.257	661.782	1424.26	1576.27	586.778	600.286	1492.81	1340.53	0.114784	0.161022	1.36568	1.41099	0.105407	0.140404	1.33437	1.22403	Detected	Detected	Detected	Detected	Detected	Detected	Detected	Detected	0																	p23336	GTCTGCTCAGGAAAAGCTTTGGATCACAATTCCCAGTGCTGAAGAAAAGGCCAAACTCTG
p38416_v4	1.88223	3.68645	5.24197	13.8065	4.51637e-07	6.17827e-05	22.9637	18.146	79.357	71.8265	22.5824	16.0381	73.5356	66.4985	-4.56669	-5.02761	-2.80003	-3.04487	-4.59414	-5.08567	-3.00908	-3.10931	Detected	Detected	Detected	Detected	Detected	Detected	Detected	Detected	0																	p38416_v4	TACTAAAGGAAATCCCACTTCCAACTGGATGTCTGGATGAACTACTGAAAGCTGCTGAGT
p42057_v4	1.4528	2.73739	9.04925	13.7896	4.56123e-07	6.20802e-05	332.994	365.2	889.426	918.277	275.162	314.16	842.592	857.734	-0.708618	-0.696646	0.686419	0.631474	-0.987126	-0.793746	0.509243	0.579825	Detected	Detected	Detected	Detected	Detected	Detected	Detected	Detected	0																	p42057_v4	TTGTACCCTGACCTCTACTGTGATGAACACTCAACTTGGGCAAGGAAGTGAAATTCTCCA
p28825	-1.5598	0.339198	6.27647	-13.7861	4.57066e-07	6.20802e-05	138.292	146.14	42.1689	50.256	118.372	131.19	40.1378	48.8423	-1.9764	-2.01798	-3.7122	-3.56009	-2.20408	-2.05359	-3.88256	-3.5545	Detected	Detected	Detected	Detected	Detected	Detected	Detected	Detected	0																	p28825	TCATTCGTTAGTTAATTCATCCAACATCCTGTCCCCAAGAAGCTCAGAATCGAATTCTCC
p18338	2.10317	4.29651	7.63976	13.7833	4.57809e-07	6.20802e-05	83.6168	102.159	390.67	444.081	79.2138	126.644	411.402	409.149	-2.70225	-2.53452	-0.500507	-0.416633	-2.78358	-2.10446	-0.525041	-0.488079	Detected	Detected	Detected	Detected	Detected	Detected	Detected	Detected	0																	p18338	AAGTGGTTGCAGATGTTTCCTCCCTACTGCTCTGACTTTGCCAGCGGGCACTGCGATGTG
CR627312	2.38357	5.21827	2.20363	13.7799	4.58731e-07	6.20802e-05	2.34487	2.08891	13.0304	12.5419	1.83407	1.84049	8.23549	9.10925	-7.85846	-8.14644	-5.4065	-5.56263	-8.21622	-8.20901	-6.16759	-5.97723	Not Detected	Not Detected	Not Detected	Not Detected	Not Detected	Not Detected	Not Detected	Not Detected	0
p29057	1.63909	3.11469	6.20176	13.7783	4.59163e-07	6.20802e-05	39.4177	51.2425	138.004	129.658	39.6505	37.7797	134.363	118.445	-3.7872	-3.52992	-2.00175	-2.19274	-3.782	-3.84956	-2.13946	-2.27649	Detected	Detected	Detected	Detected	Detected	Detected	Detected	Detected	0																	p29057	CATTTAGCCACTGTTACTGATAATTTGGATGGAAAAGAAAAATAAATTATATCACCTCTC
AK023660	-1.5321	0.345773	5.53234	-13.7716	4.60967e-07	6.21791e-05	85.3001	88.0364	29.6581	25.2202	69.4726	73.5519	25.8277	28.3926	-2.67349	-2.74916	-4.21996	-4.5548	-2.97289	-2.88841	-4.5186	-4.33712	Detected	Detected	Detected	Detected	Detected	Detected	Detected	Detected	0
p22273	1.65456	3.14828	5.57886	13.7653	4.62684e-07	6.22659e-05	29.978	26.2998	86.3756	84.1772	30.1798	22.1311	90.4138	78.6951	-4.18214	-4.49221	-2.67776	-2.81595	-4.17575	-4.6211	-2.71098	-2.86636	Detected	Detected	Detected	Detected	Detected	Detected	Detected	Detected	0																	p22273	ACAATGGAAATCCCACTTCCAACTGGATGTCTGGATGAACTACTGAAAGCTGCTGAGTGT
p27288	-1.20793	0.43289	9.32449	-13.7506	4.66689e-07	6.25315e-05	944.021	1092.58	427.962	417.795	939.935	930.065	410.042	431.874	0.794707	0.884328	-0.368973	-0.504662	0.785153	0.772086	-0.529819	-0.410094	Detected	Detected	Detected	Detected	Detected	Detected	Detected	Detected	0																	p27288	ATAGCTTTGGTGTGGGTTTTTTCCCCCAACTCATTTGCGCCTCCTTCCTTTTCATTTAAC
AK097604	1.44794	2.72818	8.21938	13.7482	4.67348e-07	6.25315e-05	202.772	196.287	467.768	483.109	162.964	163.451	515.513	504.14	-1.42426	-1.59237	-0.240662	-0.295105	-1.74286	-1.73639	-0.199581	-0.186881	Detected	Detected	Detected	Detected	Detected	Detected	Detected	Detected	0
BC127797	1.44617	2.72484	7.84303	13.7463	4.67892e-07	6.25315e-05	146.824	131.447	361.828	402.792	137.193	141.381	428.517	330.431	-1.89003	-2.17086	-0.611153	-0.557422	-1.9912	-1.94566	-0.46624	-0.796357	Detected	Detected	Detected	Detected	Detected	Detected	Detected	Detected	0
BC033582	1.15672	2.2295	10.9608	13.7417	4.69149e-07	6.25553e-05	1369.99	1415.86	2864.61	3137.69	1239.4	1320.64	2954.56	2953.89	1.33198	1.25827	2.37381	2.40418	1.18416	1.27791	2.31928	2.36384	Detected	Detected	Detected	Detected	Detected	Detected	Detected	Detected	0
p5256	1.95245	3.8703	5.79412	13.7361	4.70712e-07	6.26198e-05	27.5503	31.0916	136.999	108.269	27.1622	27.2018	86.2576	110.992	-4.30397	-4.25074	-2.01229	-2.45284	-4.32774	-4.32347	-2.77887	-2.37024	Detected	Detected	Detected	Detected	Detected	Detected	Detected	Detected	0																	p5256	TGCAGTCAGATTGCCAGTTTCACTTAGAGGTGGAAATGTCAACCCACTGGTTGGAATGGG
p10586	1.5907	3.01194	6.04311	13.7292	4.72626e-07	6.27306e-05	40.0964	42.1338	109.824	119.662	40.1441	30.731	113.758	114.732	-3.76257	-3.81228	-2.33126	-2.30849	-3.76415	-4.14748	-2.37962	-2.32244	Detected	Detected	Detected	Detected	Detected	Detected	Detected	Detected	0																	p10586	CAGAAGGATGGAAATTACTTCAGAAAGATGAATACCAGCTTTGAAGGAATAAAAGCTGAC
p28907	-1.43861	0.368923	11.3531	-13.7134	4.77027e-07	6.30457e-05	4500.8	4958.74	1527.2	1568.47	4074.01	3783.86	1594.34	1668.81	3.048	3.06657	1.46636	1.40383	2.90097	2.79654	1.42929	1.54005	Detected	Detected	Detected	Detected	Detected	Detected	Detected	Detected	0																	p28907	AAGCAAAACGGGCCTTCTGAGACCAGGAACGAACTCAATCCCGAGTTGGCCAGGATCCAG
p44257_v4	1.50613	2.84046	7.51323	13.7124	4.77331e-07	6.30457e-05	104.469	103.888	321.161	313.228	115.512	110.12	346.136	258.091	-2.38104	-2.5103	-0.783161	-0.920241	-2.23936	-2.30616	-0.77425	-1.15283	Detected	Detected	Detected	Detected	Detected	Detected	Detected	Detected	0																	p44257_v4	ATGGTGGTCCTGTACTTCCTACTCCAACTAAGACAAGTACCATCCCAATGAGTTCTCATC
p29990	1.3175	2.49233	8.28944	13.7085	4.7843e-07	6.30457e-05	208.754	197.362	500.552	522.514	184.98	202.419	434.066	524.316	-1.38231	-1.58449	-0.142935	-0.181987	-1.56004	-1.4279	-0.447678	-0.130269	Detected	Detected	Detected	Detected	Detected	Detected	Detected	Detected	0																	p29990	TCCAGGATGGACACTTAACACTACCAAAGATTGATCTATTTTGGAGTTAGTTCTTTAGAT
BC039407	-1.24702	0.421318	5.88387	-13.7052	4.79349e-07	6.30457e-05	96.9925	84.5445	35.7764	38.7286	91.8528	90.94	41.983	37.1031	-2.48817	-2.80755	-3.94938	-3.93598	-2.57001	-2.58226	-3.81771	-3.9511	Detected	Detected	Detected	Detected	Detected	Detected	Detected	Detected	0
p36577_v4	1.42547	2.68603	6.35474	13.6757	4.87775e-07	6.40089e-05	42.3969	51.6836	139.032	125.18	53.4962	53.0443	132.438	140.419	-3.68208	-3.51756	-1.99104	-2.24345	-3.3499	-3.35998	-2.16027	-2.03096	Detected	Detected	Detected	Detected	Detected	Detected	Detected	Detected	0																	p36577_v4	GGAATCCTGGATCATTGTGGGAAATGAAAGATACTTCGATGGAATCAGCAGCCATTGATC
p22083	1.40292	2.64436	9.2309	13.6415	4.97744e-07	6.51386e-05	366.115	394.072	1084.54	1049.45	358.957	359.938	941.502	850.585	-0.571815	-0.586874	0.972552	0.824112	-0.603598	-0.597497	0.669374	0.56775	Detected	Detected	Detected	Detected	Detected	Detected	Detected	Detected	0																	p22083	TTTGCTTTTGCTGTTTTGATCAGCTCTCTGCCTGCAGGAGACAAGGAAAACCAATGGGAA
p25752	1.47605	2.78185	7.16989	13.6385	4.9863e-07	6.51386e-05	96.4624	81.6737	256.301	264.075	88.0392	80.099	232.034	211.86	-2.49607	-2.85739	-1.10862	-1.16651	-2.63119	-2.76539	-1.35126	-1.43759	Detected	Detected	Detected	Detected	Detected	Detected	Detected	Detected	0																	p25752	TAAACTGAGAAGACGTGATTAAACCTCAGGATCTCCTACTAATAGAGAAATGTATAACGA
p1332	1.46058	2.75219	7.17924	13.6277	5.01847e-07	6.53018e-05	81.9647	102.367	223.246	228.739	82.976	83.6708	259.022	252.679	-2.73104	-2.53158	-1.30782	-1.37375	-2.71664	-2.70245	-1.19252	-1.1834	Detected	Detected	Detected	Detected	Detected	Detected	Detected	Detected	0																	p1332	GCGAACAGCTTAACCACAGTGTTGAACTCCAGAGCCTCAGTAAACCGGACCAAGATCTCA
p26423	1.59286	3.01646	10.6196	13.6267	5.02131e-07	6.53018e-05	903.061	1005.8	2329.31	2688.81	808.21	917.357	3078.54	2891.69	0.730711	0.764943	2.07537	2.18144	0.567323	0.752237	2.37859	2.33313	Detected	Detected	Detected	Detected	Detected	Detected	Detected	Detected	0																	p26423	AATAGTCGGGCAAAGGAGGAGTAAGCTCAAAAGTGGAGTCTCAAAGCCATTTCAACCTTC
p29164	1.26765	2.40769	10.535	13.6166	5.05156e-07	6.55482e-05	935.887	1032.12	2143.61	2228.32	888.643	974.018	2526.11	2328.48	0.782222	0.802201	1.95551	1.91043	0.704196	0.838703	2.09325	2.02061	Detected	Detected	Detected	Detected	Detected	Detected	Detected	Detected	0																	p29164	ATTTGGCAGGCACTGGGAAGCATTTCAGGGGATTACCACTAGATGATGAAAAGGTGCTAA
p19098	1.20771	2.3097	9.19921	13.6029	5.0927e-07	6.57235e-05	366.525	429.133	866.162	876.812	391.886	363.067	924.275	907.313	-0.5702	-0.463911	0.648181	0.564812	-0.476974	-0.585011	0.642732	0.660894	Detected	Detected	Detected	Detected	Detected	Detected	Detected	Detected	0																	p19098	GGTTTCGAGAAAGAAAAAAGAAAAAACGGAGTCCTTGATTAGTTGTGGGGAAGGCAACAT
p2855	1.63271	3.10095	9.27542	13.602	5.09562e-07	6.57235e-05	332.869	370.372	961.653	1028.33	364.754	341.049	1349.53	1062.61	-0.709159	-0.676359	0.799061	0.794769	-0.580486	-0.675269	1.18879	0.888832	Detected	Detected	Detected	Detected	Detected	Detected	Detected	Detected	0																	p2855	TAGGGCCTTTTATTCACATATATGCTGCCTTCTCCACCAACTGATGTGATATCCTTTTAT
p29027	-1.70137	0.307494	12.2015	-13.6008	5.09906e-07	6.57235e-05	8929.68	8826.49	2307.06	2296.85	8652.73	7632.72	3095	2837.59	4.03642	3.89843	2.06153	1.95413	3.98768	3.80888	2.38628	2.30589	Detected	Detected	Detected	Detected	Detected	Detected	Detected	Detected	0																	p29027	TAATTTGCACTAAGTCATTTGCACTGGTTGGAGTTGTGGAGACGGCCTTGAGTCTCAGTA
p27999	-1.33808	0.395547	7.23754	-13.5915	5.12737e-07	6.59049e-05	233.729	261.953	88.1916	100.906	246.205	219.907	102.238	89.188	-1.21928	-1.17603	-2.64774	-2.55444	-1.14755	-1.30835	-2.53366	-2.68578	Detected	Detected	Detected	Detected	Detected	Detected	Detected	Detected	0																	p27999	TGGGGGCCTTAGATTCCCTAGGGCTTAGTTTTTGCCCCAGGAGGAAAAGTGGCCTGGATG
p35125_v4	1.14142	2.20598	13.6197	13.5873	5.14016e-07	6.59049e-05	8584.94	9203.42	18967.2	18209.5	8256.98	7908.59	19106.5	18515.5	3.97962	3.95876	5.10091	4.94109	3.92013	3.8601	5.01233	5.01188	Detected	Detected	Detected	Detected	Detected	Detected	Detected	Detected	0																	p35125_v4	ACCCCGAGAACCGTCAGTTTGAGCCAGATGGAAGCTGAGCTGAACACATTACGATGGATG
p4679	-1.8608	0.275324	7.57133	-13.585	5.14722e-07	6.59049e-05	376.435	417.399	121.197	87.1472	356.849	307.873	93.5828	100.354	-0.53171	-0.503908	-2.1891	-2.76593	-0.612095	-0.822912	-2.66127	-2.5156	Detected	Detected	Detected	Detected	Detected	Detected	Detected	Detected	0																	p4679	GGACAATGTCTGAATTAAATGCCGTGCTTTAAACTGAAAGGGAAACTTAGCAAATAAATG
p1273	-1.4248	0.37247	6.65148	-13.569	5.19664e-07	6.62944e-05	152.275	179.561	58.0747	65.7234	148.286	181.575	58.2707	63.7099	-1.83744	-1.72086	-3.25047	-3.17298	-1.87902	-1.58468	-3.34475	-3.17112	Detected	Detected	Detected	Detected	Detected	Detected	Detected	Detected	0																	p1273	ACAGGAAAAGATATGGCCCATAGAAGGGCTCCTGAAATCTAACCTTGCGACTCTTTAAAA
p8750	-1.97288	0.254744	6.05011	-13.5676	5.20081e-07	6.62944e-05	136.603	148.776	27.1623	30.7248	125.652	116.33	39.4266	38.0208	-1.99413	-1.9922	-4.34678	-4.26998	-2.11798	-2.22702	-3.90835	-3.91584	Detected	Detected	Detected	Detected	Detected	Detected	Detected	Detected	0																	p8750	GATCTAGTTCGGGAGACTACGTATCCTAATTCTGATACTTCCTCCCACTTCTCCTAGTCT
AL133652	-1.18393	0.440149	9.32341	-13.5609	5.22178e-07	6.62944e-05	885.759	1057.44	427.17	422.443	931.005	997.183	430.78	419.834	0.702802	0.837175	-0.371647	-0.4887	0.771382	0.872612	-0.458639	-0.450888	Detected	Detected	Detected	Detected	Detected	Detected	Detected	Detected	0
p36991_v4	1.37841	2.59983	8.81577	13.5604	5.22336e-07	6.62944e-05	272.822	302.968	800.607	779.751	267.574	275.831	693.466	643.781	-0.996154	-0.966172	0.534638	0.395559	-1.02747	-0.981463	0.228234	0.165864	Detected	Detected	Detected	Detected	Detected	Detected	Detected	Detected	0																	p36991_v4	ATAACTCTTCTGTTTTGTTGAACATTGTTCCCCACCACAAACCCTCTTTAGAAGACTGGG
p21267	1.0496	2.06995	8.69777	13.5507	5.25366e-07	6.63386e-05	288.844	285.868	595.767	629.371	296.879	283.028	587.647	578.07	-0.913821	-1.04998	0.108292	0.0864548	-0.877534	-0.944303	-0.01064	0.0105381	Detected	Detected	Detected	Detected	Detected	Detected	Detected	Detected	0																	p21267	TTGAAGAAGGCTTCGATGATTCCTCATGGAGAAATCCCAGATACTTCTGCACATGATTCA
AK125316	2.16711	4.49122	2.60723	13.5488	5.25955e-07	6.63386e-05	2.41266	2.40692	12.3413	13.0561	3.38026	3.48165	11.4936	15.0149	-7.81734	-7.942	-5.48489	-5.50466	-7.33413	-7.28933	-5.68669	-5.25624	Not Detected	Not Detected	Detected	Detected	Not Detected	Not Detected	Detected	Detected	0
p38536_v4	-1.24932	0.420645	8.42673	-13.5464	5.26698e-07	6.63386e-05	539.94	569.093	236.885	233.616	531.919	484.823	206.902	216.678	-0.0113122	-0.0566701	-1.22227	-1.34331	-0.0362025	-0.167788	-1.51664	-1.40515	Detected	Detected	Detected	Detected	Detected	Detected	Detected	Detected	0																	p38536_v4	TAGCTTGAACCCTTTTAATGAAGACCTAACTCCTCCACCAGAAATTTAAGTTTATGTTCT
p8336	1.29801	2.4589	6.60318	13.5446	5.27259e-07	6.63386e-05	59.8257	69.4584	154.07	156.895	56.7233	62.6851	158.703	140.795	-3.18527	-3.09111	-1.84287	-1.91766	-3.2654	-3.11905	-1.89926	-2.02711	Detected	Detected	Detected	Detected	Detected	Detected	Detected	Detected	0																	p8336	CAAGTATTGGGGTAATAGCCAGTGTCTTAGTTGTTTAAACAGTTTAATGGAAATCAGTAC
p1849	1.66965	3.18138	5.20311	13.5328	5.30992e-07	6.66337e-05	24.4135	19.9625	61.5619	75.6602	17.7537	21.0283	64.2936	62.2373	-4.47836	-4.88997	-3.16635	-2.96985	-4.94122	-4.69484	-3.20284	-3.20485	Detected	Detected	Detected	Detected	Detected	Detected	Detected	Detected	0																	p1849	CGAGACCAGGAAGATTCACGTTTCCACTACTTCTTCCAATACATTTCACTAATCTTTCTA
AK123794	-1.35448	0.391076	7.29311	-13.5299	5.31902e-07	6.66337e-05	260.211	279.836	97.3035	106.195	243.331	223.267	96.9018	92.4132	-1.06443	-1.08075	-2.50589	-2.48074	-1.16449	-1.28648	-2.611	-2.63454	Detected	Detected	Detected	Detected	Detected	Detected	Detected	Detected	0
uc003tsv	1.47124	2.7726	6.52963	13.5215	5.34583e-07	6.68252e-05	57.2122	62.9406	166.874	155.48	55.3139	47.5811	143.469	150.458	-3.24972	-3.23327	-1.7277	-1.93073	-3.30169	-3.51679	-2.04485	-1.93134	Detected	Detected	Detected	Detected	Detected	Detected	Detected	Detected	0
p13765	1.33961	2.53082	7.62447	13.5133	5.37225e-07	6.70111e-05	129.367	137.099	297.983	343.66	118.841	112.312	300.627	315.464	-2.07264	-2.11011	-0.891224	-0.786475	-2.19837	-2.27774	-0.977616	-0.863232	Detected	Detected	Detected	Detected	Detected	Detected	Detected	Detected	0																	p13765	TAGGTTAGCCACATGGGTACGTGCTGTCGCACCACACAACAAAATTTTCTCTATAATAAC
p24269	3.10757	8.61931	3.07206	13.4898	5.44805e-07	6.78107e-05	2.52176	2.16878	22.7124	22.0433	2.68802	4.57969	30.7139	24.166	-7.75354	-8.0923	-4.6049	-4.74904	-7.66472	-6.89385	-4.26863	-4.56966	Not Detected	Not Detected	Detected	Detected	Not Detected	Not Detected	Detected	Detected	0																	p24269	TCCTCTCATTTCTGCTACATTCAGAATACCTATTTTACTCCTTAAAGCCACTGAGTCTAC
AF086502	-1.20769	0.432962	9.12056	-13.4707	5.51079e-07	6.81475e-05	867.831	927.56	351.839	372.25	819.882	775.922	382.816	358.903	0.673303	0.648106	-0.65154	-0.671182	0.588009	0.510665	-0.628938	-0.677113	Detected	Detected	Detected	Detected	Detected	Detected	Detected	Detected	0
p3180	1.49155	2.8119	6.49357	13.4686	5.51793e-07	6.81475e-05	57.8458	60.1579	162.063	161.313	47.433	50.511	140.504	141.902	-3.23383	-3.29851	-1.7699	-1.87759	-3.52344	-3.43058	-2.07498	-2.01581	Detected	Detected	Detected	Detected	Detected	Detected	Detected	Detected	0																	p3180	TAGTGTCATCTATCTGAAGCTGTCCTTATGGGATACATCTGAACTCCCAGGTCTAGATGG
uc003svl	-1.30406	0.404984	9.98821	-13.4664	5.52515e-07	6.81475e-05	1725.45	1747.2	617.966	652.789	1450.64	1483.62	641.836	674.089	1.66479	1.56164	0.161072	0.139162	1.41121	1.4458	0.116614	0.232233	Detected	Detected	Detected	Detected	Detected	Detected	Detected	Detected	0
AK129874	1.09734	2.1396	7.01029	13.4622	5.53899e-07	6.81475e-05	86.7965	90.8708	182.531	203.642	85.2591	89.7222	184.996	183.878	-2.6484	-2.70345	-1.59831	-1.54142	-2.67748	-2.60171	-1.67809	-1.64196	Detected	Detected	Detected	Detected	Detected	Detected	Detected	Detected	0
p9806	-1.48327	0.357677	10.1855	-13.4621	5.5394e-07	6.81475e-05	2099.81	2224.07	746.371	708.811	1789.1	1720.35	674.046	659.736	1.94808	1.90979	0.433436	0.257945	1.71376	1.65938	0.187256	0.201184	Detected	Detected	Detected	Detected	Detected	Detected	Detected	Detected	0																	p9806	CTAATACTTCAGGAAAACTCATGATGGTTTCCATGTTAAGAGAGACATGGAGCAGGGCAC
p1062	1.33381	2.52067	8.74586	13.4586	5.55112e-07	6.81475e-05	253.741	288.88	652.055	758.357	264.978	275.243	713.405	611.791	-1.10076	-1.03487	0.238537	0.355421	-1.04154	-0.984539	0.269131	0.0923321	Detected	Detected	Detected	Detected	Detected	Detected	Detected	Detected	0																	p1062	ATATAAAAAGATACTTTTAGAGAGATCTGGCTGCAGTGAGAGCAATGGGCTGGATGGGGC
AF085924	-1.41303	0.375522	10.6331	-13.4567	5.55736e-07	6.81475e-05	2727.36	2803.59	1113.71	943.862	2411.63	2445.98	882.835	966.497	2.32532	2.24387	1.01084	0.671121	2.14453	2.16709	0.576553	0.75206	Detected	Detected	Detected	Detected	Compromised	Detected	Detected	Detected	0
AK097263	1.21858	2.32718	7.44416	13.4386	5.61793e-07	6.87449e-05	108.884	122.307	292.008	253.172	114.931	110.955	249.495	270.051	-2.32132	-2.27483	-0.920446	-1.22734	-2.24664	-2.29527	-1.24658	-1.08748	Detected	Detected	Detected	Detected	Detected	Detected	Detected	Detected	0
p42862_v4	2.17698	4.52207	5.55559	13.4252	5.66363e-07	6.91583e-05	25.8518	21.7523	100.688	105.837	25.8635	16.4527	108.96	86.1757	-4.39577	-4.7661	-2.45656	-2.48561	-4.39842	-5.04885	-2.44179	-2.73535	Detected	Detected	Detected	Detected	Detected	Detected	Detected	Detected	0																	p42862_v4	CAAAACATTTCAAAGAGTCCACATGACAGTAGTGTTCATTTTGGCATCTGTTGATTTAAC
p2388	-1.7749	0.292214	4.74496	-13.4143	5.70067e-07	6.94644e-05	48.3946	50.1089	15.0587	17.9087	47.6953	52.35	13.9877	11.7033	-3.49119	-3.56219	-5.19779	-5.04872	-3.51549	-3.37899	-5.40336	-5.61571	Detected	Detected	Detected	Detected	Detected	Detected	Detected	Detected	0																	p2388	AGAAAGGAAAATGTCCTATCAGAAAGTGGTCCTCCATGTTTGCAGAAAACCCAGGACCCA
AK128441	-1.37752	0.384879	9.28349	-13.3977	5.75807e-07	7.00167e-05	916.171	974.95	368.755	352.472	1079.59	1055.78	394.913	435.233	0.751504	0.719993	-0.583792	-0.749945	0.984999	0.954998	-0.584055	-0.398917	Detected	Detected	Detected	Detected	Detected	Detected	Detected	Detected	0
p36806_v4	-1.84317	0.278708	6.26291	-13.3857	5.79987e-07	7.02162e-05	158.088	176.206	43.7834	37.3506	137.719	116.704	39.2992	42.0348	-1.78338	-1.74807	-3.658	-3.98825	-1.98569	-2.22239	-3.91302	-3.77105	Detected	Detected	Detected	Detected	Detected	Detected	Detected	Detected	0																	p36806_v4	TCACTGCCTCCTTGATGAGGACCAAGGGTCAATAAATGTTTGCTGAATTCCTTTGCCTCT
p15893	1.73848	3.33682	3.69656	13.3831	5.80881e-07	7.02162e-05	5.92737	6.93907	26.4648	25.4396	8.27182	7.45884	21.8654	21.3714	-6.52058	-6.41445	-4.38431	-4.54231	-6.04306	-6.19015	-4.75887	-4.74695	Not Detected	Not Detected	Detected	Detected	Not Detected	Not Detected	Detected	Detected	0																	p15893	CGCTGCTCTGTTAAGTGATCACCACATTCATTGTTCTCGTTTCTATTATTTCTGAAAAAA
uc003xdg	1.38756	2.61636	8.25264	13.3826	5.81079e-07	7.02162e-05	191.773	205.632	460.967	552.236	184.9	173.364	518.037	449.164	-1.50471	-1.52527	-0.261791	-0.102171	-1.56067	-1.65144	-0.192536	-0.353462	Detected	Detected	Detected	Detected	Detected	Detected	Detected	Detected	0
BC040884	1.70931	3.27004	9.16937	13.3717	5.84895e-07	7.04385e-05	346.62	364.572	1218.16	1028.01	272.867	298.073	965.755	971.747	-0.650756	-0.699131	1.14017	0.794329	-0.999211	-0.869579	0.706067	0.759875	Detected	Detected	Detected	Detected	Detected	Detected	Detected	Detected	0
p26482	-1.41963	0.373807	7.50867	-13.3693	5.85739e-07	7.04385e-05	309.67	328.876	115.951	120.743	287.742	268.604	112.117	97.9106	-0.813379	-0.847789	-2.25294	-2.29551	-0.922632	-1.01976	-2.40058	-2.55117	Detected	Detected	Detected	Detected	Detected	Detected	Detected	Detected	0																	p26482	CCGTAGTATCACAGAATATGCTGCATTTAGATACAGGTTTAATTTGCCAGATTTTCTCAA
p1474	1.24205	2.36534	7.22468	13.3661	5.86883e-07	7.04385e-05	97.8644	100.041	243.413	223	94.8357	96.3442	205.2	251.389	-2.47526	-2.56474	-1.18305	-1.41041	-2.52391	-2.49898	-1.52856	-1.19078	Detected	Detected	Detected	Detected	Detected	Detected	Detected	Detected	0																	p1474	TATTAATATTTATACCACCCATGGGACACTGGGGTATGGCTGCTTCTAGCAGGAGGTCAT
p30075	1.65341	3.14576	8.25808	13.3618	5.88415e-07	7.04385e-05	190.749	199.998	559.691	548.502	161.026	144.506	572.536	494.587	-1.51244	-1.56535	0.0181747	-0.111957	-1.76011	-1.91412	-0.0482233	-0.214482	Detected	Detected	Detected	Detected	Detected	Detected	Detected	Detected	0																	p30075	TCCATCATCTTTGTCACTGTAATGCTGGGTAACAAATAAACACGAAACAATGAGTGCTCG
p29343	1.37591	2.59532	8.10066	13.3602	5.88991e-07	7.04385e-05	167.963	163.039	492.451	472.053	164.811	186.763	408.843	402.378	-1.69597	-1.86012	-0.166477	-0.328508	-1.7266	-1.54404	-0.534042	-0.512154	Detected	Detected	Detected	Detected	Detected	Detected	Detected	Detected	0																	p29343	AATCCTCCAAAGTTTGAAAGTTATTTTCCAGGAGACTTGGCTTGCACTGAGAGCTGCCCT
p137	1.39376	2.62762	5.85124	13.3418	5.9556e-07	7.08924e-05	38.3785	34.1653	88.0425	84.3701	35.3308	34.7248	108.678	94.9943	-3.82574	-4.11473	-2.65018	-2.81265	-3.94841	-3.97121	-2.44553	-2.59479	Detected	Detected	Detected	Detected	Detected	Detected	Detected	Detected	0																	p137	CCAAAATGTGAAGCGTTCTGAAGATATGCACATAGCGTAAGAACCTGGTGTAATGTGCTG
p36408_v4	1.23031	2.34617	11.6587	13.3408	5.95924e-07	7.08924e-05	1989.71	2208.44	4457.5	4918.01	2078.05	2173.84	5385.2	5094.65	1.87037	1.89962	3.01171	3.05255	1.92975	1.99693	3.18534	3.15021	Detected	Detected	Detected	Detected	Detected	Detected	Detected	Detected	0																	p36408_v4	ACTGGAGATGACACGTGCGTGGGGTGTTGGCATTCTTGTTATTTAACACGGGAAGGAGGT
AK129652	2.92394	7.58917	4.35153	13.3393	5.96454e-07	7.08924e-05	5.05271	9.01956	42.7675	59.2168	9.35455	7.07364	64.399	61.336	-6.75091	-6.03613	-3.69187	-3.32338	-5.8656	-6.26665	-3.20048	-3.2259	Not Detected	Not Detected	Detected	Detected	Not Detected	Not Detected	Detected	Detected	0
BX648952	1.23563	2.35484	8.74682	13.3344	5.98235e-07	7.09356e-05	273.953	298.028	687.061	726.603	273.772	274.775	621.845	608.376	-0.990183	-0.989885	0.313981	0.293711	-0.994432	-0.986993	0.070965	0.0842579	Detected	Detected	Detected	Detected	Detected	Detected	Detected	Detected	0
p8894	-1.48538	0.357154	7.40857	-13.3264	6.01136e-07	7.09356e-05	312.462	311.19	96.7423	108.495	283.295	237.156	99.2024	102.086	-0.800433	-0.927541	-2.51424	-2.44983	-0.945103	-1.19941	-2.57714	-2.49091	Detected	Detected	Detected	Detected	Detected	Detected	Detected	Detected	0																	p8894	CTGTCCAGTTATATGCTACCCTGTACAGGTTGATAGGTTGCAAATGCTTTCTGTCCAGTG
p27858	-1.63255	0.322517	10.105	-13.3255	6.01476e-07	7.09356e-05	1903.12	2021.11	700.6	712.542	1836.15	2002.2	599.079	511.579	1.80618	1.77174	0.342135	0.265519	1.7512	1.87827	0.0171561	-0.165748	Detected	Detected	Detected	Detected	Detected	Detected	Detected	Detected	0																	p27858	CTCCATGCCTGAATCTTCTGTCTTGTGGCTTCAGAAACAGCTTAAAATAATTTTATTTAC
AK056213	1.5894	3.00925	6.09773	13.323	6.02368e-07	7.09356e-05	38.7608	42.4649	132.205	128.491	41.8225	35.2897	118.292	99.1378	-3.81144	-3.80099	-2.06368	-2.20579	-3.70506	-3.94793	-2.32324	-2.5332	Detected	Detected	Detected	Detected	Detected	Detected	Detected	Detected	0
p37997_v4	2.61969	6.1462	4.21837	13.3215	6.02932e-07	7.09356e-05	6.46928	7.84708	52.1237	52.9272	6.44361	9.71661	50.0323	32.8602	-6.39436	-6.23704	-3.40645	-3.48537	-6.40339	-5.80865	-3.56466	-4.12629	Not Detected	Not Detected	Detected	Detected	Not Detected	Not Detected	Detected	Detected	0																	p37997_v4	TGTGTGCACTTACTCTCATCATTGTAATGACACTTGATGCTATGAGACTATAAATTAGAG
uc002jrt	-1.76096	0.295052	9.72222	-13.3168	6.04648e-07	7.09935e-05	1591.11	1691.85	538.908	515.149	1424.98	1524.22	380.165	419.847	1.54785	1.5152	-0.036416	-0.202466	1.38546	1.48475	-0.638965	-0.450842	Detected	Detected	Detected	Detected	Compromised	Detected	Detected	Detected	0
p42656_v4	2.1321	4.38355	5.11622	13.3104	6.07005e-07	7.10032e-05	15.8634	12.5284	81.0203	66.5758	20.937	18.1001	74.0398	69.6332	-5.10034	-5.56206	-2.7701	-3.15439	-4.70328	-4.91118	-2.99922	-3.04286	Detected	Detected	Detected	Detected	Detected	Detected	Detected	Detected	0																	p42656_v4	TGCGCCTCAGGGGAGAACTTGCAATGCTAGTAATAAACAAAGAGTACTCATGATAAAAAA
p1239	1.51999	2.86789	7.79353	13.3099	6.07179e-07	7.10032e-05	144.535	145.627	345.545	361.072	120.797	115.866	416.818	383.205	-1.91269	-2.02306	-0.677582	-0.715171	-2.17483	-2.23279	-0.506174	-0.582588	Detected	Detected	Detected	Detected	Detected	Detected	Detected	Detected	0																	p1239	GGGCATAGGGATCCATTTATCCTTATTCTTTATGAGGCACTAAATTAGCTTTGTATGTTA
p10416	-1.27652	0.412791	9.38683	-13.3047	6.09097e-07	7.10842e-05	1018.8	1087.99	388.674	407.399	990.098	1074.04	467.345	462.479	0.904686	0.878259	-0.507897	-0.541014	0.860163	0.979731	-0.341102	-0.311319	Detected	Detected	Detected	Detected	Detected	Detected	Detected	Detected	0																	p10416	TGCCATTATTTCCTCTCTGTTCTCCCTCTGGAATGAATAAAGTACTTCTGAAAAACCATC
AK092317	1.62212	3.07826	6.40889	13.299	6.11189e-07	7.1137e-05	55.788	41.6465	137.335	163.527	53.3798	44.3567	143.916	152.827	-3.28609	-3.82907	-2.00876	-1.85793	-3.35304	-3.61802	-2.04036	-1.90881	Detected	Detected	Detected	Detected	Detected	Detected	Detected	Detected	0
AK094796	1.21225	2.31698	7.18606	13.2968	6.12003e-07	7.1137e-05	94.5786	107.122	214.606	221.847	87.1206	94.8957	220.844	229.587	-2.52453	-2.46608	-1.36477	-1.41789	-2.64632	-2.52083	-1.42256	-1.32166	Detected	Detected	Detected	Detected	Detected	Detected	Detected	Detected	0
p38913_v4	1.58998	3.01046	7.94397	13.2876	6.15454e-07	7.12888e-05	155.528	151.587	506.482	424.591	127.313	135.171	409.976	377.979	-1.80694	-1.96519	-0.125944	-0.481383	-2.09903	-2.01046	-0.530051	-0.6024	Detected	Detected	Detected	Detected	Detected	Detected	Detected	Detected	0																	p38913_v4	TTCTGCTCTCAATGCTACTGCTCATTGATCCCAGGGAGGAAAATTCTGGTGCATCACTTA
p39340_v4	-1.23766	0.42406	11.2963	-13.2867	6.15767e-07	7.12888e-05	3890.09	4050.61	1689.81	1756.44	3718.98	3795.75	1441.08	1681.71	2.83762	2.77473	1.61233	1.56713	2.76943	2.80107	1.28349	1.55115	Detected	Detected	Detected	Detected	Detected	Detected	Detected	Detected	0																	p39340_v4	CCTTCCTAGTATTGAGTACTAAGTTGAGGACTGCATCTACTTGTTTTTTACATTATAGAG
p7368	-1.18591	0.439546	8.79554	-13.2754	6.20011e-07	7.16372e-05	630.447	739.46	292.372	276.086	649.693	666.21	307.048	303.888	0.212263	0.321137	-0.918653	-1.10234	0.252349	0.290731	-0.947127	-0.917165	Detected	Detected	Detected	Detected	Detected	Detected	Detected	Detected	0																	p7368	AGAAGGGAATCTGTGAAATGGGCTTTGAAACCTGCCTTGCCTTTCTCCGCCCGGTCCCAG
p21722	1.41159	2.6603	3.60585	13.27	6.22047e-07	7.16553e-05	6.34563	7.97029	19.2393	21.3053	7.48572	8.20043	20.1191	18.8563	-6.42221	-6.21456	-4.84433	-4.79817	-6.18712	-6.0534	-4.87895	-4.92759	Not Detected	Not Detected	Detected	Detected	Not Detected	Not Detected	Detected	Detected	0																	p21722	GAACCAGAGCTTCTATGGCGGATTCTCACCAGAAAATGAAATTCTCAGCTTACAGGCAAC
p38824_v4	1.22937	2.34464	5.13396	13.2663	6.23454e-07	7.16553e-05	22.8019	24.9444	50.731	51.6223	22.0332	22.0663	59.7147	53.4398	-4.57688	-4.56855	-3.44552	-3.52139	-4.62966	-4.62533	-3.30943	-3.42472	Detected	Detected	Detected	Detected	Detected	Detected	Detected	Detected	0																	p38824_v4	CCTCTTAGTTTATTCCTGGCCGTGCTTCAGATTGTCTGCCTTCAATAAAGCTTCAAACCA
AK057974	3.22504	9.35048	4.4185	13.2634	6.24547e-07	7.16553e-05	6.46114	7.52608	51.5813	87.5365	4.87392	10.0922	69.4687	58.2916	-6.39618	-6.29729	-3.42154	-2.7595	-6.80618	-5.75394	-3.09116	-3.29935	Not Detected	Not Detected	Detected	Detected	Not Detected	Not Detected	Detected	Detected	0
p7680	1.13624	2.19807	11.7809	13.2588	6.26294e-07	7.16553e-05	2373.83	2493.89	4805.51	5578.06	2260.22	2371.52	5235.92	5277.84	2.12503	2.07499	3.12016	3.23423	2.05099	2.12249	3.14478	3.20117	Detected	Detected	Detected	Detected	Detected	Detected	Detected	Detected	0																	p7680	GGCGGTGATGGGTGACCTTGTTGATTCTTATCAGTTAGACAATAAAGGGTCCACATGTTA
p2043	1.18083	2.26708	7.3195	13.2587	6.26344e-07	7.16553e-05	103.286	116.368	238.296	259.293	101.822	103.492	239.113	226.454	-2.39746	-2.34664	-1.2137	-1.19287	-2.42136	-2.39573	-1.3079	-1.34149	Detected	Detected	Detected	Detected	Detected	Detected	Detected	Detected	0																	p2043	TCTGACTCTGGAGTATTATAAAGTCCTTATAGTTACTGGCATTAGGTATAGGGTCTGTAT
p11921	1.85485	3.61713	2.36666	13.2524	6.28749e-07	7.17888e-05	2.56345	2.2098	11.1747	9.9929	3.22413	2.96086	9.52266	8.70519	-7.72988	-8.06527	-5.62814	-5.89041	-7.40235	-7.52309	-5.95808	-6.04269	Not Detected	Not Detected	Not Detected	Not Detected	Not Detected	Not Detected	Not Detected	Not Detected	0																	p11921	GGACCATTGTCTCTTGCCTTCTTTGCAGAATTTTACATTTGTTCTGTCAGAAAAATAACA
CR599803	2.25945	4.7881	6.78226	13.247	6.30813e-07	7.1883e-05	53.5918	66.6921	226.228	284.666	39.4587	45.3951	235.247	222.112	-3.34403	-3.14975	-1.28868	-1.05819	-3.78899	-3.58464	-1.33141	-1.36942	Detected	Detected	Detected	Detected	Detected	Detected	Detected	Detected	0
p1582	1.5788	2.98722	8.61926	13.2411	6.33094e-07	7.20014e-05	203.451	247.684	699.737	723.019	257.454	206.556	715.246	589.689	-1.41943	-1.25683	0.340357	0.286578	-1.08309	-1.39871	0.272849	0.0392474	Detected	Detected	Detected	Detected	Detected	Detected	Detected	Detected	0																	p1582	CCCATATTCTTCATCTTGTTCCCTGGGATCTTTCTCCCTAATAAAGGAAAAGCTCATAGA
p41491_v4	1.38002	2.60272	9.47255	13.2317	6.36727e-07	7.22728e-05	453.313	497.251	1101.84	1265.67	427.053	390.64	1091.74	1133.4	-0.263603	-0.251361	0.995384	1.09437	-0.352993	-0.479407	0.882973	0.981881	Detected	Detected	Detected	Detected	Detected	Detected	Detected	Detected	0																	p41491_v4	TTGCTGTTTTGATCAGCTCTCTGCCTGAAGGAGACAAGAAAAACCAACGGGAACAGATAG
p35878_v4	1.42972	2.69395	9.17462	13.2255	6.39148e-07	7.2406e-05	317.797	403.146	936.865	964.954	348.258	344.39	1049.32	853.164	-0.776005	-0.554033	0.761385	0.703005	-0.64725	-0.661202	0.825793	0.572118	Detected	Detected	Detected	Detected	Detected	Detected	Detected	Detected	0																	p35878_v4	TTAGCACACATTTAATGACAGAAGTCTCAGGCTGGAAACACTCTTTTTGTAGAACATACA
p22061	1.51748	2.86291	5.21699	13.2216	6.4066e-07	7.24358e-05	25.2892	22.214	68.8025	62.4122	22.4997	18.4726	62.1135	58.8085	-4.42752	-4.73579	-3.00592	-3.24756	-4.59943	-4.88179	-3.25261	-3.28661	Detected	Detected	Detected	Detected	Detected	Detected	Detected	Detected	0																	p22061	AGAAGTGCTTGCACACGCTCTACTGATGGGGAACTTAACACTTCATGATGTCGTAACAAC
AK095761	2.37446	5.18543	2.39082	13.2092	6.45537e-07	7.28106e-05	2.62597	2.57359	15.3174	8.77346	2.02625	2.05468	12.1596	12.449	-7.69512	-7.84541	-5.17321	-6.07817	-8.07245	-8.05019	-5.60543	-5.52661	Not Detected	Not Detected	Not Detected	Not Detected	Not Detected	Not Detected	Detected	Detected	0
p28208	1.72002	3.29441	8.09024	13.2068	6.46485e-07	7.28106e-05	155.574	183.406	476.264	564.169	133.665	133.257	486.354	458.1	-1.80651	-1.69029	-0.214696	-0.0713278	-2.02878	-2.03103	-0.283583	-0.325044	Detected	Detected	Detected	Detected	Detected	Detected	Detected	Detected	0																	p28208	TAAATTCTCACCAACATAAACAGGAGTTGATGTCTCTAGAAAGATTCTCAGAGTTTTCGT
CR619601	-1.30784	0.403925	10.4351	-13.1971	6.50301e-07	7.30983e-05	2344.43	2358.46	822.342	870.482	2101.58	1937.86	942.88	888.112	2.10705	1.99444	0.573282	0.554359	1.946	1.83115	0.671483	0.630036	Detected	Detected	Detected	Detected	Detected	Detected	Detected	Detected	0
p5515	1.47967	2.78885	4.55618	13.1925	6.52155e-07	7.31314e-05	14.5135	13.8112	32.4469	40.0738	14.3393	13.7028	44.8804	40.8274	-5.22864	-5.42143	-4.0903	-3.88672	-5.24937	-5.3127	-3.72143	-3.8131	Detected	Detected	Detected	Detected	Detected	Detected	Detected	Detected	0																	p5515	TATTGAGACCTACTTCCTACTCCAAGTAGCCCATGAGAAGTGGAGCAGAAACCGAAAAGA
p17133	1.27918	2.42701	9.16026	13.1873	6.54207e-07	7.31314e-05	403.959	392.217	886.543	879.2	339.829	337.894	951.21	851.392	-0.429903	-0.593684	0.681735	0.568736	-0.682598	-0.688675	0.684172	0.569118	Detected	Detected	Detected	Detected	Detected	Detected	Detected	Detected	0																	p17133	CAGTTGTTTCTATGGATAATGGTTGGAAGCAGAAATTGGGTTGGGGCTTCCAGATAATCC
BC047792	2.25591	4.77636	2.99016	13.1869	6.54377e-07	7.31314e-05	3.79752	3.37717	21.7774	20.9612	3.95025	3.44861	13.5141	14.7402	-7.16291	-7.45338	-4.66556	-4.82166	-7.10932	-7.30309	-5.45306	-5.28288	Not Detected	Not Detected	Detected	Detected	Not Detected	Not Detected	Detected	Detected	0
p39384_v4	1.68103	3.20658	6.65811	13.1792	6.57458e-07	7.33277e-05	66.0254	57.4086	187.483	193.133	58.4105	45.6981	162.052	182.293	-3.04302	-3.36599	-1.55969	-1.61786	-3.22311	-3.57504	-1.86913	-1.65444	Detected	Detected	Detected	Detected	Detected	Detected	Detected	Detected	0																	p39384_v4	GATGCCTTGATACCTCGGTTTTCCCCCACTATAAATGGGAAGATAAATTCACTAGAAACA
AK091230	1.96469	3.90328	4.86988	13.1762	6.58662e-07	7.33277e-05	13.757	14.3119	67.9904	65.3045	17.8483	13.6535	47.371	52.9517	-5.30587	-5.37005	-3.02305	-3.1822	-4.93355	-5.3179	-3.64351	-3.43796	Not Detected	Not Detected	Detected	Detected	Detected	Detected	Detected	Detected	0
AK094899	1.68546	3.21644	7.6224	13.1675	6.62186e-07	7.35088e-05	111.052	120.223	336.835	422.442	91.821	118.871	331.2	330.947	-2.29287	-2.29962	-0.714415	-0.488704	-2.57051	-2.19585	-0.837889	-0.794105	Detected	Detected	Detected	Detected	Detected	Detected	Detected	Detected	0
G49395	1.42466	2.68451	7.29245	13.1639	6.63642e-07	7.35088e-05	94.6186	114.558	244.979	267.426	86.4439	89.4366	254.999	260.521	-2.52392	-2.36926	-1.1738	-1.14832	-2.65757	-2.60631	-1.2151	-1.13931	Detected	Detected	Detected	Detected	Detected	Detected	Detected	Detected	0
p13676	1.68091	3.20631	6.454	13.1628	6.64091e-07	7.35088e-05	42.4932	49.0587	136.535	168.255	46.2877	59.5496	164.805	160.405	-3.67881	-3.59275	-2.01718	-1.8168	-3.55871	-3.19308	-1.84483	-1.83899	Detected	Detected	Detected	Detected	Detected	Detected	Detected	Detected	0																	p13676	CTTTAGGCTTCTGACACTTTTACCTACGATAATGCAGTAGTTACTTTTTGAAGGACGACC
p26650	-1.20763	0.432978	10.3008	-13.1592	6.65585e-07	7.35338e-05	1898.68	2152.62	842.081	852.379	1888.86	1749.43	794.676	832.153	1.80282	1.86269	0.607503	0.524039	1.79204	1.68357	0.424776	0.536144	Detected	Detected	Detected	Detected	Detected	Detected	Detected	Detected	0																	p26650	GTGTCATAGTTGGGGCATGTCTAAATTGTTTAATTTGAACAGTGCGTTCAGACGCAAGAC
p8851	1.29671	2.45669	9.74129	13.1456	6.71143e-07	7.39783e-05	495.358	570.602	1363.8	1459.11	585.419	537.355	1204.58	1351.15	-0.135641	-0.0528504	1.3031	1.29956	0.102062	-0.0193696	1.02487	1.23541	Detected	Detected	Detected	Detected	Detected	Detected	Detected	Detected	0																	p8851	ATCCCATGTGATTTAGCAGAGCCCTGAGTTAAAACTAGGCCATGATGACACTTGGTGACA
p1395	-1.1181	0.4607	11.7764	-13.1414	6.72867e-07	7.39783e-05	5293.69	5511.74	2379.21	2356.48	5211.92	4691.39	2449.46	2340.19	3.28209	3.2191	2.10595	1.9911	3.25633	3.1067	2.0488	2.02785	Compromised	Detected	Detected	Detected	Detected	Compromised	Detected	Detected	0																	p1395	GGAAGAACCTGAGAGATAATCCATTTTATGAAATTTTCCCTACCCTGAAATGGGAGAATG
p20372	-1.11574	0.461454	8.08797	-13.1378	6.74339e-07	7.39783e-05	402.361	417.465	192.794	174.09	412.209	371.768	191.687	181.416	-0.435622	-0.503679	-1.51939	-1.76762	-0.404031	-0.550843	-1.62684	-1.6614	Detected	Detected	Detected	Detected	Detected	Detected	Detected	Detected	0																	p20372	GAACTTCAAGATGTACAAGTTTGCACCTTTTGCCTGAAGGCAGTCCTCATTCTTCAGAAG
p43076_v4	2.30194	4.93119	6.42671	13.1369	6.7471e-07	7.39783e-05	34.2319	40.2187	204.35	241.206	34.4831	47.4424	145.539	185.65	-3.9907	-3.8794	-1.43541	-1.29719	-3.98345	-3.521	-2.02418	-1.62812	Detected	Detected	Detected	Detected	Detected	Detected	Detected	Detected	0																	p43076_v4	CATTCTGATTTAAAAGCCTGATGAAGGAACAGCTGAACTCAGAGAAACAGCAGGTGAAAG
p450	-1.43102	0.370868	8.6784	-13.1227	6.8065e-07	7.43494e-05	673.701	637.447	220.352	295.576	695.57	685.72	254.213	234.041	0.307997	0.106971	-1.32664	-1.00392	0.350788	0.332373	-1.21955	-1.29395	Detected	Detected	Detected	Detected	Detected	Detected	Detected	Detected	0																	p450	GAGTCTATGAGAAAATCTTCTGGTTTCTGCTGAAAGAATCGTGTTTTGTTGGGGTTTTTT
p29683	1.25415	2.38526	8.07847	13.1226	6.80658e-07	7.43494e-05	182.614	194.329	392.274	433.654	160.23	165.029	432.416	412.936	-1.57532	-1.60683	-0.494596	-0.450911	-1.76727	-1.72252	-0.45317	-0.474787	Detected	Detected	Detected	Detected	Detected	Detected	Detected	Detected	0																	p29683	GGAAGACAGTCCTTATAGGAAAATGCCCTCTCGTTCTTATTCTCTACTTTAAAAAATCTT
p26221	2.03321	4.09314	2.24858	13.117	6.83022e-07	7.43652e-05	2.87877	2.17568	9.09805	11.0056	2.31066	2.10336	11.0908	7.69402	-7.56252	-8.08773	-5.92476	-5.75114	-7.88296	-8.01641	-5.73816	-6.22083	Not Detected	Not Detected	Not Detected	Not Detected	Not Detected	Not Detected	Detected	Not Detected	0																	p26221	TTTGCTCACCTTCCTGAGCTGGTAGGAACCAGCTTGTTCTCAAATGCGTCAGTAAAGAAT
p13194	1.50983	2.84777	8.12523	13.1146	6.84032e-07	7.43652e-05	174.646	191.771	427.459	471.816	147.215	152.003	471.847	517.958	-1.63968	-1.62595	-0.370669	-0.329231	-1.88949	-1.84115	-0.32727	-0.14787	Detected	Detected	Detected	Detected	Detected	Detected	Detected	Detected	0																	p13194	GATCCGGAGATGCTACCTCCAAAAGGCAACCAAAAAATCTAACGACGACTCACTATCTTC
p7494	2.19342	4.57389	4.67892	13.1122	6.85022e-07	7.43652e-05	10.3643	15.4322	63.3588	59.2112	12.7595	10.0833	52.9696	45.3225	-5.71441	-5.26131	-3.12484	-3.32351	-5.41777	-5.7552	-3.48235	-3.66241	Not Detected	Detected	Detected	Detected	Detected	Not Detected	Detected	Detected	0																	p7494	GGTGAAGACAACATTTAGGGATTCTAGTGCTAGTAGGATACAAACAACATTTCTATTTTG
p7942	1.76627	3.40172	4.78071	13.1101	6.85932e-07	7.43652e-05	17.6678	14.7432	52.0217	59.1872	14.7227	12.8643	42.9005	50.0117	-4.94492	-5.32721	-3.40927	-3.3241	-5.21129	-5.4038	-3.78653	-3.52037	Detected	Detected	Detected	Detected	Detected	Detected	Detected	Detected	0																	p7942	TCAGAAAACACAGATTTCCCATCAAACCTGGGTTCTGTGAAAATAAGATCTTAATGGAAA
p16953	2.23737	4.71537	2.63139	13.1048	6.8817e-07	7.44663e-05	2.46418	3.64405	15.423	14.6715	2.96301	2.49162	13.8715	10.4416	-7.78686	-7.34365	-5.1633	-5.33637	-7.5242	-7.77202	-5.4154	-5.78029	Not Detected	Not Detected	Not Detected	Detected	Not Detected	Not Detected	Detected	Detected	0																	p16953	TTCATGTCATGTCACAATCTGTTCAGAGTACTGTCATCAGCAACAGAGCATGGCTCAGCA
p7475	1.2643	2.40211	6.92099	13.1	6.90179e-07	7.44663e-05	74.5963	89.1396	198.327	190.164	74.0245	75.9198	189.418	174.162	-2.86694	-2.7312	-1.47857	-1.64021	-2.88133	-2.8427	-1.64402	-1.72027	Detected	Detected	Detected	Detected	Detected	Detected	Detected	Detected	0																	p7475	TTTTATTCCACGAGGAGGAGTACCTGGAAATTAGATGATTACCACATGCTGAGGGCACCT
p20848	1.09597	2.13757	6.66474	13.0988	6.90716e-07	7.44663e-05	66.536	75.298	146.817	153.524	67.6827	68.3902	141.379	151.934	-3.03191	-2.97465	-1.91243	-1.94899	-3.01055	-2.99338	-2.06602	-1.91726	Detected	Detected	Detected	Detected	Detected	Detected	Detected	Detected	0																	p20848	AAAGCAGCCTGTGAAGTCAAACTAGTGTGGGTTTGAATTATGACTCTGTGATTTCCTCTT
uc001zyw	2.12979	4.37654	2.99734	13.0894	6.94712e-07	7.47582e-05	3.73944	3.08721	13.4193	19.6279	4.01235	4.58267	15.8215	18.688	-7.18515	-7.58289	-5.36407	-4.91648	-7.08682	-6.89292	-5.22563	-4.94053	Not Detected	Not Detected	Detected	Detected	Not Detected	Not Detected	Detected	Detected	0
p9042	1.68074	3.20591	7.53366	13.0745	7.01101e-07	7.52523e-05	88.6664	124.43	385.326	321.744	100.193	103.753	320.042	305.339	-2.61765	-2.25	-0.520377	-0.881542	-2.44463	-2.39209	-0.887328	-0.910293	Detected	Detected	Detected	Detected	Detected	Detected	Detected	Detected	0																	p9042	ACAGAATTTCTAAAATGACCTCTTCCTCCCTGAGATATCCTGACATAATACCCTAAATTT
p24687	-1.61785	0.325821	8.10908	-13.0727	7.01898e-07	7.52523e-05	550.64	515.757	182.558	160.067	463.463	415.934	146.26	144.357	0.016996	-0.198644	-1.5981	-1.88878	-0.234955	-0.388892	-2.01706	-1.99106	Detected	Detected	Detected	Detected	Detected	Detected	Detected	Detected	0																	p24687	TTGAGTTTCTTATGGTCTAAAATGGTTTCTTGAGTTTCCTATCCCCATCCAGTCAGGAAG
p15935	2.14816	4.43262	4.69944	13.0597	7.07551e-07	7.56253e-05	11.8728	14.0425	73.9329	48.0006	12.4278	11.1938	56.2258	44.8733	-5.51839	-5.39747	-2.90217	-3.62633	-5.45577	-5.60447	-3.39629	-3.67678	Not Detected	Not Detected	Detected	Detected	Detected	Not Detected	Detected	Detected	0																	p15935	GGCTTCATTCGAGTTAACTTTGCTGGTAATATGCACGTATGTGTTTAATTCCATTTTTGA
AK056624	1.52041	2.86873	5.84704	13.0559	7.0922e-07	7.56253e-05	31.8849	37.9122	108.404	108.458	31.7394	34.7689	88.0572	87.2657	-4.09317	-3.9646	-2.35003	-2.45033	-4.10306	-3.96938	-2.74908	-2.71722	Detected	Detected	Detected	Detected	Detected	Detected	Detected	Detected	0
BC065762	-1.21158	0.431795	10.4821	-13.0557	7.09289e-07	7.56253e-05	2315.3	2375.2	901.803	966.601	2072.85	1968.97	947.856	944.329	2.08902	2.00464	0.706356	0.705466	1.92614	1.85412	0.679077	0.718583	Detected	Detected	Detected	Detected	Detected	Detected	Detected	Detected	0
p22969	2.15372	4.44974	5.76151	13.0467	7.13258e-07	7.5841e-05	23.4823	34.6681	123.953	131.046	23.1521	23.2069	95.6948	110.318	-4.53447	-4.09365	-2.15666	-2.17738	-4.55819	-4.55262	-2.62908	-2.37903	Detected	Detected	Detected	Detected	Detected	Detected	Detected	Detected	0																	p22969	ATGTCTTCAAGTTTGAGCTTTCTTGGTGTATCTCAGGTACCTTTTGACATGGTTCTCTTT
Y13870	-1.40418	0.377832	8.49025	-13.0451	7.13927e-07	7.5841e-05	598.501	640.346	218.286	200.073	607.61	503.005	228.147	239.576	0.137241	0.113517	-1.34024	-1.56693	0.155737	-0.114672	-1.37563	-1.26022	Detected	Detected	Detected	Detected	Detected	Detected	Detected	Detected	0
p34856_v4	1.13194	2.19153	10.8468	13.0414	7.156e-07	7.58798e-05	1210.32	1342.1	2591.56	2912.83	1170.34	1260.06	2737.66	2673.77	1.1532	1.18108	2.22929	2.2969	1.10145	1.21018	2.20928	2.2201	Detected	Detected	Detected	Detected	Detected	Detected	Detected	Detected	0																	p34856_v4	GGAGCAAGTGAGGGCAACAGAAAAGAGCAGTCAGCTGTCATGCGAGGGCACTCAAGCAGC
p42851_v4	1.07908	2.11269	7.556	13.0348	7.18511e-07	7.60495e-05	131.328	128.329	276.178	292.286	131.721	126.569	275.034	252.13	-2.05094	-2.20549	-1.00086	-1.02007	-2.04993	-2.10532	-1.10598	-1.18654	Detected	Detected	Detected	Detected	Detected	Detected	Detected	Detected	0																	p42851_v4	TCAAGTCAAATGCATGCCTCAACCTAGCAGAGCCAAAGAGATACTTGTATGATGACATGA
p21771	1.49816	2.82482	5.51548	13.0304	7.20448e-07	7.61156e-05	23.7228	29.8429	77.2496	89.2901	28.4407	27.2504	71.6136	70.7277	-4.51976	-4.30987	-2.83886	-2.73088	-4.26138	-4.3209	-3.04728	-3.02036	Detected	Detected	Detected	Detected	Detected	Detected	Detected	Detected	0																	p21771	TTCTGGCACCCAACAAACAAGTGGGGTGGCAAAGACACCCCACTTGGGACAACTGGCAAA
BC016872	2.2979	4.9174	2.34097	13.0239	7.23381e-07	7.62864e-05	2.61731	2.30365	14.7119	11.3426	1.94866	2.3192	8.30766	11.4928	-7.69989	-8.00527	-5.2314	-5.70763	-8.12878	-7.87548	-6.15501	-5.6419	Not Detected	Not Detected	Detected	Not Detected	Not Detected	Not Detected	Not Detected	Detected	0
p18018	1.53625	2.9004	7.01527	13.0201	7.25078e-07	7.63267e-05	81.6658	86.9451	232.264	235.93	66.2202	70.801	220.241	195.203	-2.73631	-2.76716	-1.25069	-1.3291	-3.04206	-2.9434	-1.42651	-1.55573	Detected	Detected	Detected	Detected	Detected	Detected	Detected	Detected	0																	p18018	GAGACCTGTTGAAAATCATGAATACAAAGAGAGGTCGTTTGCTTCTGTGCTTCAATTCTA
p24018	2.34786	5.09067	2.42864	13.0127	7.28372e-07	7.64003e-05	2.46606	2.79602	15.3827	9.73035	2.25781	2.08255	14.4861	10.0419	-7.78576	-7.72581	-5.16707	-5.92882	-7.91634	-8.03075	-5.35285	-5.8366	Not Detected	Not Detected	Detected	Not Detected	Not Detected	Not Detected	Detected	Not Detected	0																	p24018	AGCCTTGGGAGCAATAGTTGAGATAAATCTAAAATTATAGGGTCTTCCCACAAAGATCCT
p2926	-1.62304	0.324652	6.76844	-13.009	7.30053e-07	7.64003e-05	180.853	197.668	65.8964	50.7971	174.101	215.335	64.8859	68.5482	-1.58929	-1.58226	-3.06818	-3.54464	-1.64748	-1.33866	-3.18961	-3.06552	Detected	Detected	Detected	Detected	Detected	Detected	Detected	Detected	0																	p2926	CGTTTACCCCTCTCAAGTGAGTTTTTGCAGACTAACAGATAAGTGAAACAATTACAAAAT
p8351	1.50974	2.84758	7.76138	13.0085	7.30284e-07	7.64003e-05	125.139	122.065	372.003	360.791	115.255	155.252	398.24	336.234	-2.12058	-2.27768	-0.571144	-0.716292	-2.24258	-1.81064	-0.571954	-0.771242	Detected	Detected	Detected	Detected	Detected	Detected	Detected	Detected	0																	p8351	AGACTTGGTCCATCAGAACCCCAGCAGAAAAATATGAGTGCTTAATGGAGGGACTTTTTT
p497	1.3484	2.5463	7.16889	13.0057	7.31561e-07	7.64003e-05	96.2391	90.8331	262.414	240.978	86.5158	87.4357	211.175	208.166	-2.49942	-2.70405	-1.07461	-1.29856	-2.65637	-2.63895	-1.48715	-1.46297	Detected	Detected	Detected	Detected	Detected	Detected	Detected	Detected	0																	p497	CCAGAGTTGCAAACAAATTACCCTCATTGTCTTTTCCGAGTCCCTTAATTTACTTTATTT
p6018	1.90468	3.74426	2.08618	13.0039	7.32364e-07	7.64003e-05	2.33453	2.41512	7.15381	7.27868	1.76948	2.32429	9.31251	9.39896	-7.86484	-7.93709	-6.2716	-6.34763	-8.26794	-7.87231	-5.99028	-5.93206	Not Detected	Not Detected	Not Detected	Not Detected	Not Detected	Not Detected	Not Detected	Not Detected	0																	p6018	GGCTCAGCATAAAAAGAATAATATTCCACCTACTATTGATGTCTGTGCTTCCTGTGTACT
p25446	1.48625	2.80159	5.59304	12.9912	7.38145e-07	7.67623e-05	26.2177	25.0712	83.743	81.1268	31.0971	33.8369	77.7913	80.6221	-4.3755	-4.56123	-2.72242	-2.8692	-4.13255	-4.00858	-2.92791	-2.83146	Detected	Detected	Detected	Detected	Detected	Detected	Detected	Detected	0																	p25446	TGCCCATACAGAGGTCAGCCTTTCCTCTAATAAAGATTGAACAAGTAGTGGTCTGAGGGA
p27281	-1.36095	0.389326	9.62796	-12.9905	7.38481e-07	7.67623e-05	1261.79	1439.48	544.733	500.682	1147.64	1240.47	449.455	484.629	1.21329	1.28214	-0.0209081	-0.24356	1.0732	1.18757	-0.397415	-0.243824	Detected	Detected	Detected	Detected	Detected	Detected	Detected	Detected	0																	p27281	CATCCTGAAAGGGGAAATCAACGCTCATATCTCATCAATAATTCATAGAGTCCGGGATCA
p21041	1.85536	3.61842	4.74678	12.9812	7.42752e-07	7.69747e-05	15.5678	11.69	52.4767	51.1973	17.216	12.6672	56.2137	45.0476	-5.12748	-5.66199	-3.39671	-3.53332	-4.98559	-5.42608	-3.3966	-3.67118	Detected	Not Detected	Detected	Detected	Detected	Detected	Detected	Detected	0																	p21041	GGGGACTTGTCCAAAGTTACTCAACTATGAAGAGTCAAGATTCAAATCCAGAGACATCTG
AK057535	1.18643	2.27588	7.58415	12.9803	7.43179e-07	7.69747e-05	130.109	121.043	313.88	288.687	131.09	126.797	258.595	299.719	-2.06439	-2.28982	-0.816242	-1.03795	-2.05685	-2.10273	-1.1949	-0.937097	Detected	Detected	Detected	Detected	Detected	Detected	Detected	Detected	0
p35981_v4	1.22088	2.33089	6.28081	12.9649	7.5031e-07	7.74886e-05	53.2269	55.6038	117.711	109.743	47.2891	48.0622	123.776	124.182	-3.35388	-3.41208	-2.23121	-2.43333	-3.52783	-3.50227	-2.25786	-2.20825	Detected	Detected	Detected	Detected	Detected	Detected	Detected	Detected	0																	p35981_v4	ACCCAGTTTCCTCCTGTGGTTGCGTCTTAGATCCCAGGTACCGAACTGAAGATGGTAGAG
p27239	1.56841	2.96578	5.52469	12.9638	7.50812e-07	7.74886e-05	22.581	28.3054	80.2859	84.2991	25.9587	30.7768	83.5618	69.8559	-4.59093	-4.38619	-2.78324	-2.81387	-4.39312	-4.14533	-2.82467	-3.03825	Detected	Detected	Detected	Detected	Detected	Detected	Detected	Detected	0																	p27239	TTGGCTCTCATTAGAACAGCTTTATATGTGCAAATGTATTTGGGTCTGGTTGCCACTTTT
RNA146919|p0023_imsncRNA58	-2.52222	0.174075	6.37033	-12.9561	7.54402e-07	7.76943e-05	197.877	215.821	32.2313	50.0785	203.845	177.576	25.169	34.9401	-1.45951	-1.4555	-4.09992	-3.56519	-1.41994	-1.61681	-4.55587	-4.03775	Detected	Detected	Detected	Detected	Detected	Detected	Detected	Detected	0																	RNA146919|p0023_imsncRNA58	CATCTTATTTATCCTATCCACAATAAGGGAATTCAATATTAAATCTGAGCATGAAATGAA
p17888	2.16747	4.49233	6.33753	12.9517	7.56481e-07	7.76943e-05	31.8467	36.7979	198.789	176.496	35.3661	51.1357	142.215	172.987	-4.0949	-4.00764	-1.47522	-1.74782	-3.94697	-3.41284	-2.05751	-1.73004	Detected	Detected	Detected	Detected	Detected	Detected	Detected	Detected	0																	p17888	TACATGTATGTGGCACACAGCTTTCTTCACTTAGCAACACGTCAGATGCAGCGTAGATGT
p18774	1.62601	3.08659	8.40411	12.9509	7.56824e-07	7.76943e-05	208.85	199.844	655.282	695.997	187.238	176.878	543.718	505.941	-1.38165	-1.56646	0.245661	0.231625	-1.54253	-1.62249	-0.122731	-0.181736	Detected	Detected	Detected	Detected	Detected	Detected	Detected	Detected	0																	p18774	ATGGAAGAGGGGTCAACTTTTCCAAAACATCATCTTCTAGAGGAAGAAGCTGAAGCCCAG
p17032	1.08288	2.11827	9.50108	12.9415	7.613e-07	7.78541e-05	500.887	525.555	1048.91	1073.29	483.861	482.389	1117.85	983.013	-0.119628	-0.171494	0.924367	0.856514	-0.172816	-0.175049	0.91706	0.776504	Detected	Detected	Detected	Detected	Detected	Detected	Detected	Detected	0																	p17032	AAATGCCTCAGAAATGTTTTGTGATGAAGATGAAGGAGAGGCGCTGGAAGCAGAAACTGG
p28941	2.18248	4.53934	7.58943	12.9411	7.61489e-07	7.78541e-05	89.2348	117.788	439.681	439.938	83.1238	76.4259	321	456.601	-2.60843	-2.32915	-0.329998	-0.430156	-2.71407	-2.83311	-0.883017	-0.329772	Detected	Detected	Detected	Detected	Detected	Detected	Detected	Detected	0																	p28941	GTGCTTCCAGAAGATTTTTCTAACAGTGTTTGCAAGCTATAAAATAGTGCTTTCACTTAG
G30897	1.97108	3.92061	8.64222	12.9391	7.62407e-07	7.78541e-05	179.738	275.946	817.763	827.392	175.142	190.858	794.726	728.493	-1.59822	-1.10095	0.565227	0.481115	-1.63889	-1.51274	0.424866	0.344209	Detected	Detected	Detected	Detected	Detected	Detected	Detected	Detected	0
p20210	1.44057	2.71428	8.32053	12.9337	7.64989e-07	7.79178e-05	173.618	195.965	612.072	536.779	206.303	201.986	499.729	468.693	-1.64819	-1.59474	0.147246	-0.143126	-1.40264	-1.43099	-0.244445	-0.292062	Detected	Detected	Detected	Detected	Detected	Detected	Detected	Detected	0																	p20210	GAAAAAGAAGACCAGAAGCTTGCAAACCATTCGAGAGAAGGAAGGGAGCTTTGTCATGTT
p33719	1.09703	2.13914	8.24696	12.9322	7.65717e-07	7.79178e-05	189.497	214.396	430.334	432.655	216.799	211.339	456.533	458.554	-1.52194	-1.46506	-0.361	-0.454239	-1.33105	-1.36568	-0.37487	-0.323615	Detected	Detected	Detected	Detected	Detected	Detected	Detected	Detected	0																	p33719	TTGGCTTCTTATCTCTCTTTGAGCATTACAACATGTGCCAGGTTGGCTGCTTCCTGAAGA
BC113833	1.58538	3.00087	5.41078	12.9293	7.67067e-07	7.79184e-05	29.8465	20.6552	72.8939	71.8688	25.2588	23.356	79.1445	71.1332	-4.18848	-4.84076	-2.92259	-3.04402	-4.43255	-4.54338	-2.90303	-3.01211	Detected	Detected	Detected	Detected	Detected	Detected	Detected	Detected	0
AK124004	-1.15802	0.448126	7.4224	-12.8981	7.82119e-07	7.90603e-05	257.149	266.561	117.598	124.215	241.1	260.901	104.087	114.363	-1.08151	-1.15087	-2.23259	-2.25461	-1.17778	-1.06174	-2.50781	-2.32709	Detected	Detected	Detected	Detected	Detected	Detected	Detected	Detected	0
p29912	1.17385	2.25612	8.91368	12.8974	7.82485e-07	7.90603e-05	355.523	305.354	709.867	787.339	310.72	315.043	696.392	707.405	-0.614171	-0.954854	0.361094	0.40953	-0.811791	-0.789699	0.234309	0.301831	Detected	Detected	Detected	Detected	Detected	Detected	Detected	Detected	0																	p29912	ACCTATCATATCATTTGGCTCAACAAAGGGCAGGAAGCTAGATTCTAATTGATATTTTGA
p25042	1.51945	2.86682	9.55596	12.8943	7.83992e-07	7.90603e-05	421.996	517.84	1232.63	1431.89	436.182	409.777	1344.19	1112.03	-0.366882	-0.192828	1.15721	1.2724	-0.322478	-0.410409	1.18308	0.954418	Detected	Detected	Detected	Detected	Detected	Detected	Detected	Detected	0																	p25042	GCTGGAGGAGTAAGAACTATAAGGCTAATTGAAATGAATCTACTTAAAATAGTGACCTGA
p2150	-1.74436	0.298465	11.936	-12.8934	7.84428e-07	7.90603e-05	7759.94	7396.59	1872.04	1870.7	7437.65	6198.05	2541.11	2359.45	3.83386	3.64345	1.76009	1.65805	3.76937	3.5085	2.1018	2.03967	Detected	Detected	Detected	Detected	Detected	Detected	Detected	Detected	0																	p2150	CTTCTGAATTTAATTTGCACTAAGTCATTTGCACTGGTTGGAGTTGTGGAGACGGCCTTG
p36733_v4	-1.34097	0.394756	8.98691	-12.888	7.87096e-07	7.90603e-05	822.006	858.236	351.25	320.913	790.267	762.787	272.674	335.989	0.595036	0.536039	-0.653959	-0.885273	0.534931	0.486034	-1.11841	-0.772291	Detected	Detected	Detected	Detected	Detected	Detected	Detected	Detected	0																	p36733_v4	ACCTCTACTTAGCTCAGCAATTCTTACCTTTCTTACCTATTTGATGAAGATGTCTTTTGA
p6999	1.75569	3.37689	8.22142	12.8877	7.87253e-07	7.90603e-05	127.773	174.122	611.712	547.999	166.039	188.382	543.993	496.238	-2.09053	-1.76524	0.146398	-0.113283	-1.71588	-1.53159	-0.122002	-0.209674	Detected	Detected	Detected	Detected	Detected	Detected	Detected	Detected	0																	p6999	GAGAAGGAAGGGAGCTTTGTCATGTTGCCATCTGAGATTATGCCTCCAAATCCTACAGAA
AK123402	-1.02857	0.490195	11.9612	-12.885	7.88581e-07	7.90603e-05	5882.94	5850.94	2815.44	2905.47	5695.5	5365.13	2699.59	2750.09	3.43435	3.30526	2.34883	2.29324	3.38434	3.30029	2.18908	2.2607	Detected	Detected	Detected	Detected	Detected	Detected	Detected	Detected	0
p37628_v4	-1.32768	0.398409	5.74243	-12.8828	7.89661e-07	7.90603e-05	86.5255	86.9384	37.4207	36.0799	89.5302	76.8403	31.4492	30.7075	-2.65291	-2.76727	-3.88455	-4.03819	-2.60696	-2.82531	-4.23449	-4.22404	Detected	Detected	Detected	Detected	Detected	Detected	Detected	Detected	0																	p37628_v4	CAGAAAATCAAAGGTATCCATTGTATCTGTGCGTTTGAGTTCTAGGATATGACAAAGAAA
p27902	-1.11036	0.463178	10.3472	-12.8785	7.91779e-07	7.90603e-05	1919.9	2002.44	816.643	891.247	1830.87	1906.63	885.16	958.74	1.81885	1.75835	0.56325	0.58837	1.74705	1.8077	0.580348	0.740434	Detected	Detected	Detected	Detected	Detected	Detected	Detected	Detected	0																	p27902	TGTAATTATGTGGCTCTGAAAACAGGCGACCGTAAATCTCCGGCAATGGCGAGTTTATAG
p25683	-1.91455	0.265255	2.66118	-12.8779	7.92045e-07	7.90603e-05	11.0266	14.2227	4.02131	2.97706	11.8068	12.2886	3.54032	2.65774	-5.62505	-5.37907	-7.10265	-7.63742	-5.52972	-5.46985	-7.38557	-7.75436	Not Detected	Detected	Not Detected	Not Detected	Detected	Detected	Not Detected	Not Detected	0																	p25683	TTCAAAGCAGTGTAAAACCACAGCTGTTACTGAAACTTCCAGTCTGAAAGCAGCTGGCCA
p5071	-1.15534	0.44896	8.72639	-12.8732	7.94409e-07	7.90603e-05	636.889	669.325	286.866	286.76	659.481	567.939	295.107	267.214	0.226929	0.177373	-0.946077	-1.04761	0.273924	0.0604909	-1.00435	-1.10271	Detected	Detected	Detected	Detected	Detected	Detected	Detected	Detected	0																	p5071	CACATCCTTGGTGCACCCTACAATTTTTGGCAAAGTCTTTGCTGATGGTGCAATACATGA
uc001vkn	-1.35424	0.39114	8.81075	-12.8727	7.94665e-07	7.90603e-05	688.73	808.399	313.476	292.388	700.98	681.007	252.098	269.231	0.339825	0.449733	-0.818102	-1.01957	0.361966	0.322422	-1.23161	-1.09186	Detected	Detected	Detected	Detected	Detected	Detected	Detected	Detected	0
p15966	1.10006	2.14363	8.52478	12.861	8.00463e-07	7.95008e-05	234.54	263.827	516.879	554.174	263.36	245.74	566.584	521.03	-1.21428	-1.16574	-0.0966305	-0.0971163	-1.05037	-1.14812	-0.0632997	-0.139339	Detected	Detected	Detected	Detected	Detected	Detected	Detected	Detected	0																	p15966	TTTGGAGATACGAGGTGGAGATGACTAGCAATCAAACTCAAAGGTGGAAGTCACATCGAG
p17231	1.51598	2.85993	1.9722	12.8526	8.04686e-07	7.95308e-05	2.39936	2.22983	7.30929	6.11593	1.9856	2.7277	6.62068	6.54991	-7.82532	-8.05226	-6.24058	-6.59874	-8.10169	-7.64142	-6.48247	-6.45309	Not Detected	Not Detected	Not Detected	Not Detected	Not Detected	Not Detected	Not Detected	Not Detected	0																	p17231	GTGACATGTAAAAACCCAATTCCCGTAACAGCTTTCCCAACGTTGATTTTTTAGACATGA
p27996	-1.10356	0.465367	8.10924	-12.8516	8.05181e-07	7.95308e-05	405.943	424.122	178.109	193.854	378.654	411.819	181.491	200.942	-0.422837	-0.480855	-1.6337	-1.61248	-0.526526	-0.403238	-1.70569	-1.51393	Detected	Detected	Detected	Detected	Detected	Detected	Detected	Detected	0																	p27996	TTTTCTTCCCTGCACCCCAGATCTATTGAGAATGGTGCAGGGTGTGCCCGGGATGGGAGA
AK074482	1.79788	3.47708	6.00573	12.8491	8.06453e-07	7.95308e-05	43.7753	34.0221	130.653	112.157	33.7727	28.0305	122.924	114.411	-3.63592	-4.12079	-2.08071	-2.40194	-4.01348	-4.28018	-2.26783	-2.32648	Detected	Detected	Detected	Detected	Detected	Detected	Detected	Detected	0
p3057	2.47576	5.56261	4.28291	12.8481	8.06977e-07	7.95308e-05	7.41024	11.5965	49.5399	50.0452	8.55362	6.31349	37.4317	47.878	-6.19845	-5.67357	-3.47979	-3.56615	-5.99473	-6.43067	-3.98326	-3.58327	Not Detected	Not Detected	Detected	Detected	Not Detected	Not Detected	Detected	Detected	0																	p3057	ATTTAAGATGTAGCAACTGGTATAAAGCCTCTTCCAATGGTCATGTGCTAGGATTCTAGA
p1587	2.5469	5.84378	3.27262	12.8468	8.07621e-07	7.95308e-05	3.59313	3.63647	21.8071	32.0048	5.48574	3.56328	21.8964	19.4906	-7.24273	-7.34665	-4.66358	-4.21109	-6.63558	-7.2559	-4.75682	-4.87985	Not Detected	Not Detected	Detected	Detected	Not Detected	Not Detected	Detected	Detected	0																	p1587	TATTTGCAGATTTATCTTCAGTGAAAGCACTATCATTGGGAGTACTTCATTGAAGTCAGC
p4647	1.22182	2.33241	6.71615	12.8408	8.10655e-07	7.96942e-05	66.0702	77.051	162.404	150.039	62.9941	70.0416	169.185	161.249	-3.04204	-2.94145	-1.76687	-1.98212	-3.11412	-2.95896	-1.80699	-1.83142	Detected	Detected	Detected	Detected	Detected	Detected	Detected	Detected	0																	p4647	CAAGTTGGAAGTAGCAGTGTTCTAAAAGATGGTTTGACGTTTTTGCTGTTGTTTTATGTT
p4936	1.67027	3.18275	4.13739	12.8324	8.14941e-07	7.98686e-05	9.85907	10.563	37.1019	29.7827	11.1535	8.15227	30.13	29.1853	-5.78652	-5.80824	-3.89689	-4.31491	-5.61185	-6.0619	-4.29632	-4.29739	Not Detected	Not Detected	Detected	Detected	Detected	Not Detected	Detected	Detected	0																	p4936	GTTAACAATGAAGATTGGTGTAAGAATCACATATAAAGGTGCTGTCAAGAAATCTGGTTG
p42923_v4	1.8613	3.63335	5.86834	12.8319	8.15182e-07	7.98686e-05	33.1397	26.4949	112.027	127.094	28.2689	35.5423	89.581	120.54	-4.03748	-4.48155	-2.30261	-2.22156	-4.27012	-3.93764	-2.72433	-2.25119	Detected	Detected	Detected	Detected	Detected	Detected	Detected	Detected	0																	p42923_v4	TCAGAGTGATGATCAATAAGATCAACACGCCTGAAATCCACAGGAGAAAGCCAGAGAAGG
p36608_v4	0.966029	1.95346	10.5892	12.8277	8.17355e-07	7.98781e-05	1091.31	1136.52	2178.84	2200.33	1093.02	1088.78	2141.82	2093.18	1.00387	0.941215	1.97903	1.89219	1.00283	0.999391	1.85518	1.86692	Detected	Detected	Detected	Detected	Detected	Detected	Detected	Detected	0																	p36608_v4	AGACCTATCAAGACCTGTATCCAGGAAAAGACCAAACCAATGCAGACCAAACCAATGCAG
p7443	-1.74612	0.298102	9.5216	-12.8264	8.18033e-07	7.98781e-05	1448.52	1391.7	440.489	489.084	1269.9	1282.87	363.446	331.223	1.41239	1.23344	-0.32735	-0.277373	1.21924	1.23605	-0.703849	-0.792902	Detected	Detected	Detected	Detected	Detected	Detected	Detected	Detected	0																	p7443	GGCTCTGTGACAGGTTTGGATGTTTTCTATCACTGAATAAAACTTTCCACTTTGGAACAT
p9453	1.98998	3.9723	5.70839	12.8151	8.23835e-07	8.03093e-05	28.8943	20.8851	130.754	90.6316	28.5364	27.5074	105.54	94.3005	-4.23525	-4.82479	-2.0796	-2.70937	-4.25653	-4.30735	-2.4878	-2.60537	Detected	Detected	Detected	Detected	Detected	Detected	Detected	Detected	0																	p9453	GATCTTCTGTGATAGCGATTTTTCACATTTCACACTTCCCTAATGCCAAAAATCCACCTC
AL832744	1.68026	3.20485	6.90814	12.806	8.28572e-07	8.0539e-05	63.4063	73.8263	192.399	200.418	74.7215	57.9191	257.965	214.854	-3.10141	-3.00313	-1.52236	-1.56444	-2.86781	-3.23314	-1.19842	-1.41735	Detected	Detected	Detected	Detected	Detected	Detected	Detected	Detected	0
G36576	-1.59115	0.331907	9.48963	-12.8034	8.29911e-07	8.0539e-05	1233	1389.25	369.304	461.192	1195.54	1183.9	479.361	360.382	1.17999	1.2309	-0.581649	-0.362089	1.13219	1.12023	-0.30448	-0.671179	Detected	Detected	Detected	Detected	Detected	Detected	Detected	Detected	0
AK096082	1.48936	2.80764	10.1139	12.802	8.30624e-07	8.0539e-05	595.407	739.318	1558.9	1941.98	673.52	645.128	1941.53	2022.08	0.129765	0.32086	1.496	1.712	0.304312	0.244339	1.71353	1.81707	Detected	Detected	Detected	Detected	Detected	Detected	Detected	Detected	0
p25350	1.22986	2.34544	8.39199	12.7999	8.31745e-07	8.0539e-05	224.056	240.697	491.099	571.244	204.108	210.294	490.96	508.597	-1.28025	-1.29812	-0.170444	-0.0533477	-1.41807	-1.37284	-0.269984	-0.174184	Detected	Detected	Detected	Detected	Detected	Detected	Detected	Detected	0																	p25350	ATGAAACCACTGTAATCCACATCTGGTTAGACAATTGGAAAAGTTCATTGAAAGGAGAAA
p39103_v4	1.25867	2.39274	7.11696	12.7884	8.37754e-07	8.09857e-05	95.5135	85.2729	208.096	196.462	94.3399	84.3942	241.171	215.577	-2.51034	-2.79517	-1.40921	-1.5932	-2.53147	-2.69003	-1.29554	-1.4125	Detected	Detected	Detected	Detected	Detected	Detected	Detected	Detected	0																	p39103_v4	TTCGTCAGTTTGGATTCCTTCATCATCACTGCACGACAAAGCATTCTATGAGGCCTCTTG
p39933_v4	1.7102	3.27207	4.42037	12.7808	8.41771e-07	8.10204e-05	9.80885	12.0267	41.3994	41.7383	11.526	14.4402	38.0838	34.2009	-5.79388	-5.62103	-3.73878	-3.82801	-5.56444	-5.23708	-3.95834	-4.0686	Not Detected	Not Detected	Detected	Detected	Detected	Detected	Detected	Detected	0																	p39933_v4	GATGTTGAAAGAGGTATAATCAAGTTCTCCTAAGCGTTAGTTGGTGGCCTCCATTGTGGA
p4100	1.24862	2.37614	7.23112	12.7794	8.42494e-07	8.10204e-05	103.72	102.752	235.96	251.969	97.0499	87.2457	227.553	212.623	-2.39142	-2.52616	-1.22791	-1.23421	-2.49061	-2.64209	-1.37939	-1.43241	Detected	Detected	Detected	Detected	Detected	Detected	Detected	Detected	0																	p4100	ACAGAGATAACAGTTGCCTAAGCCAGCTCTTTTCTCCTCTTTTTGATGTTCTTCTTTTTC
p10071	2.82065	7.06481	2.76932	12.7775	8.43524e-07	8.10204e-05	3.02623	2.22133	20.4686	22.8358	3.33445	1.93131	16.9005	13.6517	-7.49044	-8.05777	-4.75497	-4.69809	-7.35381	-8.13952	-5.13045	-5.39355	Not Detected	Not Detected	Detected	Detected	Not Detected	Not Detected	Detected	Detected	0																	p10071	CATTCCCATTTTCTGTAAGCTTTAAACTATCCCAGATGCTGAGTAAATGTGCATTTGCTG
p22060	1.55159	2.93141	6.26224	12.7772	8.43701e-07	8.10204e-05	47.7559	39.6801	145.857	125.214	52.354	40.7176	119.476	136.703	-3.51036	-3.89885	-1.9219	-2.24306	-3.38104	-3.74152	-2.30888	-2.06966	Detected	Detected	Detected	Detected	Detected	Detected	Detected	Detected	0																	p22060	ATGACTGATGTCTGCATACCAACTCGTTCCCATTCCCACAACAAGGTCAAGAAACAATGC
AF086008	1.08263	2.11789	9.14744	12.7736	8.45594e-07	8.1068e-05	399.825	411.315	878.508	785.074	383.089	365.982	834.826	805.683	-0.444743	-0.525092	0.668599	0.405373	-0.509729	-0.573472	0.495885	0.489506	Detected	Detected	Detected	Detected	Detected	Detected	Detected	Detected	0
p39475_v4	2.76205	6.7836	3.85439	12.7676	8.48813e-07	8.12423e-05	4.64618	6.87439	45.5347	38.9947	7.44329	4.00062	34.8232	32.5723	-6.87192	-6.42796	-3.60142	-3.9261	-6.19532	-7.08888	-4.08747	-4.13899	Not Detected	Not Detected	Detected	Detected	Not Detected	Not Detected	Detected	Detected	0																	p39475_v4	GTTATTTCCCTGGGAAAACTGCGCTACTTTCAGCAAAATGCATTTCCTTTTGATGGGCAT
p34143_v4	-1.04647	0.484151	10.8283	-12.759	8.534e-07	8.15212e-05	2582.4	2809.78	1230.61	1246.92	2593.74	2477.04	1321.93	1262.72	2.24653	2.24705	1.15485	1.07284	2.24955	2.1853	1.15899	1.13776	Detected	Detected	Detected	Detected	Detected	Detected	Detected	Detected	0																	p34143_v4	GCTGCCCAGATGCCACGGAATCAGTTGAAGCCAGGTCTCCAGCTGGGGTGGACGTGCCCA
p18603	1.47918	2.78791	6.82133	12.7569	8.54537e-07	8.15212e-05	74.3789	70.6103	170.983	199.342	71.0873	56.3676	183.565	203.195	-2.87115	-3.06738	-1.6926	-1.57221	-2.93974	-3.27231	-1.6893	-1.49784	Detected	Detected	Detected	Detected	Detected	Detected	Detected	Detected	0																	p18603	TAGCCTATCTTGCCATTTAGCCACTGTTACTGATAATTTGGATGGAAAAGAAAAATAAAT
p12789	1.54716	2.92242	8.40506	12.7367	8.65502e-07	8.23246e-05	218.674	211.44	690.558	563.302	193.94	172.413	536.332	540.525	-1.31533	-1.48509	0.321307	-0.073546	-1.4918	-1.65938	-0.142464	-0.0863456	Detected	Detected	Detected	Detected	Detected	Detected	Detected	Detected	0																	p12789	GACACATAAAACTGTAACTCCTGGAGCCAACCTCTCAGGCTTTCCTACATGAAACCAATG
p7635	1.18084	2.26709	6.92616	12.7361	8.65798e-07	8.23246e-05	80.4435	87.0689	179.4	204.353	80.2454	75.7201	174.523	175.714	-2.75806	-2.7651	-1.62327	-1.53639	-2.76492	-2.8465	-1.76217	-1.70748	Detected	Detected	Detected	Detected	Detected	Detected	Detected	Detected	0																	p7635	ATCAGAGACCTTCAACAAGTCACTGCTCACATTTGCAAATGTTCACGTCAAGAGAGGACC
BC041894	1.83119	3.55831	5.04303	12.7272	8.70723e-07	8.26574e-05	16.165	17.851	72.5452	62.0141	15.6572	20.6524	66.7182	49.8377	-5.07317	-5.05126	-2.9295	-3.25679	-5.12251	-4.72087	-3.14944	-3.5254	Detected	Detected	Detected	Detected	Detected	Detected	Detected	Detected	0
AK000146	1.30236	2.46632	10.7369	12.7218	8.73698e-07	8.28043e-05	1122.04	1189.82	2807.49	2708.7	948.078	1101.65	2791.64	2430.15	1.04394	1.00734	2.34475	2.19207	0.797598	1.01635	2.23745	2.08227	Detected	Detected	Detected	Detected	Detected	Detected	Detected	Detected	0
BC037323	1.18811	2.27854	7.69311	12.7148	8.77533e-07	8.30321e-05	133.243	149.606	324.855	291.537	127.262	139.259	335.63	299.567	-2.03006	-1.98417	-0.766662	-1.02378	-2.09961	-1.96748	-0.818718	-0.937827	Detected	Detected	Detected	Detected	Detected	Detected	Detected	Detected	0
AK022801	-1.39959	0.379038	7.13954	-12.7121	8.79022e-07	8.30375e-05	246.681	224.826	97.8981	83.7998	249.36	198.924	86.2371	80.2625	-1.14147	-1.39653	-2.4971	-2.82244	-1.12918	-1.45303	-2.77921	-2.83791	Detected	Detected	Detected	Detected	Detected	Detected	Detected	Detected	0
p15137	1.45189	2.73567	10.1848	12.705	8.83016e-07	8.32321e-05	711.823	760.708	1581.05	2066.57	663.38	682.683	2063.75	2036.91	0.387406	0.362008	1.51636	1.80171	0.282428	0.32597	1.8016	1.8276	Detected	Detected	Detected	Detected	Detected	Detected	Detected	Detected	0																	p15137	CCCTACCTCATCCTCAATCTAACGCTGGAAATATTGGATATGGGGTTCTTCAATCTCAAA
p21098	3.15583	8.91247	4.85814	12.7033	8.83952e-07	8.32321e-05	6.57931	15.2878	106.395	81.9466	8.18743	10.817	81.6798	78.924	-6.37003	-5.27488	-2.37703	-2.8547	-6.05785	-5.65387	-2.85754	-2.86217	Not Detected	Detected	Detected	Detected	Not Detected	Not Detected	Detected	Detected	0																	p21098	CAAATGCTGGCTTTTTAATTTCCCTAATCAAGACTGGTCCTATTTAGCCCACCTCCTCAA
p34172_v4	1.11424	2.16481	10.2919	12.6996	8.86044e-07	8.32837e-05	834.35	858.367	1751.27	1988.33	811.614	906.614	1903.97	1745.7	0.616541	0.53626	1.66388	1.74603	0.573385	0.735243	1.68534	1.60503	Detected	Detected	Detected	Detected	Detected	Detected	Detected	Detected	0																	p34172_v4	TGACTGGAGACAATGAAGCCTCAGGCCAAGGATGCTCCCTCCTACTCAGCCCTGTTTAGT
BC040600	-1.65404	0.31775	6.97968	-12.6972	8.87372e-07	8.32837e-05	228.487	223.448	89.7396	69.4984	221.361	222.364	58.4199	70.3108	-1.252	-1.4054	-2.62264	-3.0924	-1.30101	-1.29233	-3.34106	-3.02889	Detected	Detected	Detected	Detected	Detected	Detected	Detected	Detected	0
p8785	-1.49725	0.354229	5.05062	-12.694	8.89194e-07	8.33199e-05	65.7322	55.7714	22.2678	19.6755	48.866	53.6777	19.1288	18.0648	-3.04944	-3.40774	-4.63343	-4.91298	-3.4805	-3.34285	-4.95177	-4.98945	Detected	Detected	Detected	Detected	Detected	Detected	Detected	Detected	0																	p8785	TGGTAAATATTCTGCTCTGGTTCAGCTAAAAATAAAGCCCTTTATCAGTTTGGTCACTGG
p16686	1.15605	2.22846	6.78664	12.685	8.94226e-07	8.35684e-05	78.015	68.0405	157.628	173.988	70.4151	80.041	166.78	161.305	-2.80229	-3.12087	-1.80993	-1.76846	-2.95345	-2.76644	-1.82765	-1.83091	Detected	Detected	Detected	Detected	Detected	Detected	Detected	Detected	0																	p16686	TTGTAGCCGTACTATCTGGAATACATGGGCTGCCAGTTGTCATGACTACTCTCCTATGTT
p28614	-1.21749	0.430031	10.3134	-12.6794	8.97411e-07	8.35684e-05	2026.18	2035.78	910.366	867.123	1801.06	1908.42	821.574	747.599	1.89658	1.78218	0.71999	0.548782	1.72337	1.80906	0.4728	0.381559	Detected	Detected	Detected	Detected	Detected	Detected	Detected	Detected	0																	p28614	TAAACATCAATCTTCTTTTGTCCCAGCAACAGAACCATAGCCATTAACTAACCCAAGGTC
p1112	1.6459	3.12943	6.68878	12.6769	8.98868e-07	8.35684e-05	66.6778	66.9369	191.795	187.158	54.9666	47.1427	180.668	171.037	-3.02883	-3.14446	-1.52689	-1.6632	-3.31078	-3.53014	-1.71225	-1.7464	Detected	Detected	Detected	Detected	Detected	Detected	Detected	Detected	0																	p1112	ATGCCTTGATACCTCGGTTTTCCCCCACTATAAATGGGAAGATAAATTCACTAGAAACAG
p19982	2.08362	4.2387	9.16879	12.6676	9.04176e-07	8.35684e-05	283.422	256.079	1164.68	1188.13	277.626	303.102	1584.72	899.008	-0.941159	-1.20875	1.0754	1.00316	-0.974263	-0.845445	1.42057	0.647629	Detected	Detected	Detected	Detected	Detected	Detected	Detected	Detected	0																	p19982	TTGTTCTCATCGGAAGGTACCTGGTTGCATGTGTGGAATGATTTCTCGGGTTGTTCTTGT
U79264	2.20864	4.62238	2.30913	12.6659	9.05119e-07	8.35684e-05	2.54151	3.12715	11.6495	11.1263	1.8633	1.9064	10.0536	9.89051	-7.74229	-7.56434	-5.56811	-5.73541	-8.1934	-8.15825	-5.8798	-5.85852	Not Detected	Not Detected	Detected	Not Detected	Not Detected	Not Detected	Not Detected	Detected	0
BC041983	-1.35778	0.390181	9.7335	-12.6623	9.07197e-07	8.35684e-05	1453.8	1560.65	521.563	554.992	1222.3	1243.89	500.967	551.355	1.41764	1.39874	-0.0836157	-0.0949882	1.16412	1.19155	-0.240874	-0.0577251	Detected	Detected	Detected	Detected	Detected	Detected	Detected	Detected	0
p11209	1.52633	2.88053	7.00393	12.6622	9.07275e-07	8.35684e-05	63.6079	72.8808	200.061	217.813	78.2456	90.1665	226.446	228.195	-3.09683	-3.02172	-1.46601	-1.44437	-2.80133	-2.59458	-1.38643	-1.33044	Detected	Detected	Detected	Detected	Detected	Detected	Detected	Detected	0																	p11209	ATTTTTCCCTCATATTTGAACCCCACATGCACCAAGGGCTGTTTTATGCCTTGCACATGA
p27533	2.42656	5.37611	5.63557	12.6618	9.07523e-07	8.35684e-05	22.9083	16.6221	104.749	129.702	18.0459	30.7549	117.023	111.038	-4.57017	-5.15416	-2.39951	-2.19226	-4.91767	-4.14636	-2.3388	-2.36965	Detected	Detected	Detected	Detected	Detected	Detected	Detected	Detected	0																	p27533	AGTCCTGGTGTACTCAGGTCCAAATGTGGGTCAGTTTTAATTACACTATACAGAATTCAG
p11276	-1.03268	0.488801	12.3348	-12.6613	9.07773e-07	8.35684e-05	7505.65	7923.78	3582.83	3619.75	7291.44	6874.45	3634.88	3610.01	3.78579	3.74278	2.69657	2.61036	3.74072	3.65793	2.61825	2.65322	Detected	Detected	Detected	Detected	Detected	Detected	Detected	Detected	0																	p11276	CTGATGACCACATGTGGGACTATTTCAACTGCCACGAGAAATCCCAGAAGGATTATTGTT
p4484	-1.11613	0.461329	8.99615	-12.6583	9.09518e-07	8.35684e-05	792.396	776.293	348.045	347.884	757.118	685.948	325.285	367.392	0.54211	0.391266	-0.667181	-0.768849	0.47311	0.332852	-0.863885	-0.643387	Detected	Detected	Detected	Detected	Detected	Detected	Detected	Detected	0																	p4484	ACCTATATTGTAGACGTCACTGATAGCTTGTAATACTTTTCTACCTGAGGTTTAAGTATG
p4219	1.79222	3.46347	6.753	12.6561	9.10785e-07	8.35684e-05	64.354	72.2446	202.841	198.585	52.1008	46.5767	199.527	201.993	-3.08001	-3.03437	-1.44611	-1.5777	-3.38803	-3.54757	-1.56901	-1.5064	Detected	Detected	Detected	Detected	Detected	Detected	Detected	Detected	0																	p4219	GAACTGAGTTGATGCAGGCAGAATCATGATATTGTGTGATTAAAGCCATCTTGTGTCATA
AK024235	-1.38892	0.381849	7.79781	-12.654	9.12029e-07	8.35684e-05	399.025	385.644	120.803	143.804	332.394	328.755	139.056	147.993	-0.447634	-0.618067	-2.1938	-2.04335	-0.714512	-0.728234	-2.08993	-1.95517	Detected	Detected	Detected	Detected	Detected	Detected	Detected	Detected	0
p26936	-1.3113	0.402958	6.90553	-12.6539	9.12073e-07	8.35684e-05	183.277	215.059	69.4085	76.4105	179.768	179.55	84.8927	74.5016	-1.57009	-1.4606	-2.99327	-2.95561	-1.60127	-1.60086	-2.80188	-2.94536	Detected	Detected	Detected	Detected	Detected	Detected	Detected	Detected	0																	p26936	TAAGATCTTCCTGAGGACAATGGCGCAAGATCGTCTTCAGCTGTTCATAGCGAAGATGAA
p41691_v4	1.18579	2.27487	7.83631	12.6524	9.12938e-07	8.35684e-05	159.455	155.148	353.754	379.629	144.447	147.521	339.447	309.702	-1.77096	-1.93169	-0.643708	-0.642865	-1.91686	-1.88433	-0.802404	-0.889825	Detected	Detected	Detected	Detected	Detected	Detected	Detected	Detected	0																	p41691_v4	ACACTCAGTGAGGGAGGAATTTTACTGACCCAGCATCCAGATGAACTTTGGTGAGGAGAG
p16535	2.57591	5.96247	3.43594	12.6515	9.13458e-07	8.35684e-05	2.9322	5.25652	25.112	24.8942	5.2474	4.77079	32.5017	24.002	-7.53599	-6.81508	-4.46001	-4.57357	-6.69966	-6.83488	-4.187	-4.57948	Not Detected	Not Detected	Detected	Detected	Not Detected	Not Detected	Detected	Detected	0																	p16535	TTCCATATTTGGCCAGAAATATGAGCTGACAGCAAATGCTATGATTTTGAAATACATGGC
p42019_v4	1.56094	2.95046	6.19683	12.6354	9.22814e-07	8.3973e-05	46.7346	46.076	134.312	128.53	45.5859	33.8847	122.854	118.85	-3.54155	-3.68325	-2.04087	-2.20535	-3.58075	-4.00654	-2.26865	-2.27157	Detected	Detected	Detected	Detected	Detected	Detected	Detected	Detected	0																	p42019_v4	AGTAGTTGCTCTAAAATTGTGTTTTCACCCACTCTCTTCCAGGTAGTCAGGACAGGGAAG
p18181	1.32215	2.50038	6.40049	12.6335	9.23972e-07	8.3973e-05	59.976	55.0922	133.074	147.591	47.8418	51.5313	122.477	132.362	-3.18166	-3.42541	-2.05423	-2.00585	-3.51106	-3.40172	-2.27308	-2.11621	Detected	Detected	Detected	Detected	Detected	Detected	Detected	Detected	0																	p18181	TGAAGGAAGCAAAGTATGCCATCTATGCTGCGGGAGGTAACTCCAGAAGACCCCAGAGAG
p9748	1.84491	3.59231	5.55038	12.6334	9.24032e-07	8.3973e-05	21.1591	29.7159	93.1301	98.5102	27.3489	21.7344	91.0375	74.5209	-4.68476	-4.31603	-2.56914	-2.58911	-4.31785	-4.64719	-2.70106	-2.94499	Detected	Detected	Detected	Detected	Detected	Detected	Detected	Detected	0																	p9748	GTGAATTTCAGATGTTGAAAATCTTCGGAAAAGCCCTGAAAGATGAACAGTGGTCTCAAA
BC022052	-1.37754	0.384875	8.94543	-12.6318	9.24985e-07	8.3973e-05	815.002	926.506	281.121	305.499	732.427	721.047	309.44	329.256	0.582691	0.646466	-0.975265	-0.956288	0.425277	0.404847	-0.935931	-0.801498	Detected	Detected	Detected	Detected	Detected	Detected	Detected	Detected	0
p7720	1.84282	3.5871	4.53509	12.6315	9.25119e-07	8.3973e-05	10.1962	13.2732	38.4738	45.6523	13.2343	12.5369	54.6246	38.7496	-5.738	-5.47874	-3.84451	-3.6987	-5.36506	-5.44099	-3.43797	-3.88845	Not Detected	Not Detected	Detected	Detected	Detected	Detected	Detected	Detected	0																	p7720	TGCATTTCATTACATTTTGGATGCCACACCAGTTTAATCCCATTGATAGAGGGCTATGCA
p3542	1.86801	3.65028	4.71326	12.6218	9.30832e-07	8.42567e-05	14.383	16.3323	63.2009	44.8238	12.1791	12.4212	49.2753	45.198	-5.24167	-5.17953	-3.12844	-3.72512	-5.48493	-5.45437	-3.58666	-3.66637	Not Detected	Detected	Detected	Detected	Detected	Detected	Detected	Detected	0																	p3542	GGAGTCAGTCTCCAGTTTGACTGAGTGAATGGAGAAACTAAACATTTATTACTGAATAAT
p11491	1.12555	2.18184	8.1389	12.6195	9.32214e-07	8.42567e-05	196.229	199.638	459.486	413.831	178.929	189.183	394.879	400.223	-1.47157	-1.56795	-0.266435	-0.518413	-1.60802	-1.52546	-0.584178	-0.519903	Detected	Detected	Detected	Detected	Detected	Detected	Detected	Detected	0																	p11491	TCTAATATTTGGCCTGGTGGATACAGAAATTGCCTGTCTGCTCCGCTCTGGTTGAAGAAA
p14445	1.22226	2.33312	6.16746	12.6189	9.32603e-07	8.42567e-05	49.57	46.461	113.737	123.931	46.3187	45.9645	99.459	103.636	-3.45657	-3.67124	-2.28075	-2.25792	-3.55774	-3.56665	-2.57342	-2.46918	Detected	Detected	Detected	Detected	Detected	Detected	Detected	Detected	0																	p14445	AGGAAAAAGCACTAAACCAGATGTTGAGGTGACCGGGATTCCTGGAAGACATTCTTCTCT
AK127522	1.47722	2.78412	7.67041	12.6112	9.37137e-07	8.45347e-05	127.395	141.911	377.306	332.902	118.925	103.341	327.041	324.978	-2.09481	-2.06035	-0.55072	-0.832357	-2.19736	-2.39783	-0.856117	-0.820362	Detected	Detected	Detected	Detected	Detected	Detected	Detected	Detected	0
p6944	1.32449	2.50444	7.58569	12.6063	9.40076e-07	8.46682e-05	113.625	139.582	280.403	311.257	121.619	112.555	332.953	293.915	-2.25983	-2.08423	-0.978954	-0.929351	-2.16504	-2.27462	-0.830272	-0.965305	Detected	Detected	Detected	Detected	Detected	Detected	Detected	Detected	0																	p6944	TTAACCAACTGCCACTGGAGGCAAATCCAGAGACCAAGGGAGCAGTTTATACAGAAACAG
p16794	1.9964	3.99003	5.34779	12.5993	9.44286e-07	8.49155e-05	17.2331	25.0953	79.5384	77.4417	20.4386	19.5444	103.122	68.9336	-4.98086	-4.55984	-2.79673	-2.93627	-4.73804	-4.80042	-2.52124	-3.05743	Detected	Detected	Detected	Detected	Detected	Detected	Detected	Detected	0																	p16794	GCCACACAAATAATGCATTTCTCACCATCAAAAAGCTTCTGAAGCCATGTTCTCAAAGGC
AF086415	2.37226	5.17753	2.53271	12.5872	9.51576e-07	8.54385e-05	3.49686	2.12665	11.4579	16.9758	2.34184	2.40168	13.341	11.5828	-7.28191	-8.12061	-5.59205	-5.1259	-7.86362	-7.82506	-5.47165	-5.63064	Not Detected	Not Detected	Not Detected	Detected	Not Detected	Not Detected	Detected	Detected	0
AL050131	1.99954	3.99872	6.09554	12.5824	9.54546e-07	8.54694e-05	36.045	40.5532	140.066	132.641	25.0388	37.3627	152.581	123.337	-3.91624	-3.86745	-1.98035	-2.15993	-4.44517	-3.86558	-1.95601	-2.2181	Detected	Detected	Detected	Detected	Detected	Detected	Detected	Detected	0
p6907	-1.31135	0.402944	9.60847	-12.5818	9.54866e-07	8.54694e-05	1260.34	1375.33	555.97	489.989	1102.11	1197.13	468.399	472.485	1.21163	1.21637	0.00855021	-0.274706	1.01479	1.13627	-0.337852	-0.280438	Detected	Detected	Detected	Detected	Detected	Detected	Detected	Detected	0																	p6907	ATCTTTTCCTCCTTCAACTGGTTAGAGATGGAGAAATCATCTACCTGAACTCTCCCCACG
p8854	1.07295	2.10373	9.31293	12.5715	9.61205e-07	8.57007e-05	428.322	479.246	909.332	951.926	430.09	418.812	953.553	877.393	-0.345417	-0.30457	0.718351	0.683394	-0.342769	-0.378942	0.687723	0.612518	Detected	Detected	Detected	Detected	Detected	Detected	Detected	Detected	0																	p8854	GCACCTGAGCTTAGTGACATACACGGTTGAACGCTGGGAGAATGCTGGGAGCCTGCTGTT
p29742	1.65533	3.14994	5.87779	12.5693	9.6251e-07	8.57007e-05	31.0323	39.1466	107.212	102.694	37.3807	26.5341	104.137	103.46	-4.13227	-3.91838	-2.36599	-2.5291	-3.86704	-4.35932	-2.5071	-2.47163	Detected	Detected	Detected	Detected	Detected	Detected	Detected	Detected	0																	p29742	ACAGAGAAACTCAGTCCAGGAGGATATGAAACCCTTTGTAATAAAGAAAGCAACATCCAT
p18790	2.3285	5.02282	6.16858	12.5686	9.6299e-07	8.57007e-05	31.8899	34.6093	199.222	183.931	38.6638	24.8696	127.626	144.438	-4.09294	-4.0961	-1.47208	-1.68829	-3.81835	-4.45279	-2.21367	-1.99026	Detected	Detected	Detected	Detected	Detected	Detected	Detected	Detected	0																	p18790	GAAAAGGAGGTTCCTGATGCAAAACCTAAAGAGCTTTCATCTGAGGAAGCCTCTGCCTTT
p29462	2.74782	6.71701	5.05794	12.568	9.63361e-07	8.57007e-05	11.0707	20.5274	82.5541	95.824	12.5218	9.59039	85.3917	82.2406	-5.6193	-4.84971	-2.74304	-2.629	-5.44489	-5.82751	-2.79342	-2.80278	Not Detected	Detected	Detected	Detected	Detected	Not Detected	Detected	Detected	0																	p29462	AGCTAAGGCCATGGAAAATGAGCTATTTGAGAGTTTGTCGCTCCAAGGAAGAACATGCTG
p23594	2.25185	4.76294	4.16038	12.5629	9.66461e-07	8.58448e-05	10.7189	6.44196	31.3749	43.4445	8.39111	7.77775	37.5155	45.3539	-5.66588	-6.52169	-4.13877	-3.77021	-6.0224	-6.12975	-3.98003	-3.66141	Not Detected	Not Detected	Detected	Detected	Not Detected	Not Detected	Detected	Detected	0																	p23594	CTAGAATTGCTTTTATCATTTGGTTCTATTGCCACTTTTCGAAAATTGTGTGACGTGAAG
uc001uif	1.82576	3.54493	3.9175	12.5479	9.75773e-07	8.64599e-05	9.26758	8.94045	33.8598	25.4781	6.68536	7.48995	25.426	29.8698	-5.87578	-6.04884	-4.02881	-4.54013	-6.35026	-6.18415	-4.54121	-4.26394	Not Detected	Not Detected	Detected	Detected	Not Detected	Not Detected	Detected	Detected	0
p23349	1.942	3.84237	8.73866	12.5432	9.78755e-07	8.64599e-05	199.727	222.53	1029.64	953.495	202.204	250.945	693.74	721.762	-1.44608	-1.41133	0.897605	0.68577	-1.4316	-1.11787	0.228804	0.330817	Detected	Detected	Detected	Detected	Detected	Detected	Detected	Detected	0																	p23349	GCACAGGTTTTGGTAATCACTTATTGCTGAAAAGGGAGGTATTAGATGTCAGACCTCCAT
p11752	1.65861	3.15713	2.236	12.5403	9.80547e-07	8.64599e-05	2.38866	2.98424	7.10895	7.96092	2.77341	2.49931	10.1814	8.51954	-7.83177	-7.63183	-6.28068	-6.21838	-7.6196	-7.76757	-5.86158	-6.07379	Not Detected	Not Detected	Not Detected	Not Detected	Not Detected	Not Detected	Detected	Not Detected	0																	p11752	CCATGATTGATAGTGGATGCCCAATAAATGCATTCCAAAATATATGGATGCCCAATAAAT
p1331	1.9051	3.74535	5.21245	12.5396	9.81012e-07	8.64599e-05	20.6984	16.5623	71.6214	77.8726	16.7133	23.5133	80.2018	59.2642	-4.71652	-5.15936	-2.94799	-2.92827	-5.02834	-4.5337	-2.88388	-3.27547	Detected	Detected	Detected	Detected	Detected	Detected	Detected	Detected	0																	p1331	ACTGTCTCTCATGGAAAGAAAAGTATTAAACCCATGATGATTACATCTTAGTCTAAGGGG
p42927_v4	1.19101	2.28312	7.22789	12.5374	9.82362e-07	8.64599e-05	93.1908	111.353	231.845	222.504	95.3346	97.9177	242.359	210.527	-2.54585	-2.41019	-1.2533	-1.41362	-2.51634	-2.4756	-1.28845	-1.4467	Detected	Detected	Detected	Detected	Detected	Detected	Detected	Detected	0																	p42927_v4	ACACAAGCTCCTCACAGGTAAAGGTGATCTGCCTGTGGACATACTTGTTACAGAAGTTTC
p9504	-1.53537	0.34499	5.17337	-12.5342	9.84361e-07	8.64599e-05	61.9096	62.5715	20.7713	18.6634	60.8486	60.4451	26.7226	19.4823	-3.13588	-3.24176	-4.73379	-4.98917	-3.16411	-3.17155	-4.46946	-4.88047	Detected	Detected	Detected	Detected	Detected	Detected	Detected	Detected	0																	p9504	CCTGAAGTTTCCCATTACGGCAAATGTTTCCCATTAATATCAAATTTTTCCTCTATTAGG
p28387	-1.18048	0.441204	7.32865	-12.529	9.87679e-07	8.64599e-05	248.891	270.27	105.805	107.651	218.413	233.461	102.35	111.492	-1.1286	-1.13093	-2.38504	-2.46109	-1.32035	-1.22206	-2.53208	-2.36377	Detected	Detected	Detected	Detected	Detected	Detected	Detected	Detected	0																	p28387	AAATGCTATGCAAACTTCATTTCTTAATCACTGATTGCTCGGCTGAAATTCTCGTGTTGA
p38369_v4	1.4283	2.69129	4.34835	12.5263	9.8935e-07	8.64599e-05	14.2605	12.2091	33.0111	36.9874	12.8074	10.6593	33.3812	30.5939	-5.25402	-5.5993	-4.06543	-4.00235	-5.41236	-5.67506	-4.14848	-4.22939	Not Detected	Not Detected	Detected	Detected	Detected	Not Detected	Detected	Detected	0																	p38369_v4	CTCTGTGACCAATAGTTCTTTCTTCACTGTACACAGCTTTCATACTGTTTCTCATGAATA
p15210	-1.56483	0.338018	6.98676	-12.525	9.90209e-07	8.64599e-05	218.28	248.106	84.1524	62.8888	212.147	197.117	80.8306	69.1124	-1.31793	-1.25438	-2.71538	-3.23658	-1.36235	-1.46619	-2.87262	-3.05369	Detected	Detected	Detected	Detected	Detected	Detected	Detected	Detected	0																	p15210	CCCCTCTTAAATGGAGTTAAAATGGCTGAATTCCGGCTTTTAATTAAAAACAGCCTATAA
p2000	1.57785	2.98525	9.02758	12.5244	9.90602e-07	8.64599e-05	307.983	362.143	906.931	962.974	244.438	305.324	873.508	866.561	-0.821264	-0.708776	0.714537	0.700042	-1.15794	-0.834906	0.561231	0.594596	Detected	Detected	Detected	Detected	Detected	Detected	Detected	Detected	0																	p2000	TACCCTGACCTCTACTGTGATGAACACTCAACTTGGGCAAGGAAGTGAAATTCTCCAAAG
AK001094	3.70905	13.0778	3.22068	12.5229	9.91538e-07	8.64599e-05	2.73198	4.82703	35.7762	34.1114	1.84556	1.81437	36.6114	28.9093	-7.63802	-6.93806	-3.94938	-4.11913	-8.20721	-8.22963	-4.01522	-4.3111	Not Detected	Not Detected	Detected	Detected	Not Detected	Not Detected	Detected	Detected	0
p26435	1.24035	2.36256	4.84739	12.5223	9.91905e-07	8.64599e-05	16.8376	21.2282	46.8906	43.8673	18.3863	18.7235	41.2503	45.1808	-5.01436	-4.80128	-3.55908	-3.75624	-4.8907	-4.86232	-3.84311	-3.66692	Detected	Detected	Detected	Detected	Detected	Detected	Detected	Detected	0																	p26435	CAGAACTCCTAATTCTTTCATCCTAGCTGAAGCAGAAGAGTTTTAATTGCTTGGAAAAAT
p35953_v4	-2.91835	0.132278	4.7106	-12.521	9.92764e-07	8.64599e-05	88.0441	90.506	11.4085	11.5359	60.1025	56.0899	9.52496	6.56092	-2.62781	-2.70925	-5.59828	-5.68325	-3.18191	-3.27943	-5.95773	-6.45066	Detected	Detected	Not Detected	Not Detected	Detected	Detected	Not Detected	Not Detected	0																	p35953_v4	TGTCATATTGTCTCCTAGTCCTCTACCATGTCTTTTACACACACTGAAGATCATGTGAAG
p33456	1.26306	2.40005	9.95205	12.5145	9.96891e-07	8.66891e-05	644.978	688.475	1383.17	1454.36	637.963	589.926	1621.98	1699.48	0.245138	0.218069	1.32345	1.29485	0.226065	0.115288	1.4541	1.56631	Detected	Detected	Detected	Detected	Detected	Detected	Detected	Detected	0																	p33456	TCTGGAACTCCAGGCTTGTCTTGGCTCCAAATGGATCCCAACTGCTCCTGCACCACAGGT
RNA95721|RNS_803_121	1.05667	2.08013	11.3225	12.5115	9.98803e-07	8.67254e-05	1743.55	1835.06	3383.53	3916.99	1736.03	1789.93	3830.7	3666.37	1.67985	1.63242	2.614	2.72422	1.67031	1.71658	2.69395	2.67557	Detected	Detected	Detected	Detected	Detected	Detected	Detected	Detected	0																	RNA95721|RNS_803_121	TCTCCCCAAAGGTGGTGTCATGGGAGGGGTGCCCCTGGCAGAAAGTAGTGGGTCTGCAGT
p17266	2.51347	5.70991	6.26068	12.5009	1.00562e-06	8.71866e-05	30.8097	46.6504	216.232	189.404	23.6981	31.1239	162.51	169.309	-4.14266	-3.66537	-1.35388	-1.64599	-4.52457	-4.12915	-1.86507	-1.76105	Detected	Detected	Detected	Detected	Detected	Detected	Detected	Detected	0																	p17266	GAGCACTGCTGATTGGAGACATATTAAGTAAAATGTACTGTGGAAATGAGATAAAACCTT
AK094384	1.33203	2.51757	4.35843	12.4954	1.00916e-06	8.73629e-05	12.5414	13.9106	35.9158	31.9102	12.2973	13.0198	35.121	27.8771	-5.43934	-5.41108	-3.94377	-4.21537	-5.471	-5.38646	-4.07518	-4.36355	Not Detected	Detected	Detected	Detected	Detected	Detected	Detected	Detected	0
p9934	-1.34658	0.393222	5.51968	-12.4888	1.01347e-06	8.7566e-05	64.8416	85.0808	30.0336	27.6984	68.0998	76.2527	27.5481	29.8869	-3.06912	-2.79843	-4.2018	-4.41958	-3.00169	-2.83639	-4.42556	-4.26312	Detected	Detected	Detected	Detected	Detected	Detected	Detected	Detected	0																	p9934	CTTTAGTATACAAAGTCCACTTTCATGACGGAAGAATTGGAAAGCTCCCTCCAGAGTTGT
AK097755	1.86112	3.63291	5.12892	12.4862	1.0152e-06	8.7566e-05	15.0663	15.9469	68.8551	71.3023	20.3346	23.2492	62.097	64.8988	-5.17471	-5.21398	-3.00482	-3.05544	-4.7454	-4.54999	-3.253	-3.14444	Detected	Detected	Detected	Detected	Detected	Detected	Detected	Detected	0
p88	1.33348	2.52009	10.3409	12.4846	1.01619e-06	8.7566e-05	872.65	918.685	1984.85	2155.61	798.969	695.564	2097.66	2002.2	0.68129	0.634236	1.8445	1.86257	0.550732	0.352938	1.82512	1.80281	Detected	Detected	Detected	Detected	Detected	Detected	Detected	Detected	0																	p88	AGAAAATACATTTACTTAAAGCCGTTGATACGTCTTAAAGCGGTTTCCTTACAGTGTCAT
AK124285	-2.04497	0.242327	5.25867	-12.4826	1.01754e-06	8.7566e-05	86.5703	94.6525	22.3435	18.8358	74.6456	59.8074	18.5605	16.149	-2.65217	-2.64462	-4.62853	-4.9759	-2.86928	-3.18685	-4.99528	-5.15119	Detected	Detected	Detected	Detected	Detected	Detected	Detected	Detected	0
p41114_v4	1.19459	2.2888	7.37912	12.4765	1.02153e-06	8.75826e-05	107.244	115.978	243.405	279.758	101.078	116.607	251.314	235.086	-2.34322	-2.35149	-1.1831	-1.08328	-2.43194	-2.22359	-1.2361	-1.28751	Detected	Detected	Detected	Detected	Detected	Detected	Detected	Detected	0																	p41114_v4	TTAATTGCCCTCTCTCTCCACGAGACAGGAGTGACAAGGAGCTGAGATAAAGGAAACAAA
p1036	1.4319	2.69802	5.21275	12.476	1.02182e-06	8.75826e-05	21.0763	25.8182	59.6549	68.3315	19.7602	24.1641	57.5792	58.6588	-4.69042	-4.51888	-3.21174	-3.11683	-4.78674	-4.49431	-3.36197	-3.29029	Detected	Detected	Detected	Detected	Detected	Detected	Detected	Detected	0																	p1036	GTTGTGAACACATCCATTTTCCCAGTATAGTTGAATGCAGGGTTTAATAAATGGAATGAA
p2366	1.08487	2.12118	6.76165	12.4749	1.02255e-06	8.75826e-05	74.0791	75.4178	144.67	165.391	74.0537	74.467	171.275	152.198	-2.87697	-2.97236	-1.93369	-1.84157	-2.88076	-2.87057	-1.78928	-1.91476	Detected	Detected	Detected	Detected	Detected	Detected	Detected	Detected	0																	p2366	AGGACCACCATTTGGATTACTGTGGGCTGGTTCATCACCTCAAGATGCTGCACCTCCCAA
p3851	-1.35816	0.39008	6.61139	-12.4716	1.02472e-06	8.75826e-05	149.2	186.749	62.3207	56.0503	149.329	144.353	62.0275	64.1824	-1.86686	-1.66423	-3.14867	-3.40266	-1.86891	-1.91565	-3.25461	-3.16046	Detected	Detected	Detected	Detected	Detected	Detected	Detected	Detected	0																	p3851	TCACTTGAACTTCTTTTTCCTCATTCATGAGATTCTAAAGGAAATATATGGGATTGGGAC
p4881	1.53207	2.89201	6.22675	12.4708	1.02529e-06	8.75826e-05	46.9943	49.3566	123.047	141.507	35.6151	45.5336	125.194	120.706	-3.53355	-3.58402	-2.16725	-2.06659	-3.93685	-3.58024	-2.24143	-2.24921	Detected	Detected	Detected	Detected	Detected	Detected	Detected	Detected	0																	p4881	TCCTTAAGGCAAAAGCACTGGCTAAACAAAGGGAGACTATCTGGGAGAAGGTGTTTTCAC
p36924_v4	-1.21025	0.432193	7.55326	-12.4674	1.02749e-06	8.76417e-05	288.176	322.304	116.458	128.036	265.865	269.834	131.258	118.786	-0.917161	-0.876913	-2.24665	-2.21091	-1.03671	-1.01318	-2.17318	-2.27235	Detected	Detected	Detected	Detected	Detected	Detected	Detected	Detected	0																	p36924_v4	CAAACCTAAAAATCAAACAAACACGTCTGGTAGAACCTACCATTAAAAAGCTTCTTTCCT
uc003bqs	-1.08936	0.469969	9.68363	-12.465	1.02913e-06	8.76529e-05	1234.9	1321.4	558.906	563.157	1140.9	1112.25	569.134	563.907	1.1822	1.15866	0.01615	-0.0739187	1.06469	1.03017	-0.0568225	-0.0252473	Detected	Detected	Detected	Detected	Detected	Detected	Detected	Detected	0
p16136	-1.14084	0.453496	8.6769	-12.4518	1.03786e-06	8.81196e-05	613.375	641.73	279.428	292.285	611.381	566.875	285.778	247.211	0.172657	0.116632	-0.983977	-1.02008	0.164663	0.0577843	-1.0507	-1.21497	Detected	Detected	Detected	Detected	Detected	Detected	Detected	Detected	0																	p16136	TTTTATAGTATAAGTTGTCTCAGTCCGTTTTGTATTGCTGTAAAGCAGGGGTCCCCAACC
AL109667	-2.03161	0.244583	7.59515	-12.4501	1.03899e-06	8.81196e-05	444.562	435.368	112.197	107.683	330.084	365.769	94.5052	73.2376	-0.291729	-0.4431	-2.30042	-2.46066	-0.724576	-0.574314	-2.64712	-2.97005	Detected	Detected	Detected	Detected	Detected	Detected	Detected	Detected	0
p24896	1.60429	3.04045	7.3016	12.4499	1.03917e-06	8.81196e-05	89.8639	113.352	282.836	297.522	81.4366	80.7777	249.842	272.371	-2.5983	-2.38452	-0.966489	-0.994459	-2.74366	-2.75322	-1.24457	-1.07513	Detected	Detected	Detected	Detected	Detected	Detected	Detected	Detected	0																	p24896	ATTAATACCTGATGAATGGGTGATAATTGCTAACACTGTGCAAAGTACATTAGCTTCACT
p7395	-1.94275	0.26012	6.17493	-12.4426	1.04404e-06	8.84031e-05	118.241	166.251	41.3441	35.7928	131.652	155.613	42.1916	29.5303	-2.20238	-1.83197	-3.7407	-4.04971	-2.05068	-1.80728	-3.81056	-4.28044	Detected	Detected	Detected	Detected	Detected	Detected	Detected	Detected	0																	p7395	GGCTACACCATGCTACACATTTTATCTAATGTATGTTATGGTCCTAACTATAAAGTCAAG
p12835	1.61645	3.0662	5.34774	12.4381	1.04709e-06	8.84918e-05	23.5718	27.6446	77.2359	72.0938	18.5522	24.1949	67.7875	68.4943	-4.52898	-4.42026	-2.83911	-3.03951	-4.87775	-4.49247	-3.1265	-3.06665	Detected	Detected	Detected	Detected	Detected	Detected	Detected	Detected	0																	p12835	GGAGTTGAAGAATTTTCCAGTGAGTTCCATCAAAGTAAATAAACCAACCTAGAGCATCAG
p40375_v4	1.8918	3.71097	5.91065	12.4347	1.04941e-06	8.84918e-05	38.4069	34.8431	130.192	121.799	25.3807	27.9982	101.76	111.764	-3.82467	-4.08639	-2.08581	-2.28295	-4.42561	-4.28184	-2.54042	-2.36025	Detected	Detected	Detected	Detected	Detected	Detected	Detected	Detected	0																	p40375_v4	CATGGCAGAGCTTGTCAGACTTATGAAAGATTAAATACATTTTACATTTCCACAAGTGTG
p30040	1.08737	2.12486	7.99655	12.4313	1.05172e-06	8.84918e-05	176.343	163.11	399.143	379.103	183.433	178.578	345.118	367.801	-1.62573	-1.85949	-0.469551	-0.644866	-1.57215	-1.60869	-0.778503	-0.641781	Detected	Detected	Detected	Detected	Detected	Detected	Detected	Detected	0																	p30040	TAGTGGACTAAGGAAACACCACTCTAACCTTTTTCTCTCTGCGATAATCCCATCTTCAGC
AK056250	1.56536	2.95952	7.08266	12.4308	1.05202e-06	8.84918e-05	71.5664	94.3403	259.341	236.98	69.4207	82.231	232.135	207.247	-2.92676	-2.64939	-1.0916	-1.32269	-2.97397	-2.72749	-1.35062	-1.46936	Detected	Detected	Detected	Detected	Detected	Detected	Detected	Detected	0
p29594	1.49544	2.8195	6.90349	12.4298	1.05271e-06	8.84918e-05	68.2288	86.8177	211.406	206.508	61.8463	70.5328	204.787	182.648	-2.99566	-2.76927	-1.38644	-1.52126	-3.14065	-2.94888	-1.53146	-1.65164	Detected	Detected	Detected	Detected	Detected	Detected	Detected	Detected	0																	p29594	AGACCTGTTGAAAATCATGAATACAAAGAGAGGTCGTTTGCTTCTGTGCTTCAATTCTAT
p30207	1.30655	2.4735	5.62046	12.421	1.05872e-06	8.88685e-05	35.0039	29.0343	78.9367	78.5876	27.7208	33.9817	80.0436	72.1717	-3.95852	-4.3495	-2.80769	-2.91508	-4.29837	-4.00242	-2.88673	-2.9912	Detected	Detected	Detected	Detected	Detected	Detected	Detected	Detected	0																	p30207	TTCTTGGCAAAGCCTGGTGTTTCTATTTTAGTGGATTTGCCTGGCACTGAGGACTGCTAT
AK127031	2.36046	5.13534	5.58529	12.4061	1.06898e-06	8.92514e-05	17.9526	18.0536	120.562	137.28	25.2882	24.5819	102.247	82.7999	-4.92185	-5.03498	-2.19668	-2.11033	-4.43087	-4.46958	-2.53353	-2.79301	Detected	Detected	Detected	Detected	Detected	Detected	Detected	Detected	0
p18835	1.38171	2.60577	6.47286	12.4039	1.07046e-06	8.92514e-05	56.7012	62.2916	144.576	149.64	49.9456	51.9651	156.311	124.98	-3.26266	-3.24823	-1.93463	-1.98596	-3.44898	-3.38963	-1.92117	-2.19901	Detected	Detected	Detected	Detected	Detected	Detected	Detected	Detected	0																	p18835	AAACACTGCCAACCTGATCGTGGTTCCTTTGAAGAGCATGGAAGGAAGCAATGAAAAAAG
p2860	1.04738	2.06678	7.28916	12.3996	1.07347e-06	8.92514e-05	109.435	116.968	227.392	221.086	109.404	100.041	232.266	218.92	-2.31404	-2.33922	-1.28127	-1.42285	-2.31774	-2.44466	-1.34981	-1.3903	Detected	Detected	Detected	Detected	Detected	Detected	Detected	Detected	0																	p2860	TGGAGAAGCCAGGATTGTTGCCCTAGAGTTACAGTAGATAAAAGTACCTCAGAGAACTGC
p6782	1.21164	2.31601	8.61559	12.3967	1.07545e-06	8.92514e-05	266.174	285.535	600.487	635.032	227.125	255.645	584.455	569.692	-1.03174	-1.05167	0.119676	0.099374	-1.26392	-1.09111	-0.0184976	-0.0105244	Detected	Detected	Detected	Detected	Detected	Detected	Detected	Detected	0																	p6782	GTGTTAACACCCATCCCTGTGACACTAGGTTCTAATGCTAAATTAGATTTAAAAAATCAG
p7402	-1.10294	0.465566	11.6646	-12.3955	1.07628e-06	8.92514e-05	5038.78	5074.75	2183.65	2255.77	4370.09	4585.81	2315.4	2110.9	3.21089	3.09993	1.98221	1.9281	3.00218	3.07386	1.9676	1.87908	Detected	Detected	Detected	Detected	Detected	Detected	Detected	Detected	0																	p7402	TTATTGCCGGGTACTTGCTGGAAGGGGACAGAAGATAAGACTCGGGGTGACTCCCAAGGC
p1630	-1.15088	0.45035	11.3372	-12.3952	1.07649e-06	8.92514e-05	3890.62	4296.19	1664.77	1785.9	3825.02	3455.1	1747.68	1748.75	2.83782	2.85965	1.59079	1.59112	2.80999	2.66541	1.56178	1.60754	Detected	Detected	Detected	Detected	Detected	Detected	Detected	Detected	0																	p1630	TTGAAGTTCAACACTCCTCAATGAGCAGCTGTTCCGAGCTGTACAGCTTCTTCTTGATGA
p19169	1.12345	2.17868	6.26795	12.3949	1.07668e-06	8.92514e-05	49.5251	52.097	117.802	104.069	52.5901	54.7567	109.884	124.263	-3.45788	-3.50606	-2.23009	-2.50991	-3.37454	-3.31414	-2.42962	-2.2073	Detected	Detected	Detected	Detected	Detected	Detected	Detected	Detected	0																	p19169	CGCTGTTTTCAAAAGTCAAAAGATGCTGGGTGTAATGGCAACAGCCACAGAAAGTTAGCA
G36706	-1.17792	0.441988	8.00618	-12.3932	1.07787e-06	8.92514e-05	389.632	408.982	156.359	193.367	382.705	366.743	168.603	167.439	-0.481999	-0.533298	-1.82159	-1.61611	-0.511174	-0.570478	-1.81196	-1.77707	Detected	Detected	Detected	Detected	Detected	Detected	Detected	Detected	0
p286	1.94762	3.85737	7.29419	12.3923	1.07856e-06	8.92514e-05	65.7482	96.2237	328.491	369.637	73.6491	87.5327	281.322	264.341	-3.04909	-2.62087	-0.750601	-0.681348	-2.88867	-2.63735	-1.07337	-1.1183	Detected	Detected	Detected	Detected	Detected	Detected	Detected	Detected	0																	p286	TGTTTTCCTCACATTCCTCAAGCAGGTAAGCTTAATCATGTTCTCATATTGAAGCAGAAA
G36736	2.16876	4.49635	2.21332	12.3912	1.07927e-06	8.92514e-05	2.34797	2.09011	8.58809	13.7281	2.51411	1.85412	9.14244	8.67477	-7.85655	-8.14561	-6.00798	-5.43226	-7.76122	-8.19836	-6.01687	-6.04774	Not Detected	Not Detected	Not Detected	Detected	Not Detected	Not Detected	Detected	Not Detected	0
p26407	-1.26015	0.417502	10.5788	-12.3899	1.08021e-06	8.92514e-05	2525.64	2465.92	1083.85	1065.36	2220.71	2269.54	923.756	894.106	2.21446	2.05872	0.971644	0.845811	2.02554	2.05908	0.64192	0.63974	Detected	Detected	Detected	Detected	Detected	Detected	Detected	Detected	0																	p26407	AAGTCCTGCGCTTGGGGATCCTCTGTACGCCCGTTCACTGGCTTGCACCCTCACGACATG
AK125451	1.50782	2.8438	5.3905	12.3845	1.08396e-06	8.94072e-05	28.4006	23.4889	79.3395	63.781	25.253	22.725	78.3897	63.1198	-4.26012	-4.65529	-2.80035	-3.21626	-4.43288	-4.58289	-2.91686	-3.18454	Detected	Detected	Detected	Detected	Detected	Detected	Detected	Detected	0
uc001yjo	2.52795	5.76751	2.49853	12.3828	1.08518e-06	8.94072e-05	2.60254	2.35723	18.5998	13.1029	1.90106	2.6288	14.5174	9.58832	-7.70805	-7.9721	-4.8931	-5.4995	-8.16446	-7.6947	-5.34973	-5.90328	Not Detected	Not Detected	Detected	Not Detected	Not Detected	Not Detected	Detected	Not Detected	0
p16256	1.51735	2.86265	6.65694	12.3724	1.09248e-06	8.97904e-05	54.1211	60.0727	146.465	176.376	58.1299	66.954	201.92	162.906	-3.32985	-3.30055	-1.9159	-1.7488	-3.23006	-3.024	-1.55181	-1.81667	Detected	Detected	Detected	Detected	Detected	Detected	Detected	Detected	0																	p16256	CCTGGGAAACCATCTGAAAGGGAGCAGGATGGATTCTATAAAATATAGAGTGTTCAATGA
p41185_v4	1.7958	3.47207	6.61553	12.3718	1.09293e-06	8.97904e-05	43.44	57.613	181.191	203.192	63.5443	48.2202	156.353	193.607	-3.64702	-3.36087	-1.60894	-1.54461	-3.10157	-3.49754	-1.92078	-1.56757	Detected	Detected	Detected	Detected	Detected	Detected	Detected	Detected	0																	p41185_v4	GAATGCAGGAGAAATGTATCTCATTTTAATGCCTGACTTCTAAGCATCCTTATTCAACAT
p22441	1.17805	2.26271	6.38184	12.359	1.10204e-06	9.04106e-05	57.0338	55.8478	120.507	114.085	53.4793	55.4524	143.194	125.776	-3.25422	-3.40576	-2.19734	-2.37735	-3.35036	-3.29593	-2.04762	-2.18985	Detected	Detected	Detected	Detected	Detected	Detected	Detected	Detected	0																	p22441	TATACACTTCTCCCAAAATCCTGTGCTTAACACATTGTTACTGAGCACACAGGCGTGCTG
AL832670	1.06071	2.08596	9.52011	12.3506	1.10807e-06	9.07019e-05	502.033	506.747	967.169	1068.24	501.992	523.028	1151.63	1062.88	-0.116329	-0.22407	0.807311	0.849711	-0.119744	-0.0583584	0.960011	0.889208	Detected	Detected	Detected	Detected	Detected	Detected	Detected	Detected	0
p658	2.72063	6.59162	2.55228	12.3497	1.10871e-06	9.07019e-05	2.61596	2.54717	9.90668	19.8783	1.97893	2.0661	18.1054	14.4253	-7.70063	-7.86029	-5.80191	-4.89819	-8.10654	-8.0422	-5.0311	-5.31403	Not Detected	Not Detected	Not Detected	Detected	Not Detected	Not Detected	Detected	Detected	0																	p658	TCTTGAAGGGAAACCTCAATGTAGCTTAGCTCTTGAGAAAACAGTATGTGCATATGCTTC
p34724_v4	1.17951	2.265	9.21002	12.3355	1.11896e-06	9.14108e-05	387.901	423.317	975.513	910.531	378.642	385.673	899.709	789.729	-0.488423	-0.483597	0.819704	0.619253	-0.526572	-0.497867	0.603869	0.460651	Detected	Detected	Detected	Detected	Detected	Detected	Detected	Detected	0																	p34724_v4	AAAGAAATTCAAAAGATCTATGAATTCCGGACACTACCCAAAGCAGTGCTTCACTACAGT
p25157	1.50928	2.84667	4.75752	12.3309	1.12231e-06	9.15321e-05	13.7739	17.4249	41.068	44.2229	17.905	15.3727	52.8915	45.1615	-5.30411	-5.08611	-3.75037	-3.74459	-4.92897	-5.1468	-3.48448	-3.66754	Not Detected	Detected	Detected	Detected	Detected	Detected	Detected	Detected	0																	p25157	CGCCGAGCTTCCAGTAACTCACAGTGAAAGCTTGTTTAATGAAGCTAGCTTCAATGCTGT
AK056491	3.36609	10.3108	3.21535	12.3292	1.1236e-06	9.15321e-05	2.66232	3.45495	37.2437	36.557	1.92453	3.95419	19.8422	29.2848	-7.67529	-7.42053	-3.89139	-4.01924	-8.14676	-7.10572	-4.89895	-4.29248	Not Detected	Not Detected	Detected	Detected	Not Detected	Not Detected	Detected	Detected	0
BC014346	-1.42491	0.372441	9.49886	-12.3249	1.12668e-06	9.15878e-05	1250.05	1357.76	412.316	422.523	1159.87	1003.44	451.034	483.715	1.1998	1.19782	-0.422707	-0.488424	1.08849	0.881629	-0.392355	-0.246549	Detected	Detected	Detected	Detected	Detected	Detected	Detected	Detected	0
p43355_v4	2.05339	4.1508	3.02311	12.3239	1.12744e-06	9.15878e-05	4.44837	5.11967	18.657	14.732	3.63816	3.05915	16.7478	16.3453	-6.93469	-6.85314	-4.88867	-5.33043	-7.22805	-7.47597	-5.14355	-5.13376	Not Detected	Not Detected	Detected	Detected	Not Detected	Not Detected	Detected	Detected	0																	p43355_v4	CAAGAAACTTTGTTTACCTTGTTGGTCAGATTAAATTTCTGCCACCAAAAGAAATCGAGA
BC022394	-1.31043	0.403201	5.86172	-12.3206	1.12988e-06	9.1658e-05	99.378	100.441	33.436	40.0582	82.8274	85.0752	38.0659	36.4602	-2.45311	-2.55899	-4.04698	-3.88729	-2.71923	-2.67844	-3.95902	-3.97631	Detected	Detected	Detected	Detected	Detected	Detected	Detected	Detected	0
p5855	1.59888	3.02907	7.79438	12.3157	1.13346e-06	9.18197e-05	130.114	133.348	340.685	474.847	110.344	138.258	360.664	381.925	-2.06434	-2.15014	-0.698016	-0.319994	-2.3054	-1.97788	-0.714936	-0.587417	Detected	Detected	Detected	Detected	Detected	Detected	Detected	Detected	0																	p5855	TTGCCTGTTCTAGAAGCTTGTATCAGTCATACAACACCCCTTTGAGGAACCGTTTGAGGT
p23917	1.15796	2.23141	8.98105	12.3045	1.14174e-06	9.23617e-05	327.395	388.605	724.01	764.159	322.408	319.239	772.675	759.445	-0.73308	-0.607032	0.389554	0.366418	-0.758523	-0.770609	0.384272	0.404239	Detected	Detected	Detected	Detected	Detected	Detected	Detected	Detected	0																	p23917	AAGTCTTTTTAGCAGGGGCCTTACGGGTTCGCGCTTTGGTCCTGGAGGCCTTATCCTAGC
BC041975	1.33192	2.51738	6.61265	12.3023	1.14339e-06	9.23665e-05	59.1514	66.7346	183.155	143.942	58.3941	62.7832	154.644	142.555	-3.20163	-3.14883	-1.59339	-2.04197	-3.22351	-3.1168	-1.93664	-2.00919	Detected	Detected	Detected	Detected	Detected	Detected	Detected	Detected	0
p36622_v4	1.00708	2.00983	10.1569	12.2987	1.1461e-06	9.24561e-05	848.564	771.632	1676.79	1647.87	782.253	820.958	1629.8	1523.59	0.640911	0.382578	1.60118	1.47508	0.520228	0.592063	1.46103	1.40869	Detected	Detected	Detected	Detected	Detected	Detected	Detected	Detected	0																	p36622_v4	AGACCTATCAAGACCTGTATCCAGGAAAAGGTTTATATGTGGAAGAGACTTGCCCTGTCT
p29857	-2.20443	0.216971	7.221	-12.2922	1.15095e-06	9.27189e-05	355.824	415.203	75.4344	65.8814	293.514	242.671	79.4249	59.0828	-0.612947	-0.511519	-2.87316	-3.16951	-0.893979	-1.16624	-2.89793	-3.27989	Detected	Detected	Detected	Detected	Detected	Detected	Detected	Detected	0																	p29857	GAATCTCAATGAACAAAATGCACTGGGACCTACTATGTACCCAGAAAAATGAAAAGTAAA
AK025246	-1.39207	0.381018	8.7837	-12.2842	1.15696e-06	9.30726e-05	824.228	769.595	282.114	262.291	651.336	628.958	288.938	256.157	0.598932	0.378765	-0.970178	-1.17629	0.255993	0.207717	-1.03483	-1.16367	Detected	Detected	Detected	Detected	Detected	Detected	Detected	Detected	0
p27995	-1.16492	0.44599	9.77747	-12.2821	1.15855e-06	9.30726e-05	1340.63	1496.77	586.03	591.127	1228.38	1210.05	572.337	595.181	1.30073	1.33845	0.084518	-0.00398638	1.17128	1.15175	-0.048727	0.0526217	Detected	Detected	Detected	Detected	Detected	Detected	Detected	Detected	0																	p27995	AAGTCCAGTAAGAAGTTGGGCCAAGCTGGAAGGGATTGACCGGGTAAGTGTCCAGACTTG
p11707	-1.29831	0.406602	5.88489	-12.2799	1.1602e-06	9.30762e-05	85.428	95.5953	40.9551	31.9719	96.9217	93.1783	39.7755	38.7041	-2.67133	-2.63032	-3.75434	-4.21258	-2.49252	-2.54718	-3.89564	-3.89015	Detected	Detected	Detected	Detected	Detected	Detected	Detected	Detected	0																	p11707	CAGCAACTGGAAGAAAGGTCTTTGCTGAGATATACAAAGAGGCAGAATGTGTGTGGATCA
p11792	2.13644	4.39676	5.13392	12.2714	1.16666e-06	9.34649e-05	16.7524	23.5837	73.9781	76.0553	13.6098	14.6233	65.1515	80.1605	-5.02167	-4.64947	-2.90129	-2.96233	-5.32469	-5.21891	-3.18372	-2.83974	Not Detected	Detected	Detected	Detected	Detected	Detected	Detected	Detected	0																	p11792	TTCCTGCTCAGTCCTTATTGCATACTCTTGGAGAAGGTCTACTGACTTGTTCTCAGATGC
uc003fwp	-1.29275	0.408173	11.2836	-12.2661	1.1707e-06	9.35861e-05	4121.68	4326.85	1506.99	1728.28	3755.82	3460.52	1667.47	1481.44	2.92105	2.86991	1.44714	1.54381	2.78365	2.66767	1.494	1.36823	Detected	Detected	Detected	Detected	Detected	Detected	Detected	Detected	0
AL831840	1.55088	2.92996	7.66889	12.2638	1.17246e-06	9.35861e-05	112.232	145.373	381.493	330.497	100.422	121.93	332.619	351.063	-2.27762	-2.02558	-0.5348	-0.842819	-2.44133	-2.15919	-0.831722	-0.708977	Detected	Detected	Detected	Detected	Detected	Detected	Detected	Detected	0
p21201	1.10389	2.14933	5.94629	12.261	1.1746e-06	9.35861e-05	39.071	41.7474	90.1878	84.4827	41.4149	46.3231	92.505	94.7481	-3.79994	-3.82558	-2.61545	-2.81073	-3.71919	-3.55544	-2.67799	-2.59854	Detected	Detected	Detected	Detected	Detected	Detected	Detected	Detected	0																	p21201	ATGCTCCATATGTGTTAGAAGTTTTAAGATTTGACCTTCGAGAGCTGAGGGCAGGCCTCT
uc003ipt	1.569	2.967	4.22719	12.261	1.17463e-06	9.35861e-05	9.65639	13.3441	36.5465	30.5882	10.94	9.91481	29.8164	32.4955	-5.81649	-5.47106	-3.91865	-4.27641	-5.63972	-5.77952	-4.31141	-4.14239	Not Detected	Detected	Detected	Detected	Detected	Not Detected	Detected	Detected	0
AK024187	-1.80813	0.285562	6.91017	-12.2575	1.17729e-06	9.36319e-05	237.352	228.013	58.4988	73.1929	194.931	243.241	76.7811	51.9038	-1.19708	-1.37622	-3.23998	-3.01768	-1.48445	-1.16286	-2.94677	-3.46679	Detected	Detected	Detected	Detected	Detected	Detected	Detected	Detected	0
p2588	2.12486	4.36161	3.09332	12.2561	1.17843e-06	9.36319e-05	3.5103	5.46576	15.0255	18.3414	4.32425	3.36145	17.7868	20.5901	-7.27637	-6.75877	-5.20097	-5.01428	-6.97881	-7.34002	-5.05671	-4.80068	Not Detected	Not Detected	Detected	Detected	Not Detected	Not Detected	Detected	Detected	0																	p2588	CCTCTGAAAACCTGATACTTTGTAGAGGCATATGGAGAAACTCAGTGTAGCATACAAGGT
CR600804	1.50698	2.84215	8.31438	12.2398	1.191e-06	9.45009e-05	202.533	210.235	501.144	613.684	192.019	155.478	522.464	516.224	-1.42595	-1.49333	-0.14123	0.0500403	-1.50616	-1.80854	-0.18026	-0.152709	Detected	Detected	Detected	Detected	Detected	Detected	Detected	Detected	0
p14444	2.84896	7.20483	2.59623	12.2371	1.1931e-06	9.45389e-05	2.37217	2.14788	20.0861	22.8504	2.71664	1.86097	11.9111	12.6963	-7.84176	-8.10628	-4.78219	-4.69716	-7.64944	-8.19305	-5.63521	-5.49823	Not Detected	Not Detected	Detected	Detected	Not Detected	Not Detected	Detected	Detected	0																	p14444	CCAAGACCTGGGAATCCAGGTCTCGCAGATACGATGATACAATCTATAGCCAGGACATCT
p21788	1.76387	3.39608	4.3097	12.2273	1.20082e-06	9.49196e-05	10.9215	10.0099	42.3845	41.3603	10.8849	11.2695	36.9424	27.5446	-5.63887	-5.88584	-3.70485	-3.84114	-5.64701	-5.59475	-4.00224	-4.38087	Not Detected	Not Detected	Detected	Detected	Detected	Not Detected	Detected	Detected	0																	p21788	CTCTACTGACAACGCAGTTGGGAGTTCAAACTTAATAACCTTCCAGAGTTGGTATCAAAT
p11567	1.76884	3.40781	5.20133	12.2268	1.20118e-06	9.49196e-05	20.471	21.7252	71.5802	78.2526	21.7927	16.2805	69.2817	54.8367	-4.73246	-4.7679	-2.94882	-2.92124	-4.64549	-5.06403	-3.09504	-3.38749	Detected	Detected	Detected	Detected	Detected	Detected	Detected	Detected	0																	p11567	CACCTGGATCTTACAACATTGTTGAGCTCTTTTGTCTCTTGACTTCTAGTTATGAGATGT
AK124186	1.40519	2.64852	8.81686	12.2161	1.20968e-06	9.54249e-05	328.747	268.592	688.099	816.293	266.029	250.992	758.497	680.939	-0.727133	-1.13992	0.31616	0.461631	-1.03582	-1.1176	0.357554	0.24682	Detected	Detected	Detected	Detected	Detected	Detected	Detected	Detected	0
uc004dwg	1.30987	2.47919	11.4468	12.2146	1.21087e-06	9.54249e-05	1604.86	1828.3	3823.26	4365.79	1841.07	1828.74	5003.65	4468.51	1.56026	1.6271	2.79028	2.88071	1.75506	1.74753	3.07932	2.96102	Detected	Detected	Detected	Detected	Detected	Detected	Detected	Detected	0
p35165_v4	1.62385	3.08196	9.24409	12.2112	1.21354e-06	9.55055e-05	345.494	402.812	976.595	1222.28	285.709	357.989	1117.07	963.107	-0.655452	-0.555227	0.821304	1.04405	-0.932863	-0.605331	0.916061	0.746991	Detected	Detected	Detected	Detected	Detected	Detected	Detected	Detected	0																	p35165_v4	GGCAGGCCCATTTGAAGCAACACAGTTTATGAACAAAACCCATCAGAAGATGTCAGAAGA
p28169	-1.0853	0.471295	11.3851	-12.2047	1.21876e-06	9.57866e-05	3993.26	4268.04	1829.89	1808.57	3751.14	3603.85	1937.22	1773.04	2.87538	2.85017	1.72723	1.60932	2.78185	2.72622	1.71033	1.62744	Detected	Detected	Detected	Detected	Detected	Detected	Detected	Detected	0																	p28169	TCCCTTGGCTGAGAAGAAAACCAAATAAACCTTGAACAGCCTTGGCTTCGGATGTCTCAA
p20180	-1.29905	0.406395	11.6846	-12.2001	1.22238e-06	9.59412e-05	5292.31	5949.41	2275.13	2017.64	4610.89	4896.17	2139.53	1974.16	3.28171	3.32934	2.04142	1.76714	3.07957	3.16833	1.85363	1.78246	Detected	Detected	Detected	Detected	Detected	Detected	Detected	Detected	0																	p20180	ATGATTGCTGAATGTGGAATGAAAGTCCCCAGCAGGCAAAAGGCTGTGACTTCTGTTAGT
p12328	-4.89147	0.0336914	4.34415	-12.1943	1.22711e-06	9.60802e-05	115.522	113.449	3.89107	2.16385	100.282	114.066	2.52373	9.0904	-2.23595	-2.38329	-7.15014	-8.09771	-2.44335	-2.25538	-7.87389	-5.98022	Detected	Detected	Not Detected	Not Detected	Detected	Detected	Not Detected	Not Detected	0																	p12328	CTCATAGAAGTAGATAATATCAGAAAATGACTTTTTTGTGTCCAATGGCTCCATCTGCCC
p26013	-1.13842	0.454256	10.2802	-12.1938	1.22747e-06	9.60802e-05	1919.35	2029.16	842.128	832.626	1832.37	1623.71	848.423	829.388	1.81844	1.77748	0.607584	0.490214	1.74823	1.57598	0.519192	0.531341	Detected	Detected	Detected	Detected	Detected	Detected	Detected	Detected	0																	p26013	TTGTTAAACAGTAGAGGAGCCAGGGACTCTGTCTCCATTCTCTCATCACACACAAGTCAT
RNA33592|snoRNA_scaRNA_188_91	-1.29403	0.40781	8.59919	-12.1884	1.23186e-06	9.62943e-05	613.897	631.732	259.234	280.284	621.221	564.51	243.021	213.03	0.173884	0.0939784	-1.0922	-1.08056	0.187699	0.0517526	-1.28451	-1.42965	Detected	Detected	Detected	Detected	Detected	Detected	Detected	Detected	0																	RNA33592|snoRNA_scaRNA_188_91	CCGACAGATCGACTATGTTGATCTAACTTTTCTAAGCCAGTTTCTGTCTGATATGCCAGC
AK123406	1.25346	2.38413	7.14787	12.181	1.23786e-06	9.65838e-05	78.7993	95.2661	208.346	236.119	98.0071	96.7196	223.578	209.03	-2.78786	-2.6353	-1.40748	-1.32794	-2.47645	-2.49337	-1.40482	-1.45699	Detected	Detected	Detected	Detected	Detected	Detected	Detected	Detected	0
p22770	1.21584	2.32275	7.67687	12.1797	1.23889e-06	9.65838e-05	132.902	149.895	285.099	327.077	136.436	119.569	322.218	314.836	-2.03375	-1.98138	-0.954993	-0.857823	-1.99918	-2.18741	-0.877554	-0.866104	Detected	Detected	Detected	Detected	Detected	Detected	Detected	Detected	0																	p22770	TACGGACTAGCAATATCCATACCCGCTACTTATTTTGTAAATCTCCTTTCTAAAGTTAAC
BC018977	-1.26025	0.417473	8.6659	-12.1762	1.24175e-06	9.66344e-05	580.952	713.652	232.615	275.759	607.964	619.476	275.149	268.725	0.0943078	0.269886	-1.24851	-1.10405	0.156579	0.185801	-1.10538	-1.09458	Detected	Detected	Detected	Detected	Detected	Detected	Detected	Detected	0
p36349_v4	0.916414	1.88742	8.31284	12.1748	1.24288e-06	9.66344e-05	224.936	237.447	430.651	432.584	228.719	234.958	437.571	446.834	-1.2746	-1.31773	-0.359937	-0.454475	-1.25383	-1.21284	-0.436073	-0.360967	Detected	Detected	Detected	Detected	Detected	Detected	Detected	Detected	0																	p36349_v4	AAATGGGAAGATCTTCCTCACACTGCTGTGACATTTAGTGAGTGCCTGCTGTGTGTCATC
CUST_5_PI437085974	-1.10902	0.463608	11.7896	-12.1613	1.254e-06	9.73195e-05	5199.3	5779.02	2448.77	2313.51	4706.6	5168.18	2396.11	2487.26	3.25613	3.28742	2.14753	1.96456	3.10921	3.24634	2.01703	2.11578	Compromised	Detected	Detected	Detected	Compromised	Compromised	Compromised	Detected	0
p14178	1.21512	2.32161	8.42648	12.16	1.25504e-06	9.73195e-05	230.401	240.711	487.572	538.276	221.309	211.803	595.123	483.522	-1.23997	-1.29803	-0.180841	-0.13911	-1.30135	-1.36252	0.00759654	-0.247123	Detected	Detected	Detected	Detected	Detected	Detected	Detected	Detected	0																	p14178	GAACCCAGTCACTTTGCTGTTTTTCTGCCCACAAGTTTCTCTAATAAATCTTATTCTATG
p21072	1.0858	2.12256	7.33349	12.1474	1.26553e-06	9.80015e-05	102.681	115.279	215.981	233.834	112.061	113.235	237.383	254.3	-2.40594	-2.3602	-1.35555	-1.34197	-2.28312	-2.26593	-1.31838	-1.17418	Detected	Detected	Detected	Detected	Detected	Detected	Detected	Detected	0																	p21072	TTTTAAACCTCAACATGTCAACCGCAAATACCTCAAACACTGCTCACACCGTGGTAAAAT
p41692_v4	1.37975	2.60223	7.86832	12.1415	1.27042e-06	9.8249e-05	132.073	175.825	383.896	374.155	129.572	146.321	387.498	362.712	-2.04277	-1.75119	-0.52574	-0.66382	-2.07365	-1.89611	-0.6114	-0.66188	Detected	Detected	Detected	Detected	Detected	Detected	Detected	Detected	0																	p41692_v4	AAAGATCTTACTTTGAGTCTACCTATGCCTGGGATGTCAAGAGACGGAGTTTCACTGTTG
p1913	1.21965	2.32891	7.99155	12.1394	1.27218e-06	9.82542e-05	162.154	179.043	346.17	433.337	163.468	162.992	412.227	367.99	-1.74675	-1.72503	-0.674975	-0.451966	-1.7384	-1.74045	-0.522151	-0.641038	Detected	Detected	Detected	Detected	Detected	Detected	Detected	Detected	0																	p1913	ATGGTGGTGTCTCGTCCATTCTTTCAGACACGTATTTCACATAAATGCACTAAATAAAAC
p43528_v4	-1.15311	0.449656	5.87132	-12.1355	1.2755e-06	9.83801e-05	94.3937	88.6634	41.0541	38.3482	89.8717	77.2158	36.9787	40.7836	-2.52735	-2.73892	-3.75086	-3.95023	-2.60147	-2.81828	-4.00083	-3.81465	Detected	Detected	Detected	Detected	Detected	Detected	Detected	Detected	0																	p43528_v4	TCTGAGGATCTGTTACCTGCATGTGCCAATTATGGAAATAAAATCTTCTAGTCTTTACTG
p36512_v4	1.07169	2.10189	9.62179	12.1312	1.27905e-06	9.85224e-05	548.396	566.591	1091.74	1228.01	505.888	554.823	1183.97	1072.39	0.0111053	-0.063028	0.982098	1.05079	-0.10859	0.0267823	0.999973	0.902048	Detected	Detected	Detected	Detected	Detected	Detected	Detected	Detected	0																	p36512_v4	ACTGGGCCGTGGATGACATTACACACCTTGCCACTCCCACGGTCCTGTGTGTTCCGGATA
uc001klj	1.10279	2.1477	7.8916	12.1287	1.28117e-06	9.8555e-05	159.817	178.17	338.479	367.822	157.912	153.323	363.447	324.164	-1.76769	-1.73208	-0.70739	-0.688447	-1.78829	-1.82867	-0.703847	-0.823982	Detected	Detected	Detected	Detected	Detected	Detected	Detected	Detected	0
uc002fhf	1.10729	2.15441	13.0266	12.1213	1.28748e-06	9.89094e-05	5623.78	6076.7	13115.4	11223.8	5820.23	5250.94	12541.2	12187.8	3.36936	3.35988	4.56867	4.24297	3.4156	3.26926	4.40494	4.40859	Detected	Detected	Detected	Detected	Detected	Detected	Detected	Detected	0
p544	1.02727	2.03817	12.3465	12.1119	1.29545e-06	9.91584e-05	3646.14	3936.28	7676.69	7410.05	3512.71	3512.94	7702.82	6975.08	2.74419	2.73343	3.79596	3.64396	2.6871	2.68936	3.70172	3.60343	Detected	Detected	Detected	Detected	Detected	Detected	Detected	Detected	0																	p544	GGACATGAAGACAGTTCCTGTCATACCTTTTAAAGGTACATGTTTTATTGATGTTAACGT
p37819_v4	1.13216	2.19187	6.39031	12.1118	1.29559e-06	9.91584e-05	52.6582	63.3481	133.76	121.831	56.9689	54.2299	119.294	122.358	-3.36938	-3.22396	-2.04681	-2.28258	-3.25916	-3.32809	-2.31107	-2.2296	Detected	Detected	Detected	Detected	Detected	Detected	Detected	Detected	0																	p37819_v4	AGTGGAACTCAGATATTCAAAATGGTATTAATTAAAACCACTGGCTGTCATTGGTCCATG
p5976	-1.148	0.45125	9.71833	-12.1115	1.29585e-06	9.91584e-05	1291.35	1380.3	530.917	553.681	1130.57	1227.11	591.061	590.137	1.2467	1.22158	-0.0579703	-0.0984012	1.05156	1.17195	-0.00228424	0.0403436	Detected	Detected	Detected	Detected	Detected	Detected	Detected	Detected	0																	p5976	TATAACCACTGTAACTCTGCTGTCCGTAGGGCTGACTGCTCTGCTGGGAATAGCCCTGCC
p7007	1.69205	3.23116	9.02388	12.1078	1.29898e-06	9.9267e-05	293.124	274.474	936.156	1152.07	299.331	292.021	980.356	724.999	-0.892602	-1.10867	0.760293	0.958701	-0.865668	-0.899174	0.727715	0.337273	Detected	Detected	Detected	Detected	Detected	Detected	Detected	Detected	0																	p7007	TCAAGCAGGGTCATCTTGGAACAGGACACAGGATAGCCAAAAACAATCCATTGATACACT
AK130618	2.06709	4.19041	2.16813	12.1056	1.30088e-06	9.92813e-05	2.44905	2.22545	9.42761	7.27293	1.76257	2.41889	8.80214	11.8714	-7.79574	-8.05509	-5.87342	-6.34877	-8.27358	-7.81476	-6.07159	-5.59514	Not Detected	Not Detected	Not Detected	Not Detected	Not Detected	Not Detected	Not Detected	Detected	0
p3535	1.95533	3.87805	4.57545	12.1001	1.30563e-06	9.94209e-05	14.278	10.9686	48.2238	50.6389	14.9195	9.19592	44.3822	44.84	-5.25225	-5.75389	-3.51864	-3.54914	-5.19214	-5.88811	-3.73754	-3.67785	Detected	Detected	Detected	Detected	Detected	Not Detected	Detected	Detected	0																	p3535	AAATTCATACTAAAGGAAATCCCACTTCCAGCTGGATGTCTGGATGAACTCCTGAAAGCT
RNA33604|snoRNA_scaRNA_200_86	-1.29422	0.407757	9.93655	-12.0995	1.30614e-06	9.94209e-05	1590.19	1778.65	608.684	628.102	1459.98	1343.11	602.453	665.669	1.54702	1.58738	0.139237	0.083543	1.42046	1.30226	0.0252578	0.214098	Detected	Detected	Detected	Detected	Detected	Detected	Detected	Detected	0																	RNA33604|snoRNA_scaRNA_200_86	CCCTGACCTATACAGGCCTCTGCTATGGGGGTGATGGCCAGTCCTGGTGTCTGAGTGATT
p1941	1.25117	2.38034	10.3495	12.0883	1.31581e-06	9.99287e-05	850.824	936.445	1839.53	1963.01	859.001	747.132	2201.58	2064.95	0.644749	0.661859	1.73481	1.72754	0.655252	0.456117	1.89488	1.84733	Detected	Detected	Detected	Detected	Detected	Detected	Detected	Detected	0																	p1941	ATCTCCGTGAGAAAGGTGCCCCCGAAGTGAAAGAGATGGCCTGGTGGAAAGCCTGGGTAA
p6909	-1.05052	0.482795	10.45	-12.0878	1.31626e-06	9.99287e-05	1983.4	2078.89	916.758	928.57	2103.78	1893.6	1019.38	1028.44	1.86579	1.8124	0.730085	0.647556	1.94751	1.79781	0.784023	0.841675	Detected	Detected	Detected	Detected	Detected	Detected	Detected	Detected	0																	p6909	ACATCAAAGGAGATTCGGGCTGTGGAAGGCTCCCTAGCGTCGGAGATGGAGTTAGGAGAG
p19387	-1.52921	0.346466	8.00035	-12.0749	1.3276e-06	0.000100446	444.059	513.552	170.173	129.973	408.718	384.245	147.746	157.92	-0.293361	-0.204825	-1.69945	-2.18924	-0.416303	-0.503221	-2.00247	-1.86151	Detected	Detected	Detected	Detected	Detected	Detected	Detected	Detected	0																	p19387	TCATGGGGAGTGAAGGACAATGTCTGAATTAAATGCCGTGCTTTAAACTGAAAGGGAAAC
p21569	1.3637	2.57345	8.19669	12.0731	1.3292e-06	0.000100446	187.142	207.892	436.117	507.037	157.41	182.695	504.095	440.229	-1.53998	-1.5095	-0.34174	-0.225363	-1.79288	-1.57581	-0.231896	-0.382452	Detected	Detected	Detected	Detected	Detected	Detected	Detected	Detected	0																	p21569	CTCTGAAAAGAATTTAGCTCAGTGTTTGGTGAAGATTGCCTCTCCTGAAGTCTAGAAAAG
p28100	1.3947	2.62934	7.35266	12.0722	1.32994e-06	0.000100446	98.1839	90.119	230.519	287.139	108.27	107.751	297.109	250.876	-2.47055	-2.71543	-1.26157	-1.0457	-2.33277	-2.33754	-0.9946	-1.19373	Detected	Detected	Detected	Detected	Detected	Detected	Detected	Detected	0																	p28100	TGCTCCTAAAACTCCCACCCAGTTTTGAGCCCCCAAAGTTCCTGAGCCTTAATCACTGTG
p10730	1.58013	2.98996	5.24844	12.0721	1.33e-06	0.000100446	22.3315	25.0356	74.6876	62.9402	18.09	23.0941	68.9134	57.6234	-4.60696	-4.56328	-2.88752	-3.2354	-4.91414	-4.55965	-3.10273	-3.31598	Detected	Detected	Detected	Detected	Detected	Detected	Detected	Detected	0																	p10730	TCTTCTAAGCAAAGACAATTTGGATTTGCCTCGTGGCACTGGCATCTCTTCATGTCTGGA
uc002ttu	1.85668	3.62173	4.73656	12.0688	1.33292e-06	0.000100536	13.1728	16.2597	53.9874	54.009	11.211	16.0367	41.4765	54.7844	-5.36848	-5.18596	-3.35576	-3.45618	-5.60441	-5.0858	-3.83523	-3.38887	Not Detected	Detected	Detected	Detected	Detected	Detected	Detected	Detected	0
uc001xyr	1.25517	2.38696	7.70986	12.0569	1.34348e-06	0.000101106	144.152	145.147	330.001	314.825	124.979	128.955	363.608	289.779	-1.91652	-2.02782	-0.743987	-0.912907	-2.12572	-2.07838	-0.703208	-0.985754	Detected	Detected	Detected	Detected	Detected	Detected	Detected	Detected	0
p35000_v4	1.19078	2.28276	7.52767	12.0564	1.34396e-06	0.000101106	116.327	126.33	271.515	265.298	110.949	136.456	276.027	303.854	-2.22593	-2.22814	-1.02543	-1.15984	-2.29752	-1.99681	-1.10078	-0.917325	Detected	Detected	Detected	Detected	Detected	Detected	Detected	Detected	0																	p35000_v4	TGACTTGGTGTGTCCCCTTCTCTTGGATCTACTGCAGTTGACAGCAGATAACTGAAAGCT
p29466	1.77456	3.42134	5.40335	12.0482	1.35124e-06	0.000101473	25.6113	23.1443	79.542	89.119	25.2303	18.3271	82.7499	64.0238	-4.40926	-4.67661	-2.79667	-2.73365	-4.43418	-4.8932	-2.83876	-3.16403	Detected	Detected	Detected	Detected	Detected	Detected	Detected	Detected	0																	p29466	CTTTTCAGGGGCGATTTTATGGAGCTATTAACTCAGAGACACCATTACTTAAATGTAATT
p37707_v4	1.87395	3.66534	3.02089	12.046	1.35322e-06	0.000101473	4.01282	4.8925	15.8349	13.1848	3.29317	4.99682	16.5542	16.8712	-7.08335	-6.91862	-5.12528	-5.49051	-7.37179	-6.76809	-5.16032	-5.08807	Not Detected	Not Detected	Detected	Detected	Not Detected	Not Detected	Detected	Detected	0																	p37707_v4	TGCCTTTTAGCACATTAACATACTCTTCACAATCCCACAATAAAAGCACCTTAAGTGCAG
p13541	-1.22868	0.426706	7.40073	-12.0447	1.35439e-06	0.000101473	266.166	294.692	106.723	118.993	232.275	245.803	105.368	110.952	-1.03179	-1.00613	-2.37258	-2.31658	-1.23157	-1.14774	-2.49015	-2.37077	Detected	Detected	Detected	Detected	Detected	Detected	Detected	Detected	0																	p13541	GACATGTGGCAGCTTACGTTGGACAAAACGAGTAATAAAAATTGGCTTTAAATATGGAAA
AK123095	1.80994	3.50629	6.35099	12.0431	1.35585e-06	0.000101473	48.3137	48.7416	159.502	187	41.0741	37.3352	148.151	123.52	-3.49361	-3.60211	-1.79288	-1.66442	-3.73111	-3.86664	-1.99852	-2.21596	Detected	Detected	Detected	Detected	Detected	Detected	Detected	Detected	0
AF289615	1.34611	2.54226	11.3431	12.0386	1.35989e-06	0.000101598	1680.52	1953.13	4069.37	4145.24	1448.65	1482.13	4265.16	4091.58	1.62672	1.72238	2.88028	2.80593	1.40923	1.44435	2.84894	2.83388	Detected	Detected	Detected	Detected	Detected	Detected	Detected	Detected	0
AK125408	-1.18839	0.438792	7.64129	-12.0344	1.36373e-06	0.000101598	309.48	329.163	132.879	123.792	288.56	280.695	125.424	148.258	-0.814268	-0.846533	-2.05634	-2.25953	-0.918535	-0.956244	-2.23877	-1.9526	Detected	Detected	Detected	Detected	Detected	Detected	Detected	Detected	0
CR597432	-1.30206	0.405545	8.2641	-12.034	1.36408e-06	0.000101598	535.141	512.876	205.282	201.226	459.058	431.067	172.427	206.258	-0.0241941	-0.206724	-1.42885	-1.55864	-0.248733	-0.337333	-1.77961	-1.47625	Detected	Detected	Detected	Detected	Detected	Detected	Detected	Detected	0
p6462	1.32462	2.50466	7.78828	12.0335	1.36451e-06	0.000101598	164.345	138.591	384.175	351.41	130.745	127.822	321.614	345.018	-1.72738	-2.0945	-0.524694	-0.754301	-2.06065	-2.09111	-0.88026	-0.734032	Detected	Detected	Detected	Detected	Detected	Detected	Detected	Detected	0																	p6462	CAGTAAGTGAAGACTCACTAGCAAATATATGAGTGATGGATCAAGAGAGACAAAGTGTTA
p42313_v4	1.36755	2.58031	6.1277	12.0302	1.3675e-06	0.00010169	49.908	46.3617	119.176	117.452	41.4854	37.4042	110.406	102.989	-3.44677	-3.67433	-2.21337	-2.33538	-3.71673	-3.86398	-2.42277	-2.47822	Detected	Detected	Detected	Detected	Detected	Detected	Detected	Detected	0																	p42313_v4	CTACTACTGCCTATGGAGATTCTGAGGGTATTAACCTTAATAATGGCATGAAATCAATAA
p20738	0.991158	1.98778	9.60716	12.0227	1.37439e-06	0.000102051	550.328	581.239	1045.86	1126.67	517.607	565.539	1138.72	1089.49	0.0161806	-0.0262039	0.920165	0.926539	-0.0755507	0.0543815	0.943756	0.924873	Detected	Detected	Detected	Detected	Detected	Detected	Detected	Detected	0																	p20738	GTAAACCTTGGGTAATGGTGCTCTGAAGTGCAGTGGTGTCTAGTTATGGAAAGGAACAAA
p37709_v4	1.23236	2.34952	8.09034	12.0208	1.3761e-06	0.000102051	187.124	188.014	385.732	441.386	163.176	174.103	384.096	465.747	-1.54012	-1.6545	-0.518857	-0.425414	-1.74098	-1.64531	-0.624124	-0.301159	Detected	Detected	Detected	Detected	Detected	Detected	Detected	Detected	0																	p37709_v4	TATCACATGTGCTATACATGCTGTTGATGAAACTGCTAAAGGGGCTGAATGTGACTGACG
p6779	-1.14025	0.45368	9.2951	-12.0171	1.37952e-06	0.000102051	967.171	1046.44	428.701	406.545	844.134	885.703	434.268	423.539	0.829658	0.822081	-0.366484	-0.544041	0.630064	0.701577	-0.447006	-0.43821	Detected	Detected	Detected	Detected	Detected	Detected	Detected	Detected	0																	p6779	AGGTGTCGTACAGTCTTTGTTGCTGTCAACAGGTACTGATTCAGGTGACTTTATCTTGCA
p27899	-1.16691	0.445374	9.70709	-12.0162	1.38029e-06	0.000102051	1305.97	1329.62	553.481	629.78	1218.31	1163.13	533.343	520.772	1.26293	1.16761	0.00207867	0.0873925	1.1594	1.09469	-0.150527	-0.140053	Detected	Detected	Detected	Detected	Detected	Detected	Detected	Detected	0																	p27899	AAGTTTTCAACTTTATGGTTCCAAATTTTTTCCCCCTTGCAGATCCGGGAGAGACGGCTA
p27984	-0.985758	0.50496	11.6207	-12.0147	1.38168e-06	0.000102051	4492.02	4689.51	2263.16	2135.45	4431.71	4131.53	2284.46	2271.39	3.04518	2.98603	2.03381	1.84901	3.02238	2.92336	1.94819	1.98479	Detected	Detected	Detected	Detected	Detected	Detected	Detected	Detected	0																	p27984	GAAAAAACGACTTTTAATTGCATATGCTCTCCCGAGCCCCGAGCTTTTTGGAGATGTGGT
p2339	-1.01469	0.494934	8.25043	-12.0111	1.38506e-06	0.000102051	427.114	456.372	218.532	228.225	427.966	420.862	197.971	213.364	-0.34949	-0.375125	-1.33861	-1.377	-0.349913	-0.371899	-1.5803	-1.42739	Detected	Detected	Detected	Detected	Detected	Detected	Detected	Detected	0																	p2339	CTTAGTTTGTCCATTAGCAACCGTAACTAAAATAGTTTTGGCTGTTTGGGATAATTAGCT
p7012	1.33458	2.52202	6.18402	12.0101	1.38597e-06	0.000102051	49.9058	42.3913	113.729	127.002	49.5024	41.9518	101.145	121.667	-3.44683	-3.80349	-2.28085	-2.22261	-3.46184	-3.69844	-2.54917	-2.23777	Detected	Detected	Detected	Detected	Detected	Detected	Detected	Detected	0																	p7012	GAGAGCGAATGCCTTTTGCCTCTTTGATGAGAAAACTAGACGAGACATTGTTTAGAAATT
p33431	1.66217	3.16491	4.93272	12.0096	1.38643e-06	0.000102051	15.4824	20.7541	50.2119	60.8445	18.1153	14.9238	59.4452	47.9919	-5.13541	-4.83386	-3.46035	-3.28426	-4.91213	-5.18956	-3.31596	-3.57984	Detected	Detected	Detected	Detected	Detected	Detected	Detected	Detected	0																	p33431	TTTCCGCAAGACCATAGGGAATACTCCAATGGAGAAGCTCCTTTGTGATATGTTCAAAAA
p35816_v4	1.06	2.08493	13.1527	11.9958	1.39923e-06	0.000102862	6547.04	6736.03	13176.8	12464.2	6274.4	5717	13680	13304.3	3.58866	3.50849	4.5754	4.39419	3.524	3.39194	4.53034	4.53504	Detected	Detected	Detected	Detected	Detected	Detected	Detected	Detected	0																	p35816_v4	AAGAGTACAAATGCACCTCCTGCAAGAAGAACTGCTGCTCCTGCTGCCCCATGGGCTGTG
p12836	1.51207	2.85219	5.42589	11.9922	1.40252e-06	0.000102956	25.7685	29.3704	75.0713	72.1302	20.3018	27.3231	76.0069	67.5048	-4.40043	-4.3329	-2.88012	-3.03878	-4.74773	-4.31705	-2.96139	-3.08764	Detected	Detected	Detected	Detected	Detected	Detected	Detected	Detected	0																	p12836	TGGAGTTGAAGAATTTTCCAGTGAGTTCCATCAAAGTAAATAAACCAACCTAGAGCATCA
p30348	1.12301	2.17802	11.2291	11.9899	1.40475e-06	0.000102956	1561.22	1698.11	3523.74	4020.96	1656.26	1594.08	3313.88	3354.61	1.52049	1.52053	2.67258	2.76201	1.60245	1.54941	2.48486	2.54737	Detected	Detected	Detected	Detected	Detected	Detected	Detected	Detected	0																	p30348	CGTTAGTATTTTCTGTCCTTTCTCTTTGACTCGTGTATAGTGTGCTCAAACTCTTAAAAT
AK124119	1.3928	2.62589	5.29546	11.9887	1.40583e-06	0.000102956	25.8608	27.5116	68.6913	59.8975	23.8397	20.3404	66.3991	60.0414	-4.39527	-4.42722	-3.00826	-3.30689	-4.51597	-4.74282	-3.15635	-3.25668	Detected	Detected	Detected	Detected	Detected	Detected	Detected	Detected	0
AF131795	2.13517	4.3929	4.49945	11.9844	1.40984e-06	0.000103119	10.5704	9.3815	62.9024	49.6183	10.5364	12.9815	44.7534	36.1619	-5.68602	-5.97937	-3.13527	-3.57851	-5.69396	-5.39072	-3.72552	-3.98816	Not Detected	Not Detected	Detected	Detected	Not Detected	Detected	Detected	Detected	0
G36656	1.20502	2.3054	8.27022	11.9625	1.43059e-06	0.000104473	217.365	223.433	439.794	470.466	178.278	197.428	470.122	496.415	-1.32399	-1.40549	-0.32963	-0.333364	-1.61328	-1.46392	-0.332556	-0.209159	Detected	Detected	Detected	Detected	Detected	Detected	Detected	Detected	0
p15518	2.23048	4.6929	4.49198	11.9589	1.43412e-06	0.000104473	8.13682	11.6332	54.4403	58.9061	12.0675	10.1912	49.1305	35.837	-6.0635	-5.66901	-3.34371	-3.33097	-5.49821	-5.73984	-3.5909	-4.00119	Not Detected	Not Detected	Detected	Detected	Detected	Not Detected	Detected	Detected	0																	p15518	GCTTGAGCTACATGTTCTAGAAAGCCCCTAACTTCTCTAGGTCTCAAGTCTAATCTCTGC
p23381	-1.02314	0.492045	7.61276	-11.9567	1.43614e-06	0.000104473	297.031	264.049	130.446	135.966	276.433	279.632	135.05	148.362	-0.873499	-1.16453	-2.083	-2.1242	-0.980479	-0.961715	-2.1321	-1.95158	Detected	Detected	Detected	Detected	Detected	Detected	Detected	Detected	0																	p23381	TCCACCACCATCTTACAAGTTTGTGCTACGGGTGGAGGGAAAATGAATCTAATGTAGGAG
AK024988	-1.32502	0.399144	8.0922	-11.9519	1.44076e-06	0.000104473	432.548	455.974	155.839	161.409	437.872	403.087	207.031	169.668	-0.331252	-0.376382	-1.8264	-1.87673	-0.3169	-0.434154	-1.51574	-1.75799	Detected	Detected	Detected	Detected	Detected	Detected	Detected	Detected	0
p27661	-1.27232	0.413993	10.8259	-11.9519	1.44083e-06	0.000104473	2715.82	3286.14	1241.93	1183.97	2515.68	2821.63	1175.29	1076.8	2.31921	2.47299	1.16806	0.998102	2.20547	2.37321	0.98935	0.907976	Detected	Detected	Detected	Detected	Detected	Detected	Detected	Detected	0																	p27661	GTACAGTACAGACAGGGTATAGTTCAATCCTCTGCTACTGAGGTAGTTAACCAACCCTTT
AK092059	1.2862	2.43885	3.28686	11.9467	1.44585e-06	0.000104473	6.28543	6.27029	14.5087	13.5383	5.72869	6.75654	17.532	15.6719	-6.43596	-6.56066	-5.25147	-5.45234	-6.57306	-6.33282	-5.07753	-5.19445	Not Detected	Not Detected	Detected	Detected	Not Detected	Not Detected	Detected	Detected	0
p12232	1.70234	3.25428	8.7306	11.9463	1.44623e-06	0.000104473	190.819	274.379	831.483	702.449	214.727	273.474	819.375	720.52	-1.51191	-1.10917	0.589231	0.244937	-1.3449	-0.993845	0.468933	0.328334	Detected	Detected	Detected	Detected	Detected	Detected	Detected	Detected	0																	p12232	CTCAAAAAGAATTGTCTCTTGGTATGAGTGGAATGGAATAAAATACATGGAAACCCACAA
p20607	1.25373	2.38457	9.54357	11.9445	1.44796e-06	0.000104473	456.529	501.298	993.555	1202.11	481.501	495.013	1310.17	1127.08	-0.253405	-0.239666	0.846144	1.02004	-0.179871	-0.137779	1.1461	0.973806	Detected	Detected	Detected	Detected	Detected	Detected	Detected	Detected	0																	p20607	TGTATGCAGCAACAGGGTGTCCATCGCGCTTCCTTCACTGCCTTGATCATGTCGGGGTCA
p21900	1.6945	3.23664	4.94673	11.9437	1.44873e-06	0.000104473	12.9076	18.8744	58.4221	58.4161	18.304	19.3643	52.7159	52.6736	-5.39781	-4.97083	-3.24187	-3.34302	-4.89717	-4.81377	-3.48928	-3.44555	Not Detected	Detected	Detected	Detected	Detected	Detected	Detected	Detected	0																	p21900	GCTGGTGTGATCAGACTGGACAAAAATTAGCATATGTTATTAACTGATCTAATTCAAGTG
p35180_v4	1.16459	2.2417	7.96421	11.9431	1.44934e-06	0.000104473	169.462	178.351	391.298	406.374	169.353	151.205	361.317	340.17	-1.68315	-1.73062	-0.498189	-0.544648	-1.68737	-1.84874	-0.712324	-0.754449	Detected	Detected	Detected	Detected	Detected	Detected	Detected	Detected	0																	p35180_v4	GTGTACCAGCTTTGGCTAGATGATGCTCAGGAAAACACAGATCCTGGTGCCGAACATGAG
AK123329	-1.17301	0.443495	8.51055	-11.9419	1.45043e-06	0.000104473	536.93	588.239	225.349	229.901	537.863	529.419	240.762	278.942	-0.0193788	-0.0089326	-1.29429	-1.36644	-0.0201703	-0.0408359	-1.29798	-1.04074	Detected	Detected	Detected	Detected	Detected	Detected	Detected	Detected	0
p27929	-1.05624	0.480885	7.60508	-11.9365	1.45567e-06	0.000104473	292.072	273.215	143.743	136.67	264.315	294.599	136.729	123.706	-0.897788	-1.1153	-1.94296	-2.11676	-1.04515	-0.886492	-2.11427	-2.2138	Detected	Detected	Detected	Detected	Detected	Detected	Detected	Detected	0																	p27929	GTGTGTGTTAGGTACATGAGTGAGTCTTGGAAAAAATTAAGATATGTGAGTCAGAACAAT
p38226_v4	1.29212	2.44887	7.34442	11.9362	1.45603e-06	0.000104473	98.9872	112.24	241.172	260.296	97.3914	107.494	294.159	226.526	-2.4588	-2.39875	-1.19639	-1.1873	-2.48554	-2.34099	-1.00899	-1.34103	Detected	Detected	Detected	Detected	Detected	Detected	Detected	Detected	0																	p38226_v4	GACAGGCGTGAAGGAAAGCAGGACTCTTATTAGAATATGTTCAGAGTTTTCACTGAAGAA
uc001all	-1.27853	0.412214	5.94034	-11.9355	1.45672e-06	0.000104473	88.8091	91.9723	42.3798	38.5238	114.146	89.7564	38.9507	37.9951	-2.61533	-2.68606	-3.70501	-3.94363	-2.25653	-2.60116	-3.92587	-3.91682	Detected	Detected	Detected	Detected	Detected	Detected	Detected	Detected	0
p24315	2.32569	5.01304	3.75301	11.9343	1.45783e-06	0.000104473	4.46476	8.10637	35.6288	32.5409	5.66124	6.41697	29.2659	24.4725	-6.92938	-6.19013	-3.95534	-4.18713	-6.59015	-6.40721	-4.3383	-4.55147	Not Detected	Not Detected	Detected	Detected	Not Detected	Not Detected	Detected	Detected	0																	p24315	AAGACAGAACAGGTGTGTAAACTCTTGTATCTTGCTATGAACACATACATATGCTTGATA
p36990_v4	2.79358	6.93347	5.20041	11.9332	1.45893e-06	0.000104473	10.8663	23.5348	95.964	89.9156	11.7627	12.6392	110.391	92.2448	-5.64618	-4.65247	-2.52589	-2.72081	-5.53512	-5.42927	-2.42297	-2.63717	Not Detected	Detected	Detected	Detected	Not Detected	Not Detected	Detected	Detected	0																	p36990_v4	CCTAGTCTAAATCAGTTTCCTCCATCATAAATACTCATAGATGACACAACAATAAAGCGT
RNA144435|snRNA_388_140	1.40677	2.65143	5.37384	11.9323	1.45981e-06	0.000104473	27.7075	28.9959	64.471	64.0164	24.7438	21.1538	71.3982	70.5289	-4.29576	-4.35142	-3.09973	-3.21094	-4.46227	-4.68626	-3.05163	-3.02442	Detected	Detected	Detected	Detected	Detected	Detected	Detected	Detected	0																	RNA144435|snRNA_388_140	TTCCTTATATTTAAACAGAGGAAACTGGGCTACATGATTTCTTCATTCCCTCTAAGAAAG
p28200	1.2289	2.34388	7.49422	11.9313	1.46076e-06	0.000104473	110.618	130.552	251.655	273.01	107.644	123.729	278.718	303.151	-2.29852	-2.18072	-1.13501	-1.1185	-2.34114	-2.13806	-1.08679	-0.920668	Detected	Detected	Detected	Detected	Detected	Detected	Detected	Detected	0																	p28200	TTATATAATATTTTAATTGATTTTCTGTCCCTTCCTGGCTACAGCCCTGCAGCTCCCCCA
AL512740	1.16871	2.2481	8.53011	11.9255	1.46644e-06	0.000104749	215.995	269.054	529.107	596.937	255.244	249.118	546.157	547.165	-1.33312	-1.13744	-0.0628965	0.0101234	-1.09553	-1.12842	-0.116275	-0.0687307	Detected	Detected	Detected	Detected	Detected	Detected	Detected	Detected	0
p37026_v4	1.08213	2.11715	9.14322	11.9191	1.47274e-06	0.00010507	418.292	409.299	814.807	866.189	358.603	371.45	838.925	773.845	-0.379601	-0.53218	0.560002	0.547226	-0.605019	-0.552079	0.502951	0.431339	Detected	Detected	Detected	Detected	Detected	Detected	Detected	Detected	0																	p37026_v4	AATTTACCTCTTGAGGTCCCACCAGAAGGCTGCCTGTAGTGCCTCTCCCAGCCTCCTATG
p14651	2.11374	4.32812	5.04952	11.9048	1.48691e-06	0.000105951	19.3577	20.4247	74.8989	67.1624	12.7824	12.7062	69.5899	64.3703	-4.81313	-4.85695	-2.88344	-3.14173	-5.41518	-5.42165	-3.08864	-3.15624	Detected	Detected	Detected	Detected	Detected	Detected	Detected	Detected	0																	p14651	CCAGTTCATCAGGTGCTGTCATTCCTTTATGAAGATGCCAATTTAACATAAGTGCCAGCT
RNA33407|snoRNA_scaRNA_0_548	-1.19251	0.437542	11.1899	-11.9004	1.49133e-06	0.000106065	3721.41	3914.4	1445.61	1641.03	3352.47	3186.03	1614.65	1488.75	2.77366	2.72538	1.38715	1.46908	2.61974	2.54844	1.44756	1.37532	Detected	Detected	Detected	Detected	Detected	Detected	Detected	Detected	0																	RNA33407|snoRNA_scaRNA_0_548	TTCATTCTAGAGCAAACAAAAAATGTCAGCTGCTGGCCCGTTCGCCCCTCCCGGGGACCT
p15965	1.85014	3.60534	7.40098	11.8996	1.49217e-06	0.000106065	81.2349	120.017	330.107	354.946	83.1211	77.46	324.344	279.086	-2.74394	-2.3021	-0.743523	-0.739856	-2.71412	-2.81372	-0.868066	-1.03999	Detected	Detected	Detected	Detected	Detected	Detected	Detected	Detected	0																	p15965	CTCTCAGGGACACTGTGAAGACCAAACGAGAAAATAGAAACAAACATAATTTATAAACCA
BX647171	2.27372	4.83568	2.16347	11.8967	1.49509e-06	0.000106142	2.46958	2.04525	13.0757	7.04786	1.85441	1.83901	9.78768	10.4421	-7.7837	-8.17691	-5.4015	-6.39413	-8.20031	-8.21018	-5.91848	-5.78022	Not Detected	Not Detected	Not Detected	Not Detected	Not Detected	Not Detected	Not Detected	Detected	0
p1251	1.49645	2.82148	6.12711	11.8927	1.49907e-06	0.000106223	41.0136	39.3341	131.204	134.568	46.168	40.2511	97.3989	110.48	-3.72994	-3.91148	-2.07465	-2.13912	-3.56244	-3.75814	-2.60361	-2.37692	Detected	Detected	Detected	Detected	Detected	Detected	Detected	Detected	0																	p1251	GGCTGCTAATGTTTCTGAATATTGTCTAAGTACTTCTAGAAATAGGAAAGAAGATCACAG
uc003azm	1.29665	2.45659	7.2599	11.8919	1.49988e-06	0.000106223	104.059	101.647	249.213	230.704	100.23	86.2483	213.707	271.024	-2.38671	-2.54177	-1.14908	-1.36141	-2.44409	-2.65868	-1.46996	-1.08229	Detected	Detected	Detected	Detected	Detected	Detected	Detected	Detected	0
p29178	1.13336	2.19369	7.59866	11.8815	1.51042e-06	0.000106689	125.573	137.111	270.197	324.083	123.977	137.416	284.856	272.327	-2.11558	-2.10999	-1.03245	-0.871091	-2.13733	-1.9867	-1.05536	-1.07536	Detected	Detected	Detected	Detected	Detected	Detected	Detected	Detected	0																	p29178	GCCCCATTACCCTTTCCAATGCCTAGATAAAATAGATGTCTAATAAAAACCTGCTAATAA
BC030759	1.27526	2.42043	8.31696	11.8795	1.51243e-06	0.000106689	211.462	219.38	563.795	529.962	195.135	195.014	452.483	448.156	-1.36371	-1.4319	0.0287156	-0.161566	-1.48293	-1.48167	-0.387727	-0.356704	Detected	Detected	Detected	Detected	Detected	Detected	Detected	Detected	0
p27903	-1.28298	0.410944	10.2594	-11.8778	1.51416e-06	0.000106689	2072.63	2031.11	718.515	845.998	1624.58	1954.4	780.7	803.255	1.92928	1.77886	0.378562	0.513198	1.57458	1.84341	0.399178	0.485153	Detected	Detected	Detected	Detected	Detected	Detected	Detected	Detected	0																	p27903	ATTTCTGGGAATTGCCCACAAAATATACTAAAATTTATTCCGACCCCTGACTCGTTTTCC
p43649_v4	1.25282	2.38307	7.31624	11.876	1.51602e-06	0.000106689	113.305	105.943	249.801	266.583	106.883	88.5368	240.943	228.33	-2.26389	-2.48204	-1.14568	-1.15287	-2.35137	-2.6209	-1.2969	-1.32959	Detected	Detected	Detected	Detected	Detected	Detected	Detected	Detected	0																	p43649_v4	CTTCAGCATTTAAGAAAATGTGTCTAACAAAGTCTTCGCAAGCATACATTTTTCCCATAG
p28195	2.59013	6.02154	3.81949	11.875	1.51706e-06	0.000106689	7.95745	5.12638	30.938	48.5156	4.80108	5.59476	26.9808	35.5718	-6.09566	-6.85125	-4.15901	-3.61093	-6.82791	-6.60503	-4.45559	-4.0119	Not Detected	Not Detected	Detected	Detected	Not Detected	Not Detected	Detected	Detected	0																	p28195	GCGCATAGGATAAAGAAAGAGATATCTCCACCTATAAATTGTCCACTTTGGAGAACAAAA
p28193	1.82904	3.55299	6.60738	11.8745	1.51751e-06	0.000106689	39.0489	57.4081	182.456	204.506	62.1274	51.4068	186.788	163.701	-3.80076	-3.36601	-1.59891	-1.53531	-3.13411	-3.40521	-1.66419	-1.80965	Detected	Detected	Detected	Detected	Detected	Detected	Detected	Detected	0																	p28193	TTTTCTGTCTAAAACCTCTGGCATAGGTACCACATAAGGATCGCACACAGGGAAACAGAG
AK023477	1.71706	3.28766	5.72595	11.8714	1.52074e-06	0.000106787	35.2015	32.5328	107.759	99.5754	26.8698	23.5944	90.3656	87.4772	-3.9504	-4.18537	-2.35865	-2.57359	-4.34335	-4.52873	-2.71175	-2.71373	Detected	Detected	Detected	Detected	Detected	Detected	Detected	Detected	0
p9537	1.62543	3.08533	5.4858	11.861	1.53142e-06	0.000107407	24.9017	23.9426	71.9051	88.9058	32.3533	21.9602	79.7303	75.3093	-4.4498	-4.62768	-2.94229	-2.73711	-4.07542	-4.63228	-2.89239	-2.92981	Detected	Detected	Detected	Detected	Detected	Detected	Detected	Detected	0																	p9537	TAAAAAGGATAAGAAAGTGGTGCATTCCAGTGTCTTCCTGTTCTCTGTTGCAGAGAGCCA
p11597	-1.1646	0.446089	11.1935	-11.8508	1.54189e-06	0.00010801	3668.96	3845.3	1452.39	1630.56	3324.6	3222.74	1684.16	1500.79	2.75319	2.69969	1.39391	1.45984	2.6077	2.56497	1.50837	1.38694	Detected	Detected	Detected	Detected	Detected	Detected	Detected	Detected	0																	p11597	TTCATTCTAGAGCAAACAAAAAATGTCAGCTGCTGGCCCGTTCGCCCCTCCCGGGGACCT
p9225	-1.3164	0.401535	7.81666	-11.8382	1.55502e-06	0.000108799	359.339	356.223	128.343	126.169	345.332	362.487	155.678	165.232	-0.598768	-0.732554	-2.10645	-2.23209	-0.659424	-0.587316	-1.92702	-1.79621	Detected	Detected	Detected	Detected	Detected	Detected	Detected	Detected	0																	p9225	TCTCATCTCCCTGGTGTTCCTGTTGTCTTCCTTGTTTGGATTTGAATCCTGGAGAGTTCT
p2934	1.46069	2.7524	7.10237	11.8341	1.55938e-06	0.000108973	91.8176	85.1052	254.966	253.835	74.0618	81.3225	192.023	217.342	-2.56727	-2.79801	-1.11615	-1.22356	-2.88061	-2.74352	-1.62431	-1.40074	Detected	Detected	Detected	Detected	Detected	Detected	Detected	Detected	0																	p2934	TCTCCTACGTAATGAGTTTCTAAAAATGGATGTGAGCACCAATCAATATTTCTCTGGTTG
p4749	2.05997	4.16978	6.77588	11.8208	1.5734e-06	0.000109586	53.1848	70.4644	242.121	259.686	53.7086	41.2042	208.796	190.981	-3.35503	-3.07037	-1.19073	-1.19069	-3.34418	-3.72438	-1.5035	-1.58728	Detected	Detected	Detected	Detected	Detected	Detected	Detected	Detected	0																	p4749	CCTGAAGGAAAAGGAAACGTGGTACTGTTTTGCTTTATCACAAATACAAACAAAAGGTTT
p11	1.0791	2.11272	6.48856	11.8198	1.57451e-06	0.000109586	56.772	66.4835	123.562	141.244	62.2718	61.9702	124.842	133.192	-3.26086	-3.15427	-2.16122	-2.06927	-3.13076	-3.1356	-2.24549	-2.10719	Detected	Detected	Detected	Detected	Detected	Detected	Detected	Detected	0																	p11	ACAAACAAAATTGAGAATGAAGGATTATGATCCAAACTCAGCTGGGCCTCCCCTACCTGC
AK097731	1.09081	2.12993	6.76257	11.8189	1.57543e-06	0.000109586	83.5635	67.7479	155.43	159.305	71.5661	75.6118	163.487	155.749	-2.70317	-3.12709	-1.83019	-1.89567	-2.93006	-2.84856	-1.85641	-1.88148	Detected	Detected	Detected	Detected	Detected	Detected	Detected	Detected	0
p5971	1.48334	2.79595	6.48283	11.8187	1.57572e-06	0.000109586	48.4884	51.6277	129.278	142.642	58.1989	56.1842	182.774	148.417	-3.4884	-3.51912	-2.09598	-2.05505	-3.22834	-3.27701	-1.69553	-1.95105	Detected	Detected	Detected	Detected	Detected	Detected	Detected	Detected	0																	p5971	TGTCAGAACCTCGCCCAATGCCTGGCTATAATAGTAGCTAAATAAACAAGCTCTACTTAA
p39660_v4	1.32684	2.50853	4.57066	11.8162	1.57837e-06	0.000109639	15.2555	16.4732	41.9403	37.5802	12.7454	15.8207	34.3412	37.0727	-5.15671	-5.16714	-3.72005	-3.97941	-5.41936	-5.10536	-4.10758	-3.95228	Not Detected	Detected	Detected	Detected	Not Detected	Not Detected	Detected	Detected	0																	p39660_v4	AATGGTATGGAGGGATTACCTTTATCTTTGTATCATCAGAGATCAATAAATGCATGCTGA
p10963	1.33958	2.53077	7.74584	11.8119	1.58288e-06	0.000109703	148.564	142.329	370.033	359.524	122.492	127.966	290.19	352.186	-1.87303	-2.0561	-0.578802	-0.721368	-2.15472	-2.08948	-1.02859	-0.704369	Detected	Detected	Detected	Detected	Detected	Detected	Detected	Detected	0																	p10963	GTCGCTATGTTGTGCAGTTTTTCTCAAGTCATTTTTGAGAAATAGGCAGGGTATGAATTA
p41133_v4	-1.4496	0.366123	5.00203	-11.8103	1.58466e-06	0.000109703	54.9228	59.3371	22.2008	19.9723	48.5649	49.7033	19.734	16.1541	-3.30864	-3.31833	-4.63777	-4.89138	-3.48942	-3.45383	-4.90683	-5.15073	Detected	Detected	Detected	Detected	Detected	Detected	Detected	Detected	0																	p41133_v4	AACAGATAATGCAACTCAGTCTACTTGGATGTTCACACCTGAGACTGGAGAAGACCTGCT
p2044	1.50911	2.84634	7.4066	11.81	1.58497e-06	0.000109703	90.5084	111.039	279.376	342.38	105.443	96.5322	292.356	240.101	-2.58799	-2.41426	-0.984249	-0.791856	-2.37095	-2.49616	-1.01786	-1.25707	Detected	Detected	Detected	Detected	Detected	Detected	Detected	Detected	0																	p2044	ATGAAGAAAGGGAAACTCACTTCAGGTCAATAGAGATTGTCATTTGGGACCCCTTCAAGA
p5963	1.63966	3.11593	6.91371	11.8028	1.59268e-06	0.000110106	72.4792	73.1019	208.503	253.827	57.7284	71.159	223.079	173.781	-2.90847	-3.01735	-1.40639	-1.22361	-3.24006	-2.93613	-1.40804	-1.72344	Detected	Detected	Detected	Detected	Detected	Detected	Detected	Detected	0																	p5963	AGGTACTGCTGAACCCAAAGAAATGAGCCGTTAAAAAGGAGAGAAATGTGTGTGGAAGCC
p13313	1.22296	2.33425	6.28549	11.7969	1.59901e-06	0.000110199	45.271	52.6121	118.533	134.678	53.4646	53.3592	116.444	108.523	-3.58745	-3.49187	-2.22117	-2.13794	-3.35075	-3.35144	-2.34595	-2.40271	Detected	Detected	Detected	Detected	Detected	Detected	Detected	Detected	0																	p13313	CAAATGCCAATGATGACAACCCAAACACTATGTATTGTAAATGAAGTGGACTTCGTGGTT
p16683	1.11681	2.16868	7.30183	11.7963	1.59974e-06	0.000110199	105.301	112.207	246.661	254.786	102.608	108.705	220.742	210.137	-2.36959	-2.39917	-1.16393	-1.21817	-2.41027	-2.32483	-1.42323	-1.44938	Detected	Detected	Detected	Detected	Detected	Detected	Detected	Detected	0																	p16683	TCATTAAGCTGCCTCTTTCTCCTGAAATTGGATTGGGATTCCAGGACACCTCTCAACCTA
uc002wrj	0.958388	1.94314	6.62848	11.7957	1.60034e-06	0.000110199	70.4212	76.1859	138.813	137.037	69.582	67.9836	132.848	143.176	-2.95003	-2.95774	-1.99332	-2.11289	-2.97062	-3.00199	-2.15581	-2.00291	Detected	Detected	Detected	Detected	Detected	Detected	Detected	Detected	0
AK123567	-3.12186	0.114875	3.31041	-11.7945	1.60163e-06	0.000110199	29.705	32.7651	2.19813	5.85087	26.9462	27.9861	3.32335	2.99047	-4.19533	-4.1751	-7.97403	-6.66266	-4.33925	-4.28247	-7.47681	-7.58419	Detected	Detected	Not Detected	Not Detected	Detected	Detected	Not Detected	Not Detected	0
AK128420	1.45341	2.73854	1.90684	11.7876	1.60914e-06	0.000110584	2.50494	2.1372	6.14305	7.02448	2.54798	1.93278	5.56897	6.17059	-7.76319	-8.11347	-6.49136	-6.39892	-7.74191	-8.13842	-6.73204	-6.53915	Not Detected	Not Detected	Not Detected	Not Detected	Not Detected	Not Detected	Not Detected	Not Detected	0
p21753	1.35073	2.55041	8.17436	11.7813	1.616e-06	0.000110647	171.14	211.416	415.977	518.972	176.062	168.085	481.411	435.91	-1.66893	-1.48525	-0.409951	-0.1918	-1.63133	-1.69606	-0.298321	-0.396677	Detected	Detected	Detected	Detected	Detected	Detected	Detected	Detected	0																	p21753	AACAGTGTCATAAGGTAAAATAAGGCTGTTGTAGAATCTGCTCAGCCAGGGAGGGGAAAG
p22968	2.03788	4.10641	5.73056	11.7811	1.61622e-06	0.000110647	24.1316	35.5756	115.565	125.941	22.297	24.6251	88.6823	103.843	-4.49512	-4.05638	-2.25775	-2.23471	-4.61249	-4.46705	-2.73887	-2.4663	Detected	Detected	Detected	Detected	Detected	Detected	Detected	Detected	0																	p22968	TCTTCAAGTTTGAGCTTTCTTGGTGTATCTCAGGTACCTTTTGACATGGTTCTCTTTTTA
p16029	1.96464	3.90316	5.986	11.78	1.6175e-06	0.000110647	32.8071	43.9187	124.421	125.882	24.2391	30.3313	122.853	127.775	-4.05203	-3.75243	-2.15122	-2.23539	-4.492	-4.16637	-2.26865	-2.1671	Detected	Detected	Detected	Detected	Detected	Detected	Detected	Detected	0																	p16029	GGAAAGAAGATCCAGTGAGAAAATTAGTCCACAAATGGAATGTAAATCCATAAACACTCT
p35815_v4	0.921976	1.89471	12.6581	11.7798	1.61768e-06	0.000110647	4598.39	4902.74	8848.47	8578.11	4768.56	4522.14	9170.37	9001.17	3.07894	3.05018	4.0009	3.85513	3.12807	3.05369	3.95332	3.97133	Detected	Detected	Detected	Detected	Detected	Detected	Detected	Detected	0																	p35815_v4	GAATGGACCTCAGCTGCTCCTGCGCCACTGGTGGCTCCTGCACCTGTGCCAGCTCCTGCA
AK090571	1.1187	2.17152	8.81999	11.775	1.62295e-06	0.000110698	328.057	336.649	673.528	645.395	278.322	287.826	693.362	652.706	-0.730164	-0.814088	0.285282	0.122726	-0.970656	-0.920051	0.228017	0.185727	Detected	Detected	Detected	Detected	Detected	Detected	Detected	Detected	0
p37967_v4	1.49922	2.8269	8.12484	11.7736	1.6245e-06	0.000110698	192.848	181.921	421.486	489.541	138.165	156.733	508.747	462.197	-1.49665	-1.70202	-0.390972	-0.276026	-1.98102	-1.79694	-0.218642	-0.312197	Detected	Detected	Detected	Detected	Detected	Detected	Detected	Detected	0																	p37967_v4	GGCATCCACTGATTCTGAGATCCTATATTTCTTTGAGAAAACAACTGAATAAAACATAGC
p36169_v4	1.24563	2.37122	10.1643	11.771	1.62731e-06	0.000110698	668.746	725.584	1780.94	1858.56	815.252	779.616	1899.25	1550.94	0.297345	0.293808	1.68811	1.64866	0.579837	0.517518	1.68177	1.43437	Detected	Detected	Detected	Detected	Detected	Detected	Detected	Detected	0																	p36169_v4	CCACCTCGGGAGCTGACACGATAAATGCGGACAATGAGTAGCCACTGCTGTTTGCCCTGG
p10510	1.22057	2.33039	7.16089	11.7706	1.62779e-06	0.000110698	95.3719	101.213	239.485	235.378	91.8354	87.1043	210.061	192.324	-2.51248	-2.54794	-1.20652	-1.33248	-2.57029	-2.64443	-1.49478	-1.57717	Detected	Detected	Detected	Detected	Detected	Detected	Detected	Detected	0																	p10510	ATCCACCACTCTTGCCCTTGTTTCACTTATCTATTGCTGTGAAATAAACTTCAAAACCAA
BC114921	-1.0335	0.488523	7.98785	-11.7704	1.62797e-06	0.000110698	350.901	398.882	172.11	188.684	360.413	344.932	170.315	179.188	-0.633049	-0.569373	-1.68313	-1.65148	-0.597756	-0.658934	-1.79739	-1.67923	Detected	Detected	Detected	Detected	Detected	Detected	Detected	Detected	0
p5282	1.65478	3.14874	5.59918	11.7555	1.64456e-06	0.000111577	23.1492	35.2756	91.3231	84.5587	27.4076	24.8843	90.6037	78.2473	-4.55508	-4.06859	-2.5974	-2.80943	-4.31476	-4.45194	-2.70795	-2.87459	Detected	Detected	Detected	Detected	Detected	Detected	Detected	Detected	0																	p5282	GCTTCTGCACAGGGGAGAAAATTCAAAATAAAAACAAAACCATAAACCATGCAATACAAC
CR621601	1.17295	2.25472	7.39421	11.7553	1.64474e-06	0.000111577	119.585	118.163	257.488	276.849	103.743	107.453	224.628	254.237	-2.18607	-2.32456	-1.10195	-1.09835	-2.3944	-2.34155	-1.39805	-1.17453	Detected	Detected	Detected	Detected	Detected	Detected	Detected	Detected	0
p18472	1.47967	2.78885	5.1956	11.7502	1.65046e-06	0.00011176	23.573	23.5017	51.2602	69.4584	18.9408	22.0984	65.9135	59.7715	-4.52891	-4.6545	-3.43055	-3.09323	-4.84784	-4.62323	-3.16695	-3.26317	Detected	Detected	Detected	Detected	Detected	Detected	Detected	Detected	0																	p18472	CATGCACGTCGCAAATTCTCAATGACTGTTTGGAGGAATGAATAAATGAATTGTGAACAA
p38479_v4	-1.06666	0.477422	9.00389	-11.7495	1.65129e-06	0.00011176	713.248	807.821	337.151	336.464	749.492	705.727	364.072	383.37	0.390291	0.448701	-0.71306	-0.817005	0.458504	0.373865	-0.701367	-0.581967	Detected	Detected	Detected	Detected	Detected	Detected	Detected	Detected	0																	p38479_v4	ATAGAAAATACCCCCCACTTAACGTTGGTGTTTGCTGGAACCAGCTAGGACTTGTTTTCC
p21408	1.19793	2.2941	5.7109	11.7455	1.6557e-06	0.000111853	37.7301	33.9691	76.4928	91.3	31.9177	34.9607	75.4268	75.2002	-3.85033	-4.12304	-2.85306	-2.69877	-4.09498	-3.96144	-2.97244	-2.9319	Detected	Detected	Detected	Detected	Detected	Detected	Detected	Detected	0																	p21408	TCCAATACTGAATCTTCATGATGTGACTCTTCATAATGCGCATGGTTGACGCAGGAAGGA
p13845	1.45589	2.74325	4.14827	11.7431	1.65843e-06	0.000111853	12.6479	10.7555	34.5213	26.8624	10.1345	9.52876	28.3751	28.2735	-5.42715	-5.78219	-4.0009	-4.4638	-5.75006	-5.83681	-4.38289	-4.34319	Not Detected	Not Detected	Detected	Detected	Detected	Not Detected	Detected	Detected	0																	p13845	GCTGACAGCAATTGTCTAGAAGAACTGGGAAGCCTTTTAAACACAGAATTCTGTGAATGA
p36395_v4	2.04855	4.1369	2.2439	11.7431	1.65845e-06	0.000111853	2.95638	2.26067	12.4395	8.7407	1.8608	2.36527	8.38433	9.45061	-7.52414	-8.03244	-5.47346	-6.08356	-8.19534	-7.8471	-6.14175	-5.92415	Not Detected	Not Detected	Not Detected	Not Detected	Not Detected	Not Detected	Not Detected	Not Detected	0																	p36395_v4	AAAAACTACTTTCATGAGCTTCAAGTCAGGCCTTTGTCCTATGTCTGGAGACTTCTTGGA
p25234	1.79915	3.48015	2.74664	11.7328	1.6701e-06	0.000112508	4.42248	3.65343	14.6279	11.7627	3.21587	3.22421	10.2513	13.9319	-6.94311	-7.33994	-5.23966	-5.65516	-7.40605	-7.40016	-5.85171	-5.36424	Not Detected	Not Detected	Detected	Detected	Not Detected	Not Detected	Detected	Detected	0																	p25234	TTTTCTTCATGTGTCATGAAGTTTCCTCCTGATTTTCAGAGACCCTTCCAGGCCTGCAAG
CR936786	-1.60947	0.327718	7.55384	-11.7266	1.67711e-06	0.000112846	348.475	396.746	116.881	114.38	264.132	317.854	101.244	98.9168	-0.643057	-0.577118	-2.24142	-2.37362	-1.04615	-0.776884	-2.54775	-2.53642	Detected	Detected	Detected	Detected	Detected	Detected	Detected	Detected	0
p30170	1.16614	2.2441	9.82937	11.725	1.67901e-06	0.000112846	577.846	586.394	1236.23	1508.85	593.106	676.902	1331.36	1389.28	0.0865738	-0.0134642	1.16142	1.34792	0.120881	0.3137	1.16924	1.27556	Detected	Detected	Detected	Detected	Detected	Detected	Detected	Detected	0																	p30170	GCATCTGGGCCCCTCACCTGCATTCCTCATAGATGTCTCCTCCATTGAATGCCTGCGATG
p33476	1.24991	2.37826	7.42181	11.7216	1.6828e-06	0.00011297	95.3538	128.289	269.971	272.823	109.855	113.733	264.27	251.204	-2.51275	-2.20594	-1.03365	-1.11949	-2.31181	-2.2596	-1.16358	-1.19184	Detected	Detected	Detected	Detected	Detected	Detected	Detected	Detected	0																	p33476	CCGCTGTCAAGCCGCATAACAGACCAATTTTTATTCCACGAGGAGGAGTACCTGGAAATT
p24800	1.34904	2.54742	6.63556	11.7181	1.68689e-06	0.000113114	51.5619	68.2082	162.458	173.105	65.6568	65.2176	153.461	146.949	-3.39973	-3.11732	-1.76639	-1.77581	-3.05439	-3.06191	-1.94772	-1.96539	Detected	Detected	Detected	Detected	Detected	Detected	Detected	Detected	0																	p24800	CTCTGTTACTTTACCATCTTTAAATTTGGCACCTTCAAAAGGTTGTTCTGTGCGTTTAAA
p7401	-1.28649	0.409948	9.20669	-11.7147	1.69082e-06	0.000113158	996.556	993.933	424.837	394.825	887.127	825.393	357.558	341.544	0.872839	0.747814	-0.379546	-0.586243	0.701733	0.599836	-0.727411	-0.748635	Detected	Detected	Detected	Detected	Detected	Detected	Detected	Detected	0																	p7401	CCAAATTCTCTACTAGGCCTCCGAACCAAAACGAAGGAAAATCCGTTTTCTTCTTGGGCT
p4135	1.18061	2.26673	8.79425	11.713	1.69276e-06	0.000113158	327.505	278.273	716.057	660.424	297.848	278.517	596.208	707.894	-0.732596	-1.08883	0.373618	0.155937	-0.87283	-0.96748	0.010224	0.302827	Detected	Detected	Detected	Detected	Detected	Detected	Detected	Detected	0																	p4135	AACTGGGGAATGGGCTCCCCTAGACACAGTCGCTTCCACAGGAATCTTCTAGAGCCTCAC
CR617623	-1.0335	0.488525	9.96555	-11.7113	1.69474e-06	0.000113158	1507.54	1358.26	688.224	758.053	1499.84	1363.49	662.802	689.731	1.47001	1.19835	0.316422	0.354843	1.45933	1.32399	0.162988	0.265329	Detected	Detected	Detected	Detected	Detected	Detected	Detected	Detected	0
p29186	-1.68794	0.31037	13.1308	-11.7107	1.69537e-06	0.000113158	15130.2	16188.9	3755.66	5310.38	16476.4	16650.8	5972.92	5234.51	4.79717	4.77352	2.76454	3.16329	4.91685	4.9342	3.33477	3.18928	Detected	Detected	Detected	Detected	Detected	Detected	Detected	Detected	0																	p29186	AGGCGGGGGATGCTGTGTGGCACCTCCTATTGTCTCTTTTTGCGTTTTCTCCCATTCTCG
p14238	-1.72786	0.301899	7.66263	-11.7086	1.69779e-06	0.00011319	386.8	413.353	100.446	138.868	300.686	384.66	111.675	98.6171	-0.492524	-0.517961	-2.46003	-2.09374	-0.859151	-0.501662	-2.40628	-2.5408	Detected	Detected	Detected	Detected	Detected	Detected	Detected	Detected	0																	p14238	CATCAACTTAACTTGTAAAACTACCAACTGTTGCTACACACAGGCAAAGGAATTAAACTT
p36778_v4	1.44466	2.722	4.96116	11.7039	1.70329e-06	0.000113307	18.8084	20.1139	43.2387	61.6508	19.6761	17.0716	49.9504	52.3917	-4.85467	-4.87907	-3.67606	-3.26526	-4.79289	-4.99558	-3.56702	-3.4533	Detected	Detected	Detected	Detected	Detected	Detected	Detected	Detected	0																	p36778_v4	TACTTATAACAAACAAAATTGAGAATGAAGGATTATGATCCAAACTCAGCTGGGCCTCCC
p23582	1.35189	2.55246	5.32499	11.7021	1.70534e-06	0.000113307	21.785	25.202	56.5676	67.0156	29.259	24.6689	67.4228	65.8096	-4.6427	-4.55372	-3.28841	-3.14489	-4.22046	-4.46448	-3.13428	-3.12434	Detected	Detected	Detected	Detected	Detected	Detected	Detected	Detected	0																	p23582	AGCCATTGTAAAGCAAGCTCCTAGTTCTAGTTCTCCCCCACAAATTTTATTGCTAAATAA
p411	1.12449	2.18024	9.05672	11.702	1.7054e-06	0.000113307	331.468	402.388	816.07	839.899	354.884	357.431	763.751	730.262	-0.715243	-0.556749	0.562237	0.50276	-0.62006	-0.60758	0.367511	0.347708	Detected	Detected	Detected	Detected	Detected	Detected	Detected	Detected	0																	p411	TGTTTTGTTGAACATTGTTCCCCACCACAAACCCTCTTTAGAAGACTGGGGGCTCCTAAA
U79277	1.29387	2.45184	6.54158	11.6967	1.71167e-06	0.000113593	55.8385	65.3771	161.588	149.379	52.5992	65.2407	138.249	135.665	-3.28478	-3.17848	-1.77413	-1.98848	-3.37429	-3.0614	-2.09833	-2.08066	Detected	Detected	Detected	Detected	Detected	Detected	Detected	Detected	0
AK021558	1.21378	2.31945	8.13715	11.6883	1.7214e-06	0.000114108	199.404	197.078	432.321	463.052	159.087	186.779	423.833	398.33	-1.44842	-1.58657	-0.354354	-0.356281	-1.77759	-1.54392	-0.482096	-0.526741	Detected	Detected	Detected	Detected	Detected	Detected	Detected	Detected	0
p14521	-1.02075	0.492861	8.49482	-11.683	1.72764e-06	0.000114235	497.057	552.451	246.439	265.965	484.241	524.29	238.422	263.239	-0.130701	-0.0994872	-1.16522	-1.15622	-0.171682	-0.0548824	-1.31207	-1.12433	Detected	Detected	Detected	Detected	Detected	Detected	Detected	Detected	0																	p14521	GCTACAAAAGTAAGACCTGATGTCCTGCTGTGTAATAAAACAACAAACGTTTGGCCCTCT
p41500_v4	1.45381	2.73931	6.11804	11.682	1.72882e-06	0.000114235	43.1606	49.533	123.418	128.28	38.0604	38.1171	102.111	108.026	-3.65633	-3.57887	-2.1629	-2.20816	-3.84105	-3.83674	-2.53545	-2.40933	Detected	Detected	Detected	Detected	Detected	Detected	Detected	Detected	0																	p41500_v4	CTCTTCCATAAAGCAGATTCAAATGAAAGAGTGCAATCTGATATATCAGACATGTCAGTT
BC106880	-1.26705	0.415509	9.70315	-11.6817	1.72922e-06	0.000114235	1326.15	1434.98	604.046	546.729	1178.99	1246.36	534.205	472.463	1.28506	1.27763	0.128203	-0.116629	1.11208	1.1944	-0.148197	-0.280505	Detected	Detected	Detected	Detected	Detected	Detected	Detected	Detected	0
AK096234	1.26129	2.3971	7.67518	11.6789	1.73251e-06	0.000114317	133.672	153.47	337.35	294.207	128.246	115.44	316.846	318.881	-2.02541	-1.94738	-0.71221	-1.01063	-2.0885	-2.2381	-0.901808	-0.847688	Detected	Detected	Detected	Detected	Detected	Detected	Detected	Detected	0
p9613	1.23111	2.34747	7.59273	11.6773	1.7344e-06	0.000114317	129.355	131.128	249.507	305.719	119.407	124.411	306.934	326.824	-2.07278	-2.17436	-1.14737	-0.955251	-2.19153	-2.13014	-0.947664	-0.812192	Detected	Detected	Detected	Detected	Detected	Detected	Detected	Detected	0																	p9613	AGAGGGTAACTGGATGCTGAAAACTGTGAGTCTTTCTTCAACTCAGGGGAATGTTTCCAG
p18225	1.0834	2.11902	7.78645	11.6747	1.73744e-06	0.000114381	152.47	164.089	290.947	344.558	144.368	146.494	334.987	317.681	-1.83559	-1.85085	-0.925702	-0.782708	-1.91766	-1.89441	-0.821485	-0.853127	Detected	Detected	Detected	Detected	Detected	Detected	Detected	Detected	0																	p18225	GAAAATTGAATGGCCCATTAGATCATGGTGGTGTAGCCTAGGGCACTGATTAACATTGGC
p470	-1.22917	0.426563	5.52849	-11.6732	1.73932e-06	0.000114381	70.5386	76.1277	27.9663	27.0602	66.667	69.6824	31.7226	34.4035	-2.94763	-2.95884	-4.30469	-4.45321	-3.03236	-2.96638	-4.22201	-4.06008	Detected	Detected	Detected	Detected	Detected	Detected	Detected	Detected	0																	p470	GGACTGGCTTAGCTATCATATCTCTATCATTTACACGTATTTATCTATCTCTGTGTATCT
G65551	1.84238	3.58601	5.56443	11.6707	1.74225e-06	0.000114444	19.4891	27.616	104.843	88.7098	24.4062	29.687	75.2031	92.1979	-4.80338	-4.42176	-2.39823	-2.74029	-4.48209	-4.19734	-2.97673	-2.6379	Detected	Detected	Detected	Detected	Detected	Detected	Detected	Detected	0
p42575_v4	1.4285	2.69166	6.69567	11.6645	1.74961e-06	0.000114798	73.0155	57.1778	181.657	192.795	58.8347	64.8741	160.64	148.671	-2.89784	-3.37181	-1.60524	-1.62039	-3.21267	-3.06953	-1.88176	-1.94858	Detected	Detected	Detected	Detected	Detected	Detected	Detected	Detected	0																	p42575_v4	TTTTGGAGTTCCATGAAGCTTGCACCAACTATTATCCCTGAGATGACCTTGGCTGTGGAA
p34436_v4	1.1898	2.28121	8.89431	11.6612	1.75359e-06	0.00011481	286.676	335.623	666.704	660.79	309.44	330.878	781.151	775.205	-0.924691	-0.818492	0.27059	0.156736	-0.817749	-0.718945	0.40001	0.433872	Detected	Detected	Detected	Detected	Detected	Detected	Detected	Detected	0																	p34436_v4	ACGATTTATATTCAGCTGTATGCTGGGCAGGTCCAACTTGGCATTTCTTGGCTGTATCTC
p3539	1.00286	2.00397	8.04462	11.6611	1.75377e-06	0.00011481	192.632	202.268	375.947	384.099	174.499	178.017	376.368	359.164	-1.49827	-1.54907	-0.555928	-0.625979	-1.64419	-1.61323	-0.653448	-0.676061	Detected	Detected	Detected	Detected	Detected	Detected	Detected	Detected	0																	p3539	TAGAAAATGTTGCAGAGACTCTTGTGAACAGATAGACCCTCTCCTGCCACTCCAGATAGA
AK057677	1.34257	2.53604	6.19866	11.6593	1.75587e-06	0.000114818	41.8588	46.9487	104.097	124.235	42.2893	54.4471	122.115	118.518	-3.70051	-3.65618	-2.40853	-2.25438	-3.68905	-3.32232	-2.27735	-2.2756	Detected	Detected	Detected	Detected	Detected	Detected	Detected	Detected	0
p23083	1.257	2.38998	7.46145	11.653	1.76346e-06	0.000115136	118.599	112.846	244.657	306.158	109.848	114.902	243.913	301.669	-2.19802	-2.39098	-1.17569	-0.953179	-2.31189	-2.24484	-1.27922	-0.927741	Detected	Detected	Detected	Detected	Detected	Detected	Detected	Detected	0																	p23083	TATCAGCACCTTGGACAGCATACAAATGATTCTGCATCTCCAGGAAGAACTGGTCCTTCA
p13543	-1.20795	0.432885	8.58245	-11.652	1.7647e-06	0.000115136	626.178	646.644	268.103	237.06	552.019	515.506	244.089	260.815	0.20246	0.127638	-1.04367	-1.3222	0.0173097	-0.0792578	-1.27819	-1.13768	Detected	Detected	Detected	Detected	Detected	Detected	Detected	Detected	0																	p13543	TTGAAGTGACAGAACTCCCAAACAAATAGGTTTGAGCTGTACCCCGTCTCTACCAAAAAA
p29284	-1.73089	0.301266	7.2701	-11.646	1.77187e-06	0.000115474	303.66	334.701	89.7513	92.0339	250.198	245.945	92.1395	67.692	-0.841654	-0.822461	-2.62245	-2.68722	-1.12434	-1.14691	-2.6837	-3.08365	Detected	Detected	Detected	Detected	Detected	Detected	Detected	Detected	0																	p29284	AATGAAGAAAGGGTTCCATTTAGGCATTTGCAAATATTCGATGGCATCATGAAAAGACAA
BC031678	1.11132	2.16043	5.73826	11.6409	1.7781e-06	0.00011575	38.0705	38.4145	77.7919	81.1832	36.1161	32.9369	84.2295	71.2466	-3.83737	-3.94561	-2.82876	-2.8682	-3.91669	-4.04747	-2.81319	-3.00981	Detected	Detected	Detected	Detected	Detected	Detected	Detected	Detected	0
p23683	1.93725	3.82975	3.90773	11.6299	1.79153e-06	0.000116494	6.79439	9.91783	34.8277	28.7008	6.11048	8.4022	27.3223	27.2509	-6.32363	-5.89917	-3.98815	-4.36829	-6.47998	-6.01833	-4.43744	-4.39633	Not Detected	Not Detected	Detected	Detected	Not Detected	Not Detected	Detected	Detected	0																	p23683	ATTCACTATGTGCACTAGGTAGTGATGGTATTGCAAAAGAAACAGCAATATTTTGCATCA
p36585_v4	0.972391	1.96209	8.63095	11.6278	1.79419e-06	0.000116522	280.001	308.545	545.588	578.277	269.438	275.631	540.584	557.54	-0.958683	-0.939853	-0.0186448	-0.0356954	-1.01746	-0.982509	-0.131071	-0.0416316	Detected	Detected	Detected	Detected	Detected	Detected	Detected	Detected	0																	p36585_v4	AGAGGAAGTGCAAGTAAAGCAGCTGCAGCGAGACCTCGTCTGCTCAGGGGCTTGTTCTTA
p29280	-1.20327	0.43429	8.2927	-11.6234	1.79956e-06	0.000116522	496.03	525.979	208.776	231.821	436.127	450.565	194.163	194.073	-0.133686	-0.170329	-1.4045	-1.35444	-0.322659	-0.273512	-1.60832	-1.56411	Detected	Detected	Detected	Detected	Detected	Detected	Detected	Detected	0																	p29280	TGTGTCCTTTTATTCATGAATTCTTGCACATTATGAAGAAAGAGTCCATGTGGTCAGTGT
uc003xhi	1.31197	2.4828	8.73203	11.6229	1.80012e-06	0.000116522	273.187	322.703	636.261	669.723	254.128	236.705	661.978	714.36	-0.994224	-0.875127	0.203164	0.176109	-1.10185	-1.20215	0.161193	0.315946	Detected	Detected	Detected	Detected	Detected	Detected	Detected	Detected	0
p38401_v4	-1.2054	0.433649	9.83536	-11.6221	1.80117e-06	0.000116522	1383.27	1484.41	630.094	549.348	1460.2	1235.39	664.182	569.757	1.3459	1.32648	0.189112	-0.109734	1.42069	1.18165	0.165988	-0.0103589	Detected	Detected	Detected	Detected	Detected	Detected	Detected	Detected	0																	p38401_v4	GCCCACAGTGGACTTGGTGACGCTGTATGCCCTCACCGCTCAGCCCCTGGGGCTGGCTTG
p22531	1.76754	3.40472	4.95577	11.6214	1.80203e-06	0.000116522	17.3783	17.4438	65.1704	59.0051	12.9146	20.4385	55.0911	50.7553	-4.96876	-5.08455	-3.08417	-3.32854	-5.40033	-4.73589	-3.4257	-3.49908	Detected	Detected	Detected	Detected	Detected	Detected	Detected	Detected	0																	p22531	GGATCATTCTGTCACATTGTTCCTTTTTCACAGCTGATATGAACATGATATTTTCATGAC
p37121_v4	-1.36687	0.387733	9.02564	-11.6198	1.80401e-06	0.000116522	837.229	955.851	311.121	309.545	873.691	701.926	315.936	364.555	0.62151	0.691451	-0.82898	-0.937308	0.679715	0.366073	-0.90596	-0.654568	Detected	Detected	Detected	Detected	Detected	Detected	Detected	Detected	0																	p37121_v4	GTTTTAGACGCTGATTATGGGAAATTGAAATCTGAGTTGAGTATGAGATGACACCAATAA
BC004354	-1.20618	0.433414	11.1161	-11.6132	1.81222e-06	0.000116922	3565.67	3661.6	1420.13	1534.88	3466.48	2854.94	1495.4	1398.77	2.71199	2.62907	1.3615	1.3726	2.66799	2.39014	1.33687	1.28538	Detected	Detected	Detected	Detected	Detected	Detected	Detected	Detected	0
p20725	0.965874	1.95325	5.36607	11.6103	1.81584e-06	0.000117024	30.6187	29.7619	58.4982	56.7054	30.6764	27.1288	59.6739	55.7647	-4.15163	-4.3138	-3.23999	-3.3859	-4.15221	-4.32735	-3.31042	-3.36328	Detected	Detected	Detected	Detected	Detected	Detected	Detected	Detected	0																	p20725	AGGAGATGTAGCATCTCGGAAACAGTTCTCATCCATATGAGCAAGGGCTTCATGTTACTG
p6127	2.30547	4.94328	3.40162	11.6078	1.81897e-06	0.000117024	4.72839	6.51768	26.0943	26.9824	3.47138	4.77116	22.8485	18.9457	-6.84662	-6.50483	-4.40465	-4.45737	-7.29576	-6.83476	-4.69542	-4.92077	Not Detected	Not Detected	Detected	Detected	Not Detected	Not Detected	Detected	Detected	0																	p6127	AGCTGAAGAAGCTCTGGAAGATACCATTTGAAGTCTTGAGTGCTTGAACTCACAAAGAAA
BC020429	2.72186	6.59724	5.11285	11.6058	1.82144e-06	0.000117024	21.2996	9.46774	83.43	86.2986	11.2537	14.5158	102.918	84.2143	-4.67521	-5.96617	-2.72782	-2.78005	-5.59894	-5.22955	-2.52409	-2.76857	Detected	Not Detected	Detected	Detected	Detected	Detected	Detected	Detected	0
p6586	1.20432	2.30429	6.86248	11.6054	1.82188e-06	0.000117024	69.8024	78.5197	188.742	185.675	82.1079	76.725	182.358	152.324	-2.96276	-2.91421	-1.55004	-1.67468	-2.73182	-2.82748	-1.69881	-1.91356	Detected	Detected	Detected	Detected	Detected	Detected	Detected	Detected	0																	p6586	AGGTGACTTGGATGCAACCTTTGAAAGAGATGCTTCCAGTAAACCCCATCGGTTAAGATC
p7073	1.14599	2.21298	8.72065	11.6011	1.82723e-06	0.000117238	298.385	304.27	578.049	678.902	284.088	250.766	633.413	624.033	-0.866938	-0.959981	0.0647362	0.195748	-0.94107	-1.1189	0.0975555	0.120918	Detected	Detected	Detected	Detected	Detected	Detected	Detected	Detected	0																	p7073	AAGTCGAGAAGGTCAGTCTCTTTCCCCCGGGACTCTGAATCCAGCCAGAAGACAGAAGGC
p6844	1.55509	2.93853	7.67577	11.5966	1.83289e-06	0.000117471	128.654	142.635	359.872	397.582	102.969	107.135	338.014	312.101	-2.08061	-2.05301	-0.618974	-0.576204	-2.4052	-2.34582	-0.808506	-0.878691	Detected	Detected	Detected	Detected	Detected	Detected	Detected	Detected	0																	p6844	AGCATTTGGCTTGTGGAGACAGTGGTTCCCTGATGAAAAACTGCCATGATGTAAGGAAGA
AK026293	-1.75345	0.296591	7.56755	-11.5914	1.83952e-06	0.000117766	365.148	355.191	118.939	98.2429	310.619	365.391	79.1875	123.102	-0.575632	-0.736738	-2.21623	-2.59303	-0.812263	-0.575804	-2.90225	-2.22085	Detected	Detected	Detected	Detected	Detected	Detected	Detected	Detected	0
p36568_v4	1.35562	2.55907	6.2153	11.5857	1.8467e-06	0.000118095	41.5986	44.4883	116.934	110.311	56.7349	44.3232	121.243	127.62	-3.7095	-3.73384	-2.24076	-2.42588	-3.2651	-3.61911	-2.28769	-2.16885	Detected	Detected	Detected	Detected	Detected	Detected	Detected	Detected	0																	p36568_v4	GGAATCCTGGATCATTGTGGGAAATGAAAAATACTTCGATGGAATCAGCAGCCATTGATC
p21628	1.88072	3.68259	7.4821	11.5818	1.85167e-06	0.000118282	113.482	83.5321	352.064	394.28	102.966	77.1909	274.182	364.073	-2.26165	-2.82493	-0.650617	-0.588235	-2.40524	-2.81874	-1.11046	-0.656477	Detected	Detected	Detected	Detected	Detected	Detected	Detected	Detected	0																	p21628	CTGTTGTTGTCTAAACGTATATCCGTGTATGTAAACCGCCTGTTCTCTAAACATATATAT
p40510_v4	1.95568	3.87899	2.45623	11.5747	1.86078e-06	0.000118635	2.69399	3.00234	10.3648	13.0544	2.12976	3.4992	9.40497	10.724	-7.65822	-7.6231	-5.73669	-5.50485	-8.00057	-7.28208	-5.97602	-5.7418	Not Detected	Not Detected	Not Detected	Detected	Not Detected	Not Detected	Detected	Detected	0																	p40510_v4	TATGGGCCTGATGAAAGCATTTGGCACTTAATGATTCCCAGACTATTTCAACTTTATAAA
uc003sun	1.3827	2.60755	6.71874	11.5734	1.86236e-06	0.000118635	58.3067	62.3996	160.431	200.261	65.8231	75.5827	163.361	159.441	-3.22238	-3.24573	-1.78451	-1.56557	-3.05074	-2.84912	-1.85753	-1.84768	Detected	Detected	Detected	Detected	Detected	Detected	Detected	Detected	0
p1095	1.06198	2.08779	9.43618	11.5727	1.86332e-06	0.000118635	488.433	491.768	922.904	1126.54	467.649	470.367	954.359	1011.71	-0.15595	-0.267358	0.739725	0.926369	-0.221982	-0.211459	0.688942	0.81802	Detected	Detected	Detected	Detected	Detected	Detected	Detected	Detected	0																	p1095	ATACAGTTGTTTAAAGTACAGGAATCACCTGCCCCCAGAGAGGTGCAGAAGACTGAAGAA
p16745	1.28718	2.4405	5.89687	11.5697	1.8672e-06	0.000118672	33.5289	34.5059	89.2232	95.7351	41.9621	43.593	95.4047	92.1259	-4.02063	-4.10042	-2.63096	-2.63034	-3.70025	-3.64308	-2.63346	-2.63903	Detected	Detected	Detected	Detected	Detected	Detected	Detected	Detected	0																	p16745	GGTATTACTACTACTCAGCAAGATTCTGGTTTTACTTCTCATCTTGGGAGTTACCATCAA
AK127887	1.35714	2.56177	9.53204	11.569	1.868e-06	0.000118672	423.581	568.353	1167.28	1178.79	450.954	421.647	1122.58	1276.35	-0.361473	-0.058547	1.07863	0.991776	-0.274428	-0.36921	0.92316	1.15325	Detected	Detected	Detected	Detected	Detected	Detected	Detected	Detected	0
p6645	1.20145	2.2997	5.23726	11.5655	1.87262e-06	0.000118835	26.7592	26.2153	50.2034	60.9571	23.6199	23.1012	62.0322	56.3967	-4.34601	-4.49686	-3.4606	-3.28159	-4.52933	-4.55921	-3.2545	-3.34702	Detected	Detected	Detected	Detected	Detected	Detected	Detected	Detected	0																	p6645	AAGTCAAGGTGGGACAGCTTCGTCCCAAAGACCGAGACTACAGGACTTGACGCCGCAATC
p654	2.28073	4.85922	7.17469	11.5592	1.88069e-06	0.000119217	50.2769	66.1946	418.078	339.292	71.6853	77.3462	237.593	305.254	-3.43615	-3.16055	-0.402685	-0.804926	-2.92766	-2.81584	-1.3171	-0.910695	Detected	Detected	Detected	Detected	Detected	Detected	Detected	Detected	0																	p654	GGCAGATCACCAAAGAACTCAAGATGTACTGATATTTTGCCAGTTTCCTTCATCAACAAC
p6583	1.31932	2.49548	7.9811	11.5576	1.8828e-06	0.000119221	181.809	169.504	390.267	382.108	134.812	157.535	440.097	386.739	-1.58169	-1.80401	-0.501994	-0.633476	-2.01646	-1.78958	-0.42777	-0.569347	Detected	Detected	Detected	Detected	Detected	Detected	Detected	Detected	0																	p6583	CATGAGGGCCATCCCGAAACTGTGATTATGAAGAAACCAAGGCTTTGTGACTAACTCAAC
p1680	1.21599	2.323	7.65146	11.5528	1.88903e-06	0.000119226	136.424	144.431	300.875	353.226	121.072	126.935	286.804	289.301	-1.99601	-2.03496	-0.87729	-0.746866	-2.17154	-2.10116	-1.04553	-0.988136	Detected	Detected	Detected	Detected	Detected	Detected	Detected	Detected	0																	p1680	GATATTTTCTGACTTGGGGATTAATTCCATGGAAAATGTCGAAAAGGGCTAAAGATATAC
p19642	1.03545	2.04975	6.03994	11.5511	1.89119e-06	0.000119226	45.7565	46.8687	94.6981	97.0205	47.0351	44.2239	101.759	84.2247	-3.57206	-3.65864	-2.54505	-2.61109	-3.5356	-3.62235	-2.54043	-2.76839	Detected	Detected	Detected	Detected	Detected	Detected	Detected	Detected	0																	p19642	TCATCCGATGACTGCAGCCTAGATGGATATGGCTGTGATAGAGTGCTTCAATTGGAATCT
p27989	-1.2527	0.419662	8.88599	-11.5495	1.8933e-06	0.000119226	742.075	822.206	328.825	301.936	631.269	738.511	278.177	319.448	0.447453	0.474165	-0.749137	-0.973213	0.210846	0.439373	-1.08959	-0.845127	Detected	Detected	Detected	Detected	Detected	Detected	Detected	Detected	0																	p27989	TCTCTAGGCATTTGCTCATGAGCTAAGTTTAATGTATGGATTCAAAGTTCATTTCAGGTT
p27991	-1.10442	0.465089	8.48184	-11.5472	1.89628e-06	0.000119226	553.155	525.618	237.368	254.481	471.318	551.124	260.834	224.276	0.0235719	-0.17132	-1.21933	-1.21989	-0.210709	0.0171307	-1.18246	-1.35543	Detected	Detected	Detected	Detected	Detected	Detected	Detected	Detected	0																	p27991	AATAGGGTATCCTCTATCATGCCTCCAAATCCCTCAAGAGGCGACGCCCCACACAGGCTG
p9774	2.26616	4.81041	4.74492	11.5461	1.89778e-06	0.000119226	10.6795	16.321	56.3565	51.2294	10.0422	12.7633	79.4633	52.1416	-5.6712	-5.18053	-3.2938	-3.53241	-5.76326	-5.41517	-2.89723	-3.4602	Not Detected	Detected	Detected	Detected	Detected	Not Detected	Detected	Detected	0																	p9774	AGTGGTGTTCCCCTTTTTTGCATGTATCAGGTATAATTAATCAGGTTGACATCACATATG
p2590	1.10461	2.1504	5.09055	11.5454	1.89871e-06	0.000119226	23.7023	24.2918	46.5679	47.6353	21.9868	23.0241	57.1095	49.1981	-4.52101	-4.60679	-3.56905	-3.63735	-4.6327	-4.56403	-3.37379	-3.54403	Detected	Detected	Detected	Detected	Detected	Detected	Detected	Detected	0																	p2590	TGTACCAACCCAGCAAGACATCAGGCCTGGAGTAAGTGCTTAATAAATGGAATTGTCCCT
AK123921	1.81014	3.50676	3.61497	11.5452	1.899e-06	0.000119226	5.90348	5.53025	21.5629	27.9163	8.05475	6.96857	19.5036	23.6043	-6.5264	-6.74185	-4.67984	-4.40828	-6.08142	-6.28824	-4.92378	-4.60358	Not Detected	Not Detected	Detected	Detected	Not Detected	Not Detected	Detected	Detected	0
p4042	1.49387	2.81644	5.94273	11.5449	1.89932e-06	0.000119226	38.5968	35.8623	99.4972	104.782	43.0224	30.3022	116.798	93.2452	-3.81756	-4.04479	-2.47373	-2.50006	-3.66425	-4.16775	-2.34158	-2.62161	Detected	Detected	Detected	Detected	Detected	Detected	Detected	Detected	0																	p4042	ATACAAAGAGTCTGACACTGTTATTGCCCATCTGAACTCGTCAACTGAGAAGGAAAGAGA
p30226	1.37695	2.59719	8.29175	11.5347	1.91268e-06	0.000119934	222.044	221.164	517.135	521.332	167.84	173.463	493.745	488.706	-1.29327	-1.42022	-0.0959161	-0.185253	-1.70033	-1.65062	-0.261825	-0.231738	Detected	Detected	Detected	Detected	Detected	Detected	Detected	Detected	0																	p30226	CAGTCCGAGCTCAATACATGTCTTCATGTACCTGTATGTAAATCCCACTTTTATTCTAAA
p18996	1.10044	2.1442	6.98181	11.5273	1.92249e-06	0.000120332	81.0865	95.0019	183.123	205.442	85.4794	84.3065	181.302	172.041	-2.74658	-2.63931	-1.59364	-1.52872	-2.67376	-2.69153	-1.70719	-1.73796	Detected	Detected	Detected	Detected	Detected	Detected	Detected	Detected	0																	p18996	GAAAATGGGCTTCAGTTTTCAAGTCTGCAGCTGAGTTGGGAAGTTGCGGACAGTAACCAG
p38886_v4	3.5784	11.9455	4.20242	11.5247	1.92597e-06	0.000120332	9.41565	6.28358	71.3141	75.1477	3.31625	4.10307	59.7023	51.233	-5.85291	-6.5576	-2.9542	-2.97966	-7.36171	-7.0524	-3.30973	-3.48556	Not Detected	Not Detected	Detected	Detected	Not Detected	Not Detected	Detected	Detected	0																	p38886_v4	GTAAACAGGTGTAAAGCCATGGTTCCTGTGTGTTTTAACAAATACTAACTGAGCACCCGC
p10932	1.09576	2.13725	7.83318	11.5239	1.92704e-06	0.000120332	143.349	169.666	317.655	338.425	144.174	168.851	341.766	336.246	-1.92458	-1.80263	-0.798995	-0.808618	-1.9196	-1.6895	-0.79258	-0.771189	Detected	Detected	Detected	Detected	Detected	Detected	Detected	Detected	0																	p10932	TAGTTATTTTAATTCCTGGCCCCTCTTTCCCTAAATCCAATTGTTAGCAAAGACTCCCCT
BC067885	1.24133	2.36416	6.46778	11.5233	1.92788e-06	0.000120332	49.6455	56.145	134.032	129.308	66.1034	59.5953	145.995	135.569	-3.45438	-3.3981	-2.04387	-2.19664	-3.04461	-3.19197	-2.01967	-2.08168	Detected	Detected	Detected	Detected	Detected	Detected	Detected	Detected	0
p8184	1.77654	3.42603	2.66398	11.5211	1.93078e-06	0.000120332	3.0249	3.85604	10.2915	11.5825	4.24448	2.77647	12.2249	12.996	-7.49108	-7.26207	-5.74693	-5.67743	-7.00568	-7.61585	-5.5977	-5.46456	Not Detected	Not Detected	Not Detected	Not Detected	Not Detected	Not Detected	Detected	Detected	0																	p8184	ATCGAGCTGGCCAGAGACTACAACTGTGTTGGTTCCCAAGACATAGAAAAGCCAGAAGAG
p15953	-1.17441	0.443065	8.93636	-11.5206	1.93147e-06	0.000120332	768.606	834.152	325.571	339.546	714.833	640.271	325.64	314.127	0.498132	0.494976	-0.763485	-0.803849	0.390198	0.233436	-0.862315	-0.869357	Detected	Detected	Detected	Detected	Detected	Detected	Detected	Detected	0																	p15953	ACATAAAACCCAGTGTTTCCATGACCGAGCTTGCCAGCTGCAACAACAATATCAGCAGAA
AK125234	1.4989	2.82627	5.47783	11.5056	1.95163e-06	0.000121332	20.6653	28.1046	76.8411	79.9235	29.1219	29.1941	73.6781	69.628	-4.71883	-4.39646	-2.84651	-2.89076	-4.22723	-4.2215	-3.00628	-3.04297	Detected	Detected	Detected	Detected	Detected	Detected	Detected	Detected	0
p2854	2.05549	4.15686	4.2218	11.5042	1.95351e-06	0.000121332	6.60901	8.61628	37.489	39.3571	11.5272	10.6868	33.583	42.2711	-6.36353	-6.10213	-3.88192	-3.91276	-5.56429	-5.67135	-4.13979	-3.76296	Not Detected	Not Detected	Detected	Detected	Detected	Detected	Detected	Detected	0																	p2854	AAACATTTCTGGCACTTTCTAAAGTTTCTGTCCAGAAAAGCCATCAGCTGAAGGGGCGCA
p20606	1.57867	2.98694	9.3521	11.5024	1.95596e-06	0.000121332	382.186	420.333	996.876	1162.13	298.93	425.758	1259.8	1115.08	-0.509839	-0.493802	0.850957	0.971244	-0.867603	-0.355212	1.08954	0.958375	Detected	Detected	Detected	Detected	Detected	Detected	Detected	Detected	0																	p20606	ACCTTAGACATGGGTGTCCATCGCGCTTCCTTCACTGCCTTGATCATGTCGGGGTCACCA
p9433	1.4314	2.69709	5.12405	11.5018	1.95673e-06	0.000121332	18.7851	20.6798	56.1305	68.116	21.161	24.7335	51.9777	54.1378	-4.85645	-4.83904	-3.2996	-3.12139	-4.68793	-4.46071	-3.50963	-3.406	Detected	Detected	Detected	Detected	Detected	Detected	Detected	Detected	0																	p9433	ATCTTACCCAAATAAAAGCAGAGCTTTATGACCCTCCCTTTCAACTTGGGGAATGAGGGC
p38185_v4	1.26758	2.40757	5.45401	11.5009	1.95798e-06	0.000121332	28.9691	31.2416	63.7014	74.4839	23.934	29.4062	64.9122	69.4863	-4.23152	-4.24379	-3.11706	-2.99246	-4.51028	-4.21106	-3.18903	-3.04591	Detected	Detected	Detected	Detected	Detected	Detected	Detected	Detected	0																	p38185_v4	CCTTCTCTGCTGTTCTTGCTACTAGTGAATTCTAAATCATGGCCAAGTGATGCCAGCACT
p20376	1.35691	2.56136	4.711	11.4979	1.96196e-06	0.000121342	17.3396	13.9498	41.3819	47.2939	16.9066	17.5391	43.205	36.5092	-4.97197	-5.40702	-3.73938	-3.64773	-5.01175	-4.9566	-3.77632	-3.97437	Detected	Detected	Detected	Detected	Detected	Detected	Detected	Detected	0																	p20376	TGGAGCAGACTCTAGGATCTGCAGTTACTGTATGATGAGCCCTTCTGAGTATTTTGCTTG
p15	0.988645	1.98432	11.5085	11.4977	1.96233e-06	0.000121342	2221.64	2170.17	3960.17	4133.58	1924.85	1971.64	4168.73	4157.13	2.02944	1.8744	2.84103	2.80186	1.81926	1.85608	2.81595	2.85681	Detected	Detected	Detected	Detected	Detected	Detected	Detected	Detected	0																	p15	CAAGATATCCGAAGGTTCAATTATGTGGTCAAACTGCAGGACAAGTTCGAGCATCTTAAA
G30902	-1.34251	0.394335	8.94416	-11.4953	1.96558e-06	0.000121414	847.334	878.654	338.469	326.427	703.995	722.227	307.079	269.788	0.638819	0.569961	-0.707432	-0.860693	0.368158	0.407207	-0.946981	-1.08888	Detected	Detected	Detected	Detected	Detected	Detected	Detected	Detected	0
AK027227	-1.06292	0.478662	9.02712	-11.4931	1.96847e-06	0.000121463	804.227	805.971	341.769	360.149	735.176	678.559	379.896	363.005	0.563491	0.445393	-0.693434	-0.71886	0.430681	0.317229	-0.639985	-0.660715	Detected	Detected	Detected	Detected	Detected	Detected	Detected	Detected	0
p7491	1.5312	2.89025	5.30488	11.4889	1.97431e-06	0.000121694	19.7847	25.7192	61.2611	66.2813	21.9383	26.1851	80.4764	62.4227	-4.78166	-4.52442	-3.17341	-3.16078	-4.63588	-4.37843	-2.87895	-3.20056	Detected	Detected	Detected	Detected	Detected	Detected	Detected	Detected	0																	p7491	TGTAATATTGCCACAGACTGATTCCCGTTGCCTTTGATATGCAACCTGTGCCTACAGTCA
p20009	2.17331	4.51058	4.72829	11.482	1.98368e-06	0.000122037	11.4684	16.3603	67.0795	63.8474	9.621	13.4416	49.4692	47.4051	-5.56838	-5.17707	-3.04251	-3.21476	-5.82508	-5.34047	-3.58099	-3.59759	Not Detected	Detected	Detected	Detected	Not Detected	Detected	Detected	Detected	0																	p20009	CAGCTACTAATCCCAGTGTACCCAATTAAAAATGGCTTTCCTAATAAAGGCATTTCAGAT
G31762	1.50041	2.82924	2.67649	11.4817	1.98409e-06	0.000122037	3.16698	4.00486	11.129	12.339	3.79602	4.33427	9.31072	10.4578	-7.42486	-7.20744	-5.63407	-5.58616	-7.16678	-6.97331	-5.99055	-5.77805	Not Detected	Not Detected	Not Detected	Detected	Not Detected	Not Detected	Not Detected	Not Detected	0
p13352	3.37112	10.3468	3.2975	11.4616	2.01193e-06	0.000123573	2.40819	4.19214	41.502	36.1194	2.81474	3.07188	38.524	17.3243	-7.82002	-7.1415	-3.7352	-4.03661	-7.59826	-7.46998	-3.94176	-5.04983	Not Detected	Not Detected	Detected	Detected	Not Detected	Not Detected	Detected	Detected	0																	p13352	CTCTGACTATGTCTTCTTCAATCCTCAAAAATATTGCCATTATGTTTGAGAGCAGTTGAT
p26146	1.57979	2.98925	3.95096	11.4607	2.01332e-06	0.000123573	7.8818	8.93372	31.8971	28.3856	8.67578	10.4794	22.5092	25.0809	-6.10944	-6.04993	-4.11496	-4.38422	-5.97427	-5.69962	-4.717	-4.51605	Not Detected	Not Detected	Detected	Detected	Not Detected	Not Detected	Detected	Detected	0																	p26146	AAATTGAAGAAAGACACTTCCAGTTTTCAGAGGGAGATCCTCTGCCACAAGAGAACAGCC
p8488	1.81444	3.51722	4.65935	11.4581	2.01685e-06	0.000123659	12.3557	16.7855	39.7473	43.7738	13.7998	11.517	50.4064	57.5184	-5.46086	-5.14004	-3.79753	-3.75932	-5.30469	-5.56341	-3.55391	-3.31861	Not Detected	Detected	Detected	Detected	Not Detected	Not Detected	Detected	Detected	0																	p8488	CAAAGGAGAAAATATAATCCCAATAAAATATATTGAAATAAATATGTACACACATATATA
p9750	1.91647	3.77499	5.70394	11.4541	2.0225e-06	0.00012375	26.3764	29.8764	108.973	109.194	32.1196	20.4681	108.993	81.1219	-4.36679	-4.30826	-2.34249	-2.44056	-4.08588	-4.73379	-2.44135	-2.82254	Detected	Detected	Detected	Detected	Detected	Detected	Detected	Detected	0																	p9750	GACCATAACTCACTTAAAAGCCTGAAAGCTGTTTTATGCCAACTAATAAAGTGCAGTTTA
AK123237	2.42108	5.35572	3.81865	11.454	2.0226e-06	0.00012375	3.97571	5.81947	34.7307	30.0114	8.22789	7.2592	33.9592	32.1212	-7.09676	-6.6683	-3.99217	-4.30387	-6.05074	-6.22929	-4.12372	-4.15911	Not Detected	Not Detected	Detected	Detected	Not Detected	Not Detected	Detected	Detected	0
p14060	1.2012	2.29931	9.08593	11.4441	2.03661e-06	0.000124243	402.08	372.948	804.446	832.77	322.793	340.775	909.279	756.872	-0.43663	-0.666362	0.54154	0.490462	-0.756799	-0.676425	0.619132	0.399343	Detected	Detected	Detected	Detected	Detected	Detected	Detected	Detected	0																	p14060	TGGACCCTGATCTTCTGGTGGGTTTACCAGTTACTTGTAGAGTGTCCCTGTGATAGTTTT
uc003igh	1.08179	2.11666	8.83538	11.4432	2.03793e-06	0.000124243	297.169	318.207	589.192	727.616	312.21	329.149	685.047	664.16	-0.872828	-0.89537	0.0922819	0.295721	-0.804892	-0.726507	0.210612	0.210826	Detected	Detected	Detected	Detected	Detected	Detected	Detected	Detected	0
p27282	-1.25464	0.419097	8.22224	-11.4429	2.03834e-06	0.000124243	440.093	528.855	190.202	217.528	419.213	464.113	192.792	175.137	-0.306304	-0.162462	-1.53893	-1.44625	-0.379725	-0.230772	-1.61854	-1.71222	Detected	Detected	Detected	Detected	Detected	Detected	Detected	Detected	0																	p27282	TTATCATTTCCCTGGTGGTTATAATGCAGCATTCTTTTGGACACCACACCTAGGTCGGAG
p13797	2.32674	5.01672	2.51032	11.4422	2.03923e-06	0.000124243	3.05595	3.02796	11.9862	18.0003	2.17785	2.0776	11.1913	10.9831	-7.47635	-7.61085	-5.52701	-5.04136	-7.96836	-8.03419	-5.72514	-5.70735	Not Detected	Not Detected	Not Detected	Detected	Not Detected	Not Detected	Not Detected	Detected	0																	p13797	GCTTTTTGTGATTACACCTCTTGAGTCCTGCATGCTCAATATACCACTTGTGTATACACA
p37249_v4	1.15919	2.23331	8.39053	11.4384	2.04474e-06	0.00012434	238.116	206.111	470.747	572.628	225.636	229.622	508.14	461.813	-1.19245	-1.52191	-0.231503	-0.0498566	-1.27341	-1.24598	-0.220364	-0.313397	Detected	Detected	Detected	Detected	Detected	Detected	Detected	Detected	0																	p37249_v4	ATGCTTAGAACTGAAGACAGACCAACTGTGGCGAGAGAAAGTAAACACATCCATGCACCA
p10696	-0.934892	0.523081	7.71221	-11.4381	2.04511e-06	0.00012434	294.523	307.056	142.97	154.57	280.129	278.995	154.903	154.575	-0.885731	-0.946835	-1.95074	-1.93919	-0.961315	-0.965005	-1.93423	-1.8924	Detected	Detected	Detected	Detected	Detected	Detected	Detected	Detected	0																	p10696	AATTTAGAATTGTGATATGTAAAGTCTTGACTTCTGAAAAGAGGCAGCGGTTGTGGCTGC
p2846	1.0267	2.03736	10.5209	11.4247	2.0642e-06	0.000125369	1005.56	1089.86	2107.87	2200.75	1068.5	958.735	2176.25	1916.03	0.885815	0.880737	1.93126	1.89247	0.970103	0.815886	1.87818	1.73934	Detected	Detected	Detected	Detected	Detected	Detected	Detected	Detected	0																	p2846	ATTGTATGACCTTCAGGCCTGGATCCACTCCTGTGTAGCACAGAGTTTTGAAAAGCACTA
p28557	1.09726	2.13948	6.84947	11.4183	2.07342e-06	0.000125769	80.8828	79.9127	153.132	184.341	83.541	71.5484	166.373	172.361	-2.75021	-2.88884	-1.85168	-1.68508	-2.70685	-2.92825	-1.83117	-1.73527	Detected	Detected	Detected	Detected	Detected	Detected	Detected	Detected	0																	p28557	TTTTGCTTTTTCCCTTTTATGAGTGGAGGCTGTAACTGGTATAGCCAGCATTTGGTTGGG
p24322	1.22466	2.337	7.82951	11.4158	2.07708e-06	0.000125769	157.025	155.974	371.315	385.57	145.174	137.862	341.865	298.735	-1.79312	-1.92403	-0.573813	-0.620464	-1.90962	-1.98202	-0.792165	-0.941842	Detected	Detected	Detected	Detected	Detected	Detected	Detected	Detected	0																	p24322	AACATCGGAGACCTTCATCTGCAGGAAGATAGAAAAAGGGGCTTATGATCAGGCAAAGGA
p21943	1.28707	2.44032	8.14627	11.4141	2.07948e-06	0.000125769	156.555	212.457	447.923	452.778	168.043	193.569	422.712	447.558	-1.79744	-1.47816	-0.303204	-0.38865	-1.69858	-1.4924	-0.485915	-0.358632	Detected	Detected	Detected	Detected	Detected	Detected	Detected	Detected	0																	p21943	AGAAATCCTCCTGGGAACCTGAGGCCAGGTGTATGAGTGGGATTTAAGAGAGGCCAGCGC
p7624	1.54312	2.91424	4.49038	11.4126	2.0817e-06	0.000125769	13.9465	14.7095	35.2163	42.2949	12.7609	11.4805	44.851	32.4492	-5.28614	-5.33052	-3.97214	-3.8089	-5.4176	-5.56799	-3.72238	-4.14445	Not Detected	Detected	Detected	Detected	Detected	Not Detected	Detected	Detected	0																	p7624	ATGGAGCAGACTCTAGGATCTGCAGTTACTGTATGATGAGCCCTTCTGAGTATTTTGCTT
G44364	-1.16314	0.446541	9.22516	-11.4124	2.08198e-06	0.000125769	953.157	1015.56	411.806	386.489	803.705	826.996	391.922	410.099	0.808602	0.778876	-0.424493	-0.617028	0.559257	0.602635	-0.595023	-0.484735	Detected	Detected	Detected	Detected	Detected	Detected	Detected	Detected	0
p24013	1.48078	2.791	6.28507	11.4112	2.0838e-06	0.000125769	48.3011	53.7749	119.576	139.481	37.1514	49.1984	137.979	125.179	-3.49398	-3.46033	-2.20853	-2.08739	-3.87592	-3.46856	-2.10115	-2.19671	Detected	Detected	Detected	Detected	Detected	Detected	Detected	Detected	0																	p24013	TATTTTACGTAATTCGCACTTTACAAAGGAGGAAACTGCAGCGCAGGTACCAAGGTTGCC
p43286_v4	1.49051	2.80989	5.37063	11.4092	2.08671e-06	0.000125814	31.2961	23.0329	66.6751	76.6081	22.7721	22.6082	63.6488	71.1599	-4.12006	-4.68357	-3.05124	-2.95189	-4.58207	-4.59033	-3.21739	-3.01157	Detected	Detected	Detected	Detected	Detected	Detected	Detected	Detected	0																	p43286_v4	TCACGTGCTTCTTCTGAGATCAGTGATAAAGAAGACACGGATACAGCAAGAAGGAAGGAG
AK024241	2.29478	4.90679	2.73654	11.4075	2.0892e-06	0.000125834	2.7141	4.17626	16.5464	13.1486	3.16606	2.28345	17.5892	12.4132	-7.64749	-7.14698	-5.06187	-5.49447	-7.42858	-7.89789	-5.07283	-5.53076	Not Detected	Not Detected	Detected	Not Detected	Not Detected	Not Detected	Detected	Detected	0
p37924_v4	-2.99613	0.125336	3.18604	-11.4024	2.09661e-06	0.000126058	26.7949	26.5688	4.92463	3.17103	27.0715	22.6617	3.68779	1.8715	-4.34408	-4.47753	-6.8103	-7.54636	-4.33256	-4.58692	-7.32669	-8.26036	Detected	Detected	Not Detected	Not Detected	Detected	Detected	Not Detected	Not Detected	0																	p37924_v4	GCTTACATGTCTAAGGCCTGAAAAATTGGTAGTGACATCCCAAAATAAATGAAGGTTTTA
p36422_v4	1.09713	2.13928	7.81109	11.4019	2.09726e-06	0.000126058	164.798	156.208	293.604	345.819	154.8	139.486	339.621	337.616	-1.72342	-1.92187	-0.912585	-0.777439	-1.817	-1.96513	-0.801666	-0.765321	Detected	Detected	Detected	Detected	Detected	Detected	Detected	Detected	0																	p36422_v4	TCTTACAACAGCACAAATTCATCTAACCAGAAAGAGAAGAGGAGGCTCCAAAGGCACTTG
p27226	1.66321	3.16721	5.84355	11.399	2.1016e-06	0.000126187	27.4898	29.2116	88.3134	101.366	34.5538	39.0622	121.653	100.148	-4.30714	-4.34072	-2.64575	-2.54787	-3.98049	-3.8014	-2.28282	-2.51857	Detected	Detected	Detected	Detected	Detected	Detected	Detected	Detected	0																	p27226	TGTCATACTCTATCATCTGTGAGACCAATAACAGGGATGGGAAGACCTTTAAAGGCAGGG
CR605436	1.1808	2.26703	7.96623	11.3946	2.10794e-06	0.000126437	164.911	174.094	402.88	350.825	157.074	168.749	424.878	334.718	-1.72243	-1.76547	-0.456105	-0.756705	-1.79597	-1.69036	-0.478541	-0.777762	Detected	Detected	Detected	Detected	Detected	Detected	Detected	Detected	0
p40322_v4	1.28028	2.42887	10.8573	11.3804	2.12899e-06	0.000127518	1234.5	1376.16	3125.29	2997.91	1149.99	1027.49	2744.56	2716.83	1.18174	1.21724	2.49946	2.33843	1.07614	0.915804	2.21291	2.24315	Detected	Detected	Detected	Detected	Detected	Detected	Detected	Detected	0																	p40322_v4	ATCTACCACGAAGCTGTTGTTCCACACCAGAACCAAATGAGCGCAAGATCTGACAAAAAA
p29558	2.36855	5.16421	6.81325	11.3795	2.13035e-06	0.000127518	56.1435	63.5684	334.604	278.32	41.268	40.7206	196.501	233.1	-3.27692	-3.21895	-0.724002	-1.09071	-3.72431	-3.74141	-1.59106	-1.29975	Detected	Detected	Detected	Detected	Detected	Detected	Detected	Detected	0																	p29558	GGATTGCTGTTCTGGAAAGACAAAACAATTGTCTACAATTCTAAAGAAGAAGTGAACACA
p1770	1.50061	2.82962	7.11138	11.3759	2.13568e-06	0.000127705	84.037	96.145	245.375	247.969	66.7488	84.6567	238.739	201.493	-2.69502	-2.62205	-1.17147	-1.2573	-3.0306	-2.68555	-1.31016	-1.50998	Detected	Detected	Detected	Detected	Detected	Detected	Detected	Detected	0																	p1770	CCTGTTGAAAATCATGAATACAAAGAGAGGTCGTTTGCTTCTGTGCTTCAATTCTATAAT
RNA33788|snoRNA_scaRNA_384_63	-0.890711	0.539348	8.54816	-11.3734	2.13942e-06	0.000127797	492.318	529.927	271.443	281.891	527.522	490.426	270.651	275.793	-0.144521	-0.159542	-1.02581	-1.07232	-0.0481757	-0.15121	-1.12916	-1.05712	Detected	Detected	Detected	Detected	Detected	Detected	Detected	Detected	0																	RNA33788|snoRNA_scaRNA_384_63	CGATGAGGAGGTACCTATTGTGTTGAGTAACGGTGATAATTTTATACGCTATTCTGAGCC
p34790_v4	2.15221	4.44509	4.98693	11.371	2.14297e-06	0.000127877	12.4345	20.186	78.4058	69.8615	13.3416	15.2833	71.9293	50.715	-5.45169	-4.87391	-2.81742	-3.08489	-5.3534	-5.15522	-3.04094	-3.50022	Not Detected	Detected	Detected	Detected	Detected	Detected	Detected	Detected	0																	p34790_v4	TATGCTCTTGAAGCTGGATTCCATCAGCAGGTTTTGGAAATCACTAGTGGGTAAAAAAGA
p14049	1.07055	2.10023	4.94861	11.3662	2.15023e-06	0.000128178	20.8934	19.3915	41.8159	45.6927	23.4033	21.7417	47.8981	43.8278	-4.703	-4.93184	-3.72433	-3.69742	-4.54262	-4.64671	-3.62755	-3.71079	Detected	Detected	Detected	Detected	Detected	Detected	Detected	Detected	0																	p14049	TCCTGAGCATAGCACCCAAAACCCTTCAATATCTTAGAATCATTAGGCTCTCAAAGCAAA
p33904	-1.1444	0.452379	11.1453	-11.3647	2.1525e-06	0.000128182	3509.34	3838.95	1508.47	1557.35	3094.84	3084.73	1587.53	1444.3	2.68901	2.6973	1.44856	1.39357	2.50438	2.50182	1.42312	1.33159	Detected	Detected	Detected	Detected	Detected	Detected	Detected	Detected	0																	p33904	TGCCCGATGCCCATTCCGATTACGCACGCTATTCGGGCTCCTATAATGATTACCTGCGGG
p37160_v4	-1.02466	0.491527	5.53317	-11.3631	2.15497e-06	0.000128197	66.8576	71.4485	31.7459	31.3585	67.1899	59.3004	32.6632	34.1659	-3.02495	-3.05036	-4.12182	-4.24053	-3.02109	-3.19913	-4.17985	-4.07008	Detected	Detected	Detected	Detected	Detected	Detected	Detected	Detected	0																	p37160_v4	AGACTGTTACAACTTTGGTGTTGCATTTCCTCCAGAATAAAATGACTTTTACAGCCTGGA
p37992_v4	1.94456	3.84921	6.20827	11.357	2.16409e-06	0.000128608	32.3498	48.1753	178.239	147.502	31.6225	40.9326	136.546	123.358	-4.07228	-3.61897	-1.63265	-2.00672	-4.10838	-3.73392	-2.1162	-2.21785	Detected	Detected	Detected	Detected	Detected	Detected	Detected	Detected	0																	p37992_v4	CTTCCCCTAGACTACAACTACCCATTACTTGTGCCAAATATTCAATAAATCGTAACCTTA
AF085826	-1.05704	0.480619	6.49912	-11.3497	2.17528e-06	0.000129141	129.241	142.712	65.9223	64.9162	118.26	132.869	58.4471	61.8267	-2.07405	-2.05223	-3.06762	-3.19081	-2.20544	-2.03525	-3.34039	-3.2144	Detected	Detected	Detected	Detected	Detected	Detected	Detected	Detected	0
p33819	-1.46076	0.363301	7.73107	-11.3467	2.17971e-06	0.000129271	371.288	357.815	153.257	129.031	389.712	298.185	116.649	116.592	-0.551573	-0.72612	-1.8505	-2.19974	-0.485001	-0.869041	-2.34341	-2.29924	Detected	Detected	Detected	Detected	Detected	Detected	Detected	Detected	0																	p33819	GCATTCATGTAATCTGAGACTCTTGAACTTTATGACGGAGTCTTCAGTATTTTGATGTAT
p11697	1.18315	2.27072	7.13491	11.3438	2.18423e-06	0.000129407	79.444	98.0214	209.539	211.674	97.1315	100.051	228.446	198.564	-2.7761	-2.59417	-1.39924	-1.48561	-2.4894	-2.44451	-1.37374	-1.5311	Detected	Detected	Detected	Detected	Detected	Detected	Detected	Detected	0																	p11697	TTTTCTCCAAGTTCGTCTTCAGTTGCTATTTCTGAAGCCACATCACACCCTGAGAAACTC
p37308_v4	2.02301	4.0643	4.9759	11.3374	2.19406e-06	0.000129702	17.4335	17.1058	84.2249	67.1456	12.5164	15.9076	51.4263	55.707	-4.96418	-5.11277	-2.71414	-3.14209	-5.44552	-5.09746	-3.52501	-3.36477	Detected	Detected	Detected	Detected	Detected	Detected	Detected	Detected	0																	p37308_v4	CTGAGCATATCTAGTTCATCTTCTCCAGATCAGTTTGGTGACTCCCTACTCAGTCTCCAT
BX538125	1.33091	2.51561	5.69371	11.3363	2.19565e-06	0.000129702	31.7691	38.4755	84.5191	77.0631	32.9672	28.1422	90.5064	77.0408	-4.09841	-3.94332	-2.70911	-2.94334	-4.04831	-4.27444	-2.7095	-2.89701	Detected	Detected	Detected	Detected	Detected	Detected	Detected	Detected	0
uc001gcu	1.21946	2.3286	5.32195	11.3362	2.19591e-06	0.000129702	29.3836	25.0717	58.9817	67.4441	27.403	23.3881	62.7084	55.6514	-4.21103	-4.5612	-3.22812	-3.13569	-4.315	-4.5414	-3.23886	-3.36622	Detected	Detected	Detected	Detected	Detected	Detected	Detected	Detected	0
p40469_v4	1.40804	2.65376	5.15117	11.3331	2.2007e-06	0.000129853	18.4641	25.6824	56.7303	63.7243	20.601	23.1766	59.3061	52.3754	-4.88132	-4.52648	-3.28427	-3.21754	-4.72662	-4.5545	-3.31934	-3.45374	Detected	Detected	Detected	Detected	Detected	Detected	Detected	Detected	0																	p40469_v4	CTCCAGTGATCCAAAGTACCAGGTAAAATATTTAAGCCAACAGAAAGAACGTGTTTTATT
p23380	-1.17252	0.443645	7.07285	-11.3309	2.20409e-06	0.00012992	219.1	199.863	76.5992	92.4034	192.631	197.875	96.4008	94.7638	-1.31252	-1.56633	-2.85106	-2.68144	-1.50157	-1.46066	-2.61847	-2.5983	Detected	Detected	Detected	Detected	Detected	Detected	Detected	Detected	0																	p23380	GAAACATACTCCACCACCATCTTACAAGTTTGTGCTACGGGTGGAGGGAAAATGAATCTA
G43644	-1.18748	0.439068	9.36542	-11.3226	2.21697e-06	0.000130547	1012.77	1072.2	386.168	415.001	970.61	931.527	490.343	464.337	0.896129	0.85717	-0.517229	-0.514342	0.831483	0.774351	-0.2718	-0.305533	Detected	Detected	Detected	Detected	Detected	Detected	Detected	Detected	0
p16538	1.29079	2.44662	7.81486	11.3151	2.22869e-06	0.000131104	150.714	151.291	350.892	408.589	151.8	124.069	326.954	328.261	-1.8523	-1.96801	-0.655429	-0.536805	-1.84524	-2.1341	-0.856503	-0.805863	Detected	Detected	Detected	Detected	Detected	Detected	Detected	Detected	0																	p16538	TAACATCGGAGACCTTCATCTGCAGGAAGATAGAAAAAGGGGCTTATGATCAGGCAAAGG
BC061636	-1.01232	0.495748	12.2681	-11.3118	2.23382e-06	0.000131273	7049.58	6803.37	3240.44	3696	7421.37	6766.91	3704.86	3278.68	3.69535	3.52284	2.55166	2.64044	3.7662	3.63518	2.64576	2.51434	Detected	Detected	Detected	Detected	Detected	Detected	Detected	Detected	0
p11367	3.73352	13.3016	4.68588	11.3022	2.24897e-06	0.00013193	3.30464	11.1664	93.4871	89.0298	7.98292	8.42076	99.6089	93.6648	-7.36348	-5.7281	-2.56362	-2.73509	-6.09435	-6.01515	-2.57124	-2.61513	Not Detected	Not Detected	Detected	Detected	Not Detected	Not Detected	Detected	Detected	0																	p11367	GCAGAAGATAAGATTTCAAGATTTCAGCTAAGACTCATCTCTCTGCAAATCTTTCTTTTG
p20066	2.42389	5.36616	5.82606	11.3018	2.24955e-06	0.00013193	35.1607	21.046	124.849	134.654	16.788	28.9546	135.706	130.736	-3.95208	-4.81372	-2.14627	-2.1382	-5.0219	-4.23338	-2.12511	-2.13405	Detected	Detected	Detected	Detected	Detected	Detected	Detected	Detected	0																	p20066	CGGATTTATAGAACAGTATGCATAATATGACCCCAACTGCATTCCAAAAAATAGATGTAG
p41245_v4	-1.56543	0.337878	9.13624	-11.2949	2.26053e-06	0.000132439	1036.2	1043.41	343.03	400.335	886.944	915.818	316.473	263.361	0.929125	0.817898	-0.68812	-0.566247	0.701436	0.749815	-0.903509	-1.12366	Detected	Detected	Detected	Detected	Detected	Detected	Detected	Detected	0																	p41245_v4	AAGCAGTAGCAAGGAGTAATTCATGTTTATATAGCAGCTTACACATATGAAGGGGCTATT
p27988	-1.13355	0.455793	9.8763	-11.2896	2.26888e-06	0.00013278	1348.16	1415.9	575.306	714.748	1424.73	1381.04	580.262	679.372	1.30881	1.25831	0.0578728	0.269979	1.38521	1.34243	-0.0288851	0.243496	Detected	Detected	Detected	Detected	Detected	Detected	Detected	Detected	0																	p27988	TTTTCTTGGGTTTGTCTCTCCAGGATTAGAATCTGGTGGATTGCCTACAACACACTTCTC
p29595	0.953968	1.93719	7.8541	11.2883	2.27092e-06	0.00013278	169.47	180.768	328.999	311.023	158.058	157.727	326.751	321.679	-1.68308	-1.71119	-0.748373	-0.930435	-1.78696	-1.78782	-0.857398	-0.835082	Detected	Detected	Detected	Detected	Detected	Detected	Detected	Detected	0																	p29595	CATTCTGATCATTGTTGTTACAGGAGAGATGAGAGGAAGTTAGAGGGGCTAGAAGAACCA
p1238	1.20359	2.30312	10.2857	11.2838	2.27818e-06	0.00013307	889.627	918.828	1835.2	1974.21	774.68	722.753	2003.02	1774.43	0.709088	0.63446	1.73141	1.73575	0.506191	0.408256	1.75852	1.62858	Detected	Detected	Detected	Detected	Detected	Detected	Detected	Detected	0																	p1238	GAGAGTAGGTGAAAAGATGAACAACATGACCGGGAAGATTTCCTAATCTCACCACAGCCT
p25466	1.37098	2.58645	5.68772	11.2811	2.28247e-06	0.000133114	34.1652	37.2328	80.9043	84.8056	32.1228	25.8206	80.4666	85.5255	-3.99351	-3.99069	-2.77217	-2.80522	-4.08574	-4.39865	-2.87913	-2.74628	Detected	Detected	Detected	Detected	Detected	Detected	Detected	Detected	0																	p25466	CCAAGGCATAGTTTTGTCCCTAAGTCCCATGAATATGTAATATTTTGTGTCTCTCTATTA
p16559	-0.996002	0.501387	9.83361	-11.2791	2.28572e-06	0.000133114	1259.61	1301.74	637.792	620.95	1375.69	1222.4	709.554	620.112	1.2108	1.13703	0.20663	0.0670211	1.33468	1.1664	0.261322	0.111823	Detected	Detected	Detected	Detected	Detected	Detected	Detected	Detected	0																	p16559	ATTCCATCTTTATGAAGGCAACACTGATCTCCACGAGCACAATCATCCAAACGGAGATGG
p26721	-1.26376	0.416458	10.5007	-11.2791	2.28581e-06	0.000133114	2420.29	2471.97	843.246	932.626	2214.9	1917.14	1017.71	954.81	2.153	2.06225	0.609497	0.653843	2.02176	1.81564	0.781664	0.734508	Detected	Detected	Detected	Detected	Detected	Detected	Detected	Detected	0																	p26721	ATTTCCATCTTCCAGGGGTGGAAAGAGCTGTCCCCAAGACACTCAAGAGGGGTGGGCACA
p27562	-1.23162	0.425839	11.4902	-11.2683	2.30311e-06	0.000133987	4794.09	4913.48	1916.8	1963.66	4053.09	3955.14	1957.11	1685.65	3.13907	3.05334	1.79417	1.72802	2.89354	2.86041	1.72506	1.55452	Detected	Detected	Detected	Detected	Compromised	Compromised	Detected	Detected	0																	p27562	GAGCTACAGTGTCAACACAAAAGGGAGGCATAAATGTTTAATTTATGAAATCAGAATGGA
AK124429	1.16168	2.23719	7.63097	11.2654	2.30785e-06	0.000134093	129.924	144.878	268.673	331.589	119.887	136.689	301.678	287.499	-2.06644	-2.0305	-1.0406	-0.838059	-2.18573	-1.99435	-0.97258	-0.997147	Detected	Detected	Detected	Detected	Detected	Detected	Detected	Detected	0
p12471	2.47488	5.55921	6.18066	11.2644	2.30956e-06	0.000134093	30.7061	38.7769	205.007	183.119	20.4164	36.8519	168.503	135.263	-4.14752	-3.93206	-1.43078	-1.69467	-4.73961	-3.88544	-1.81282	-2.08493	Detected	Detected	Detected	Detected	Detected	Detected	Detected	Detected	0																	p12471	TGAGGAATACGGTCGTGTCTGTTAAACTAATTGTAGCTGTTCACTCCACTATATAATTTT
p12758	1.82426	3.54125	8.42425	11.2595	2.31754e-06	0.000134409	227.685	211.625	711.367	656.331	139.584	165.106	599.833	623.559	-1.25707	-1.48383	0.364138	0.146968	-1.96628	-1.72185	0.0189695	0.119821	Detected	Detected	Detected	Detected	Detected	Detected	Detected	Detected	0																	p12758	ATAAAACCCACTTGATCCCTTCTATGTTCATCTCCTGCGCTGGATTTGATTCATTAATAT
AK129905	1.26394	2.4015	8.14845	11.2582	2.31964e-06	0.000134409	183.817	197.033	467.232	511.906	180.02	172.385	395.479	395.213	-1.56584	-1.5869	-0.242316	-0.211577	-1.59925	-1.65961	-0.581988	-0.538074	Detected	Detected	Detected	Detected	Detected	Detected	Detected	Detected	0
uc003xuc	1.61438	3.0618	7.36472	11.2509	2.33156e-06	0.000134871	113.834	85.1173	290.611	323.016	105.046	77.3358	256.832	286.93	-2.25718	-2.79781	-0.927367	-0.87585	-2.37639	-2.81604	-1.20476	-1.00001	Detected	Detected	Detected	Detected	Detected	Detected	Detected	Detected	0
p11269	1.16982	2.24983	6.30091	11.2505	2.33226e-06	0.000134871	46.857	50.9482	109.132	112.902	55.9062	57.1984	130.525	121.618	-3.53777	-3.53823	-2.34038	-2.39239	-3.28633	-3.2512	-2.18126	-2.23835	Detected	Detected	Detected	Detected	Detected	Detected	Detected	Detected	0																	p11269	AGAATCATCCAGCTCTTTTCTCCTCTTCAAAGTTGCCCTTCTTTTCTCTGAACATTAATG
p3201	2.3932	5.25319	4.77017	11.2484	2.33579e-06	0.000134941	9.93099	18.3851	69.704	69.9864	9.54213	11.532	57.9295	54.142	-5.77603	-5.00872	-2.98714	-3.08231	-5.83695	-5.56153	-3.35322	-3.40589	Not Detected	Detected	Detected	Detected	Not Detected	Detected	Detected	Detected	0																	p3201	TGAGCTAATAATGGAAGCAATTTGTAACTTTCAGTAGCTCTCTAGGCCTGGGTACCGGAG
uc001qob	-1.21425	0.430998	8.6161	-11.237	2.35467e-06	0.000135896	607.547	585.1	286.868	288.094	619.812	579.151	231.319	230.322	0.158885	-0.0166505	-0.94607	-1.04092	0.184422	0.088693	-1.35571	-1.31705	Detected	Detected	Detected	Detected	Detected	Detected	Detected	Detected	0
RNA33759|snoRNA_scaRNA_355_70	-1.16654	0.44549	9.12175	-11.2336	2.36021e-06	0.00013608	827.968	915.112	427.356	375.737	789.441	811.33	337.786	352.403	0.605462	0.628614	-0.371019	-0.657731	0.533423	0.575043	-0.809479	-0.703478	Detected	Detected	Detected	Detected	Detected	Detected	Detected	Detected	0																	RNA33759|snoRNA_scaRNA_355_70	ACTTACATGGAATCTCGTTCGGCTGATGACTTGCTGTTGAGACTCTGAAATCTGATTTTC
p41536_v4	-1.40993	0.376331	5.03979	-11.2314	2.36394e-06	0.000136126	56.4172	63.1352	22.2046	19.0178	51.8566	44.7595	21.1023	18.6088	-3.26991	-3.22882	-4.63753	-4.96203	-3.39481	-3.60498	-4.81012	-4.94665	Detected	Detected	Detected	Detected	Detected	Detected	Detected	Detected	0																	p41536_v4	TGATTCACAGAACAAATGCATGCAAACCTTGCTATCAATAAATTACACATGCACTTACGT
uc001njm	1.20546	2.30611	7.64231	11.2303	2.3657e-06	0.000136126	133.334	134.293	261.989	336.13	126.196	132.573	337.832	284.788	-2.02907	-2.13995	-1.07695	-0.818436	-2.11174	-2.03846	-0.809286	-1.01082	Detected	Detected	Detected	Detected	Detected	Detected	Detected	Detected	0
RNA33519|snoRNA_scaRNA_115_130	-1.04155	0.485805	9.1216	-11.2163	2.38925e-06	0.000137345	839.86	878.818	397.328	386.447	761.399	725.877	399.179	370.699	0.626036	0.57023	-0.476124	-0.617186	0.481244	0.41448	-0.568555	-0.630456	Detected	Detected	Detected	Detected	Detected	Detected	Detected	Detected	0																	RNA33519|snoRNA_scaRNA_115_130	TGACCTTATTCACTGGCTGTGGGCCTTATGGCACAGTCAGTCACCAGGTTAGAGACATGC
p18828	1.26898	2.4099	5.74454	11.2135	2.39399e-06	0.00013746	32.3027	40.2033	83.5468	94.2295	32.4583	33.7512	82.0051	74.3286	-4.07439	-3.87995	-2.7258	-2.6532	-4.07075	-4.01224	-2.8518	-2.94872	Detected	Detected	Detected	Detected	Detected	Detected	Detected	Detected	0																	p18828	GTGGTTTGGGTCCTCCAATCCTCATAAAAGTGTGGTTTCACCTGTTACCTCATAAAGGTG
p19439	1.15994	2.23449	9.33813	11.2116	2.39722e-06	0.00013746	454.799	469.183	1061.08	999.265	385.726	427.003	871.154	948.552	-0.258883	-0.335183	0.941001	0.753412	-0.499832	-0.350999	0.557337	0.725022	Detected	Detected	Detected	Detected	Detected	Detected	Detected	Detected	0																	p19439	GTGCATGAAGAGTTATCCAAGCCTCCAAAATCTCTTGAAAGGTCTTGTTTAAGTGATTTT
p34399_v4	1.08412	2.12009	7.09612	11.211	2.39836e-06	0.00013746	84.6428	104.945	188.22	207.637	96.5975	90.8564	207.769	193.971	-2.68465	-2.4957	-1.55404	-1.51339	-2.49735	-2.58359	-1.51061	-1.56486	Detected	Detected	Detected	Detected	Detected	Detected	Detected	Detected	0																	p34399_v4	TGAGCCTCCTACTCGCATTCCTGGAGCAAGTTTGCCAGACTAGTCAAAGAATCCTGCGTC
p29619	1.06416	2.09096	8.19593	11.2073	2.40459e-06	0.000137576	216.073	208.166	396.303	456.623	200.22	187.79	451.776	395.421	-1.33259	-1.5076	-0.479854	-0.37645	-1.44582	-1.53613	-0.389982	-0.537316	Detected	Detected	Detected	Detected	Detected	Detected	Detected	Detected	0																	p29619	AACAGACACAGTTCTTGGTCCTAGGGCTCACGTCCCGGGGCGAAGAGGATCCTCCATAAA
p2502	1.5197	2.86731	4.93922	11.207	2.40513e-06	0.000137576	16.024	22.691	46.59	54.7207	16.4993	17.9628	58.2431	49.0537	-5.08581	-4.70515	-3.56836	-3.4373	-5.04693	-4.92216	-3.34543	-3.54827	Detected	Detected	Detected	Detected	Detected	Detected	Detected	Detected	0																	p2502	TTTTAGTCTTAGCCTGTCATATGCAGCTGAAATCTGGGGCAAATAAAATCACATAGATGC
p14017	1.61861	3.07078	4.36508	11.1991	2.41866e-06	0.000138214	9.29675	13.6388	40.176	39.5491	12.8057	11.7779	33.7836	31.6784	-5.87124	-5.43954	-3.78205	-3.90574	-5.41255	-5.5311	-4.1312	-4.17913	Not Detected	Detected	Detected	Detected	Detected	Not Detected	Detected	Detected	0																	p14017	ATTAATATGATTTGGCATTCTCTGCATGCCAGGCAAGAGTGACTGCTCTTCAGGCCAGAT
p10768	2.34231	5.07113	3.80524	11.1952	2.42532e-06	0.000138301	7.12854	6.32362	35.7322	30.6755	8.15731	4.03867	27.8853	32.1325	-6.25436	-6.54844	-3.95116	-4.2723	-6.06317	-7.07522	-4.40802	-4.1586	Not Detected	Not Detected	Detected	Detected	Not Detected	Not Detected	Detected	Detected	0																	p10768	GGAAGACCTGTTTCTTTTACTTTCCTTGAGGAGAAAAAATTAAAGTTCTGAGCAAACGCA
p7612	1.50995	2.84799	4.40938	11.1948	2.42597e-06	0.000138301	11.8347	15.2889	30.8592	40.2297	12.6314	10.9993	38.8363	34.3032	-5.52302	-5.27478	-4.16268	-3.88112	-5.43232	-5.62976	-3.93011	-4.06429	Not Detected	Detected	Detected	Detected	Detected	Not Detected	Detected	Detected	0																	p7612	TTCTCTCTTTAAACAATACAAGGTTGGCTTCCATGGTTCCTTCTTAAAGAATGTTGAAGG
p23230	1.14317	2.20866	7.52497	11.1936	2.42809e-06	0.000138301	117.219	135	264.445	299.88	126.536	117.807	291.44	242.881	-2.21491	-2.13238	-1.06349	-0.983069	-2.10786	-2.20882	-1.02239	-1.24045	Detected	Detected	Detected	Detected	Detected	Detected	Detected	Detected	0																	p23230	TAGAAAACTGGTTCCTGACAGAGACATGTGGAAAGGTAAGTAAACCTGGGCCCAAGATCA
p27024	-1.04566	0.484424	9.39007	-11.1926	2.42971e-06	0.000138301	936.255	1033.98	417.909	506.676	968.976	920.656	470.91	476.943	0.78279	0.804798	-0.403267	-0.226391	0.829052	0.757415	-0.33014	-0.26689	Detected	Detected	Detected	Detected	Detected	Detected	Detected	Detected	0																	p27024	CCCCAAAGTCTGTTTACCCTCTTCGGTATGTTATTGTTAGCACTATACTTTTATTATTGA
p6585	1.28671	2.43971	7.98449	11.1807	2.45036e-06	0.000139339	159.367	191.787	363.61	432.831	159.324	141.941	381.625	407.726	-1.77176	-1.62583	-0.604064	-0.453653	-1.77544	-1.93996	-0.633436	-0.493104	Detected	Detected	Detected	Detected	Detected	Detected	Detected	Detected	0																	p6585	TATTGGGACCCAGAAATAGAAGACAATTTACAATATAGCTTCCTTTAGGGATCTGGATGC
AL833129	1.53492	2.89772	5.86983	11.1786	2.45402e-06	0.000139411	40.3164	30.7025	96.5043	93.4509	28.2579	39.817	101.362	107.42	-3.75467	-4.26891	-2.51779	-2.66518	-4.27068	-3.77379	-2.54607	-2.41745	Detected	Detected	Detected	Detected	Detected	Detected	Detected	Detected	0
AJ628243	1.03597	2.0505	8.45975	11.174	2.46194e-06	0.000139724	277.747	237.481	486.424	539.331	236.96	233.819	498.713	493.796	-0.970343	-1.31752	-0.184243	-0.136284	-1.20276	-1.21985	-0.24738	-0.216792	Detected	Detected	Detected	Detected	Detected	Detected	Detected	Detected	0
uc002yke	1.55282	2.93391	6.07886	11.1726	2.46456e-06	0.000139735	38.4669	45.3589	111.305	127.161	44.8984	30.9601	118.807	106.871	-3.82242	-3.70588	-2.31193	-2.2208	-3.60267	-4.13677	-2.31697	-2.42484	Detected	Detected	Detected	Detected	Detected	Detected	Detected	Detected	0
p4567	1.20501	2.30538	6.61071	11.1655	2.477e-06	0.000139911	63.4019	65.5082	171.11	137.68	62.3268	66.302	129.688	158.681	-3.10151	-3.17559	-1.69153	-2.10614	-3.12948	-3.03812	-2.19054	-1.85457	Detected	Detected	Detected	Detected	Detected	Detected	Detected	Detected	0																	p4567	CACAATGGAGTAAATTACATTGACACTTACTGGGAGATATAATCAATAGTCACTCTGACA
p33406	1.1397	2.20335	6.02105	11.1648	2.47816e-06	0.000139911	41.7358	51.1389	103.039	95.3734	40.7456	42.1267	96.6656	90.8932	-3.70475	-3.53284	-2.42326	-2.6358	-3.74269	-3.69244	-2.61452	-2.65846	Detected	Detected	Detected	Detected	Detected	Detected	Detected	Detected	0																	p33406	TCTGTACGATGATGTGAAAGTGCAGTTTTTCTCTTCGAATCTTCCTAAATACTATGACAA
DQ668378	-0.949702	0.51774	10.0795	-11.1646	2.47849e-06	0.000139911	1582.08	1586.62	758.793	777.667	1482.96	1373.71	776.866	801.505	1.53964	1.42255	0.457251	0.391697	1.443	1.33475	0.392075	0.482005	Detected	Detected	Detected	Detected	Detected	Detected	Detected	Detected	0
p23530	-1.171	0.444113	10.8143	-11.1646	2.47853e-06	0.000139911	2762.5	3010.01	1175.58	1320.76	2687.17	2385.1	1218.18	1096.12	2.34379	2.34636	1.08884	1.15584	2.30061	2.13073	1.04106	0.933632	Detected	Detected	Detected	Detected	Detected	Detected	Detected	Detected	0																	p23530	GCAAAGGCAACGGCACAGCGTTCTCCATCTCAAATCCTTCAAAGTGCTGTCAGAATAAAA
p780	1.33199	2.5175	7.64261	11.1639	2.47972e-06	0.000139911	116.044	142.218	268.744	306.666	120.893	126.098	356.28	344.166	-2.22944	-2.05723	-1.04022	-0.950789	-2.17368	-2.1107	-0.732578	-0.737602	Detected	Detected	Detected	Detected	Detected	Detected	Detected	Detected	0																	p780	TGTCCTGCTCTCATACGAACTTGTGTCTAAAACTGTGGTCTTTGCTTTTCTCCCAAACCC
AK002109	1.22638	2.33979	4.53151	11.1563	2.49315e-06	0.000140417	13.5431	16.6163	37.7207	39.102	16.0105	14.5034	31.924	33.2612	-5.32848	-5.15466	-3.87303	-3.92214	-5.09032	-5.23079	-4.21288	-4.10879	Detected	Detected	Detected	Detected	Detected	Detected	Detected	Detected	0
p18615	1.26435	2.4022	8.28705	11.1561	2.49352e-06	0.000140417	220.059	191.842	521.145	522.473	176.477	221.419	461.858	436.807	-1.30622	-1.62541	-0.0847702	-0.182099	-1.62793	-1.29847	-0.358141	-0.393709	Detected	Detected	Detected	Detected	Detected	Detected	Detected	Detected	0																	p18615	GTTGTGTGGAATGCCTAAGGAAGGTGTAGTAACCAGCAGTAAATGTTAAGAAATCTATGC
p4899	2.09937	4.28522	2.27798	11.1547	2.49608e-06	0.000140425	2.36603	2.25025	12.8051	9.8866	1.89939	2.97956	7.59833	10.5623	-7.8455	-8.03911	-5.43166	-5.90584	-8.16573	-7.51401	-6.28376	-5.7637	Not Detected	Not Detected	Detected	Not Detected	Not Detected	Not Detected	Not Detected	Not Detected	0																	p4899	AGCAATAAAAATAAACCAATCCCAGACGGATTGTACTTCTTCCTGTCCTCATTTCTACCC
BC032860	1.27832	2.42557	4.04597	11.1529	2.49915e-06	0.000140461	9.60888	9.90521	26.1897	24.3102	10.6382	12.4968	28.7949	23.8902	-5.8236	-5.901	-4.39938	-4.60782	-5.68009	-5.44562	-4.36171	-4.58621	Not Detected	Not Detected	Detected	Detected	Not Detected	Detected	Detected	Detected	0
p3483	1.10503	2.15103	7.2353	11.1494	2.50535e-06	0.000140668	98.861	118.439	206.047	234.488	96.1758	98.9224	219.528	224.85	-2.46064	-2.32119	-1.42349	-1.33794	-2.50366	-2.46088	-1.43118	-1.35174	Detected	Detected	Detected	Detected	Detected	Detected	Detected	Detected	0																	p3483	CTTGTTCTTTCCTGTGCCCCACAGTCATTTTAAAATTAAATTAAATGGCTTATCTGCACT
p5158	-1.60015	0.329843	5.86929	-11.1481	2.50769e-06	0.000140668	104.073	125.01	30.5611	36.6597	101.463	81.3064	36.5678	31.0089	-2.38652	-2.2433	-4.17669	-4.01519	-2.42645	-2.7438	-4.01694	-4.20995	Detected	Detected	Detected	Detected	Detected	Detected	Detected	Detected	0																	p5158	GAGGACTTACCACTTTTCTTCGATTATGAAAAATGCTCAGCCAATAGCTATTCATTAAAC
BX641172	-1.43839	0.368978	4.83697	-11.1462	2.51123e-06	0.000140726	53.2515	52.3727	17.428	15.9939	37.2463	47.1812	18.2575	17.8504	-3.35322	-3.49845	-4.98697	-5.21186	-3.87224	-3.52896	-5.01903	-5.00668	Detected	Detected	Detected	Detected	Detected	Detected	Detected	Detected	0
p21749	1.20178	2.30024	7.85731	11.1448	2.51357e-06	0.000140726	139.785	142.481	376.678	342.73	150.641	182.151	338.023	350.605	-1.96091	-2.05456	-0.553126	-0.790383	-1.85629	-1.58011	-0.808468	-0.710859	Detected	Detected	Detected	Detected	Detected	Detected	Detected	Detected	0																	p21749	CAGAAAATGAGCAGAAAACAAGCCAGAGTTACAGCTATCTGCAGAGAGACTACATCCAGG
p14268	-1.32577	0.398936	10.4593	-11.1414	2.51971e-06	0.000140934	2322.7	2535.97	969.534	885.29	2192.36	1911.38	775.812	938.867	2.09362	2.09913	0.810835	0.578695	2.007	1.81129	0.390116	0.710215	Detected	Detected	Detected	Detected	Detected	Detected	Detected	Detected	0																	p14268	AGTGAATATTGTGTCCTTGGTCTTATCTGTGATGATCTTATCCCGAACCTGAACTTCTGT
p35880_v4	1.37625	2.59593	8.71068	11.1345	2.53221e-06	0.000141359	265.961	296.572	747.684	756.526	241.592	239.933	633.061	579.833	-1.0329	-0.996951	0.435972	0.351935	-1.17483	-1.18261	0.0967544	0.014931	Detected	Detected	Detected	Detected	Detected	Detected	Detected	Detected	0																	p35880_v4	CTGACTGAAACCTGAGTTTTGATTCACCAGGTTGGAAACTCTTTCTGCAGAATCTGCAAA
RNA147130|p0234_imsncRNA371	-2.16714	0.222652	2.15955	-11.1342	2.53274e-06	0.000141359	6.44394	11.6483	2.32083	2.15391	10.355	10.3404	1.7266	2.28849	-6.40002	-5.66715	-7.89567	-8.10436	-5.71901	-5.71888	-8.42151	-7.97017	Not Detected	Detected	Not Detected	Not Detected	Not Detected	Not Detected	Not Detected	Not Detected	0																	RNA147130|p0234_imsncRNA371	TCTTTTCTAAGTTTTTTTTAATTGCATCAATTAGATTTTGACATTTAGATATGTCAGTGT
RNA33691|snoRNA_scaRNA_287_75	-0.997805	0.500761	10.5582	-11.1331	2.53462e-06	0.000141359	2183.08	2232.46	1026.99	1164.81	2101.71	2012.31	989.246	1095.26	2.00418	1.91523	0.893894	0.974565	1.94609	1.88554	0.740739	0.9325	Detected	Detected	Detected	Detected	Detected	Detected	Detected	Detected	0																	RNA33691|snoRNA_scaRNA_287_75	TTGATAAGCTGATGTTCTGTGAGGTACAAAAGTTAATAGCATGTTAGAGTTCTGATGGCA
AK093725	1.61108	3.05481	5.55542	11.1303	2.5398e-06	0.000141511	26.6672	30.0996	78.294	78.0793	22.2951	29.2872	102.9	72.5575	-4.35098	-4.29752	-2.81948	-2.92444	-4.61261	-4.21691	-2.52435	-2.98351	Detected	Detected	Detected	Detected	Detected	Detected	Detected	Detected	0
p3161	-0.836402	0.560038	14.7795	-11.1215	2.55578e-06	0.000142265	38140.2	38752.8	20931.5	21128.1	37192.6	36282.7	20996.7	21130.2	6.13106	6.03282	5.24308	5.15556	6.09146	6.05789	5.14843	5.20245	Detected	Detected	Detected	Detected	Detected	Detected	Detected	Detected	0																	p3161	ATCCACAAACTGGATGGTACGCTTGGTTTTGATGGTGGCAATGGCAGCATTGACATCTTT
p19473	1.79677	3.47441	4.48625	11.1087	2.57918e-06	0.000143313	9.38028	15.5993	41.3853	42.8742	13.7103	10.4196	40.9478	41.9245	-5.85834	-5.24579	-3.73927	-3.78927	-5.31407	-5.70788	-3.85373	-3.77484	Not Detected	Detected	Detected	Detected	Detected	Not Detected	Detected	Detected	0																	p19473	ACCTAACACAGAGGGTAATGGTAGTGCTGTATCCATTCATTCACCCAATAAATATTTGCT
AK093963	-1.35388	0.391238	5.22178	-11.1061	2.58385e-06	0.000143313	55.3075	60.1886	23.5803	27.3636	67.8265	56.114	23.1209	19.8978	-3.29856	-3.29777	-4.5508	-4.43713	-3.00749	-3.27881	-4.67832	-4.85002	Detected	Detected	Detected	Detected	Detected	Detected	Detected	Detected	0
p41627_v4	0.968152	1.95633	6.30611	11.106	2.58404e-06	0.000143313	56.9946	59.7326	108.733	104.742	54.717	54.9877	121.952	108.028	-3.25521	-3.30875	-2.34567	-2.50062	-3.31735	-3.30806	-2.27928	-2.40931	Detected	Detected	Detected	Detected	Detected	Detected	Detected	Detected	0																	p41627_v4	TCCACCACCTGAATCCTTGCAGTGAGTGTAGTGTGTATCTAATCAATCTATTAAAAAATA
p29133	1.45936	2.74987	5.18623	11.1047	2.58658e-06	0.000143313	21.2403	19.3879	58.4116	53.6587	27.1919	20.7535	68.2971	62.0762	-4.67924	-4.93211	-3.24213	-3.46557	-4.32616	-4.71382	-3.11569	-3.20859	Detected	Detected	Detected	Detected	Detected	Detected	Detected	Detected	0																	p29133	AACTAATGGAATGCCAGCGCTTCTCCTTGAGAATGCAGCGAGTGGAAAGCAATCTCAAAA
p5043	1.53118	2.89022	7.02681	11.1045	2.58695e-06	0.000143313	80.4737	94.077	195.039	228.815	72.1646	63.3583	243.616	222.167	-2.75752	-2.65342	-1.50269	-1.37328	-2.91804	-3.10364	-1.28098	-1.36906	Detected	Detected	Detected	Detected	Detected	Detected	Detected	Detected	0																	p5043	CCTGAGATAAACTTTATGTGACCTTGGTATTCTGTTGGATTTTGGTTAGCTGATACTTCA
p15619	1.9363	3.82722	5.4432	11.0989	2.59723e-06	0.000143579	29.4998	22.043	79.2634	88.4492	22.5966	16.6482	98.1503	76.2739	-4.20533	-4.74694	-2.80173	-2.74453	-4.59323	-5.03181	-2.59253	-2.91144	Detected	Detected	Detected	Detected	Detected	Detected	Detected	Detected	0																	p15619	GTTCAAGGATGTGGCCAAAAAAGCAGAACTTCCGACAAACTTGGAAAACTAGTCAGGTTA
uc001yyh	1.48738	2.80379	8.40483	11.0987	2.59759e-06	0.000143579	207.011	254.249	590.359	594.679	178.299	178.869	584.819	505.237	-1.39441	-1.21909	0.095136	0.00465635	-1.61311	-1.60634	-0.0175998	-0.183745	Detected	Detected	Detected	Detected	Detected	Detected	Detected	Detected	0
p18242	1.63043	3.09606	5.86006	11.0979	2.59919e-06	0.000143579	28.9188	43.6679	96.3692	112.336	28.6004	32.8767	103.548	97.3286	-4.23403	-3.76069	-2.51981	-2.39963	-4.2533	-4.05011	-2.5153	-2.55977	Detected	Detected	Detected	Detected	Detected	Detected	Detected	Detected	0																	p18242	TTGTATTCATGATTTTCAACAGGTCTCCTGGTTCTTCTAGCCCCTCTAACTTCCTCTCAT
p3211	-1.16488	0.446002	6.62142	-11.0912	2.61153e-06	0.000144117	127.395	154.057	59.4723	64.5985	154.795	155.496	70.3998	69.1113	-2.0948	-1.94187	-3.21617	-3.19788	-1.81705	-1.80837	-3.07195	-3.05371	Detected	Detected	Detected	Detected	Detected	Detected	Detected	Detected	0																	p3211	GTGGTTGTCACAAGAAATCTGACAAAACGGCAAAGCTTCGAGAACGTGAGGATTTCCTCA
uc001mts	1.795	3.47016	4.24769	11.09	2.6139e-06	0.000144117	9.312	8.68443	40.3463	33.3741	9.48812	14.0951	33.2514	35.0274	-5.86888	-6.09076	-3.77595	-4.15065	-5.84514	-5.27199	-4.1541	-4.03415	Not Detected	Not Detected	Detected	Detected	Not Detected	Detected	Detected	Detected	0
p14440	1.14099	2.20532	6.86923	11.0872	2.6191e-06	0.000144228	74.054	81.1815	163.922	196.655	73.0536	87.4563	168.57	167.186	-2.87746	-2.86611	-1.75345	-1.59179	-2.90038	-2.63861	-1.81224	-1.77925	Detected	Detected	Detected	Detected	Detected	Detected	Detected	Detected	0																	p14440	ACCCAGCTGACCGCAGACATGCAGGTCTGCTCAGGAAAAGCTTTGGATCACAATTCCCAG
p44204_v4	2.29089	4.89356	5.3066	11.0862	2.62088e-06	0.000144228	18.8937	12.4639	83.9587	106.295	17.675	24.6154	74.3041	88.6032	-4.84814	-5.56951	-2.7187	-2.47939	-4.94763	-4.46761	-2.99408	-2.69527	Detected	Detected	Detected	Detected	Detected	Detected	Detected	Detected	0																	p44204_v4	GGGCTAAATACTCTGCTGTGACTTTTATACTGCTGATTTGAATAAAATCTTACGAAAAGC
p35628_v4	1.02574	2.036	7.63903	11.0808	2.63106e-06	0.000144545	125.171	150.001	267.446	288.352	147.265	137.737	285.2	297.542	-2.12021	-1.98036	-1.04721	-1.03962	-1.889	-1.98333	-1.05362	-0.947611	Detected	Detected	Detected	Detected	Detected	Detected	Detected	Detected	0																	p35628_v4	CTAGAGAATGGCATGTGCAAAGATACAGAGCTTTTAGAAGTTGCCTGCATTCCTTGGCCC
AK074563	-1.42361	0.372778	8.21219	-11.0805	2.63163e-06	0.000144545	481.528	577.785	213.986	176.928	422.851	473.133	164.116	172.991	-0.176494	-0.0348027	-1.36894	-1.74429	-0.367259	-0.202999	-1.85087	-1.73001	Detected	Detected	Detected	Detected	Detected	Detected	Detected	Detected	0
p25520	1.47125	2.77263	9.94352	11.078	2.63638e-06	0.000144669	590.021	682.287	1729.53	1732.58	465.515	652.579	1569.69	1536.51	0.116655	0.205045	1.64585	1.54739	-0.228582	0.260907	1.40682	1.42088	Detected	Detected	Detected	Detected	Detected	Detected	Detected	Detected	0																	p25520	TTATTTAATTGTATTGGTGGTTAGAGGGTTGCGATTGATTAAGGCACATTAATGGATCCG
p21709	1.46123	2.75343	6.39513	11.0689	2.65353e-06	0.000145473	44.502	48.5178	114.504	143.53	53.9617	56.8054	161.502	143.32	-3.61217	-3.60875	-2.27105	-2.0461	-3.3374	-3.26115	-1.87404	-2.00146	Detected	Detected	Detected	Detected	Detected	Detected	Detected	Detected	0																	p21709	GGCGGTGCACCTCGGTGCCGGAACCGGCGTGTTTGGGCTTCTTAGTTTCCTGTGGCTGCC
p24965	-1.42643	0.37205	7.64423	-11.0644	2.66205e-06	0.000145802	374.213	374.837	137.734	116.97	294.245	280.344	117.563	117.052	-0.540254	-0.659072	-2.00458	-2.34131	-0.890388	-0.958047	-2.33215	-2.29355	Detected	Detected	Detected	Detected	Detected	Detected	Detected	Detected	0																	p24965	CTAGTTCTGTATTTACAGTTTGGTCTGGCTGTTTGAGTTCTAGCGCATTTAATGTTAATA
BC015125	-1.07968	0.473133	5.69102	-11.0624	2.66593e-06	0.000145832	81.9738	77.4198	39.0652	32.377	70.9433	70.6751	36.1732	34.8516	-2.73088	-2.93456	-3.8225	-4.19441	-2.94267	-2.94597	-4.0326	-4.04141	Detected	Detected	Detected	Detected	Detected	Detected	Detected	Detected	0
p40852_v4	1.06487	2.09198	6.25616	11.0615	2.66763e-06	0.000145832	47.4176	58.4252	101.87	114.303	54.1366	52.002	114.168	112.365	-3.52062	-3.34067	-2.43972	-2.37459	-3.33273	-3.38861	-2.37443	-2.35251	Detected	Detected	Detected	Detected	Detected	Detected	Detected	Detected	0																	p40852_v4	GTGGCCCCAGATGAGTGCAAAGGACTACCAGTTTTGATCAGCGACTGGTTGAATTCGTGG
p2896	1.42517	2.68547	2.69954	11.0602	2.67021e-06	0.000145836	3.49326	4.94639	10.751	10.5305	4.18971	3.41056	10.5513	10.7498	-7.28339	-6.90282	-5.68391	-5.81481	-7.02441	-7.3191	-5.81009	-5.73832	Not Detected	Not Detected	Not Detected	Not Detected	Not Detected	Not Detected	Detected	Detected	0																	p2896	GAGTGCAGCAGACATTATTGCTTTCACAATGTGAACTTGCTAGGGACTTCAATAGTAAGT
p12234	1.25638	2.38895	5.70547	11.0534	2.68313e-06	0.000146174	30.4171	36.7515	85.0219	89.0002	37.1649	31.2702	78.28	71.4351	-4.16116	-4.00946	-2.70055	-2.73558	-3.87539	-4.12238	-2.91887	-3.006	Detected	Detected	Detected	Detected	Detected	Detected	Detected	Detected	0																	p12234	GCCTCAGCCAAGTGAAATGGGAATCAGGACCATTACAAAGAAATTCAATTAAAATAAAAG
p36627_v4	1.10803	2.15551	9.50685	11.0533	2.6834e-06	0.000146174	508.252	523.223	1143.92	1151.26	469.171	483.27	1067.95	925.48	-0.0985688	-0.177907	1.04945	0.957692	-0.217296	-0.172418	0.851177	0.689496	Detected	Detected	Detected	Detected	Detected	Detected	Detected	Detected	0																	p36627_v4	GAAGGAGACAAGAAAAACCAACGGGAACAGCCCAGTAAAGGCGCCATTCCCCATTTTACA
p33751	1.27179	2.4146	6.74218	11.053	2.68396e-06	0.000146174	79.6591	64.4898	166.919	163.203	65.9391	66.5013	191.284	146.95	-2.7722	-3.19819	-1.72731	-1.86079	-3.0482	-3.03379	-1.62988	-1.96538	Detected	Detected	Detected	Detected	Detected	Detected	Detected	Detected	0																	p33751	AAGTGTCTCTGATGAACCACAACAAGTTTGTCAAGTGCAAGAAGACTTCAGCTGTGCTGG
p15569	1.57731	2.98412	5.43249	11.0505	2.68886e-06	0.000146212	24.7993	22.1022	63.6892	88.0309	23.5633	30.2431	68.3392	80.8415	-4.45574	-4.74307	-3.11733	-2.75137	-4.53279	-4.17057	-3.11481	-2.82754	Detected	Detected	Detected	Detected	Detected	Detected	Detected	Detected	0																	p15569	AGGAAGCCATCCTTGAGGAGTCAAGATAAACTTCGGATGTAAGTTCTGCCGTTTGTAGTG
AK125438	1.14717	2.21479	6.13477	11.05	2.68971e-06	0.000146212	42.1102	49.8509	117.041	105.578	48.5414	48.7711	93.1893	103.845	-3.69187	-3.56964	-2.23944	-2.48915	-3.49012	-3.48115	-2.66735	-2.46627	Detected	Detected	Detected	Detected	Detected	Detected	Detected	Detected	0
p19529	1.25919	2.39362	2.81654	11.0423	2.70465e-06	0.000146887	4.61561	4.66141	10.3901	9.16908	4.46126	4.47861	12.7292	11.6365	-6.88145	-6.98842	-5.73318	-6.01453	-6.93381	-6.92605	-5.53938	-5.62397	Not Detected	Not Detected	Not Detected	Not Detected	Not Detected	Not Detected	Detected	Detected	0																	p19529	CTTTGACTCTGTTGTCCCTAATGCCATGCTGATAAATAATTAATAACTGGCTCTTCATAA
p12818	1.97877	3.94156	2.75159	11.0337	2.72146e-06	0.000147445	3.34568	3.33967	14.967	14.0244	3.07574	3.85271	16.4117	9.27693	-7.34567	-7.46949	-5.2066	-5.40145	-7.47033	-7.14323	-5.17279	-5.95091	Not Detected	Not Detected	Detected	Detected	Not Detected	Not Detected	Detected	Not Detected	0																	p12818	CCTATTAACTTGATGCTACTTATTAATTGAAATGAGGAGACTGACTCTGGATATTGGGAA
AB007953	1.54426	2.91655	8.84175	11.0334	2.72201e-06	0.000147445	287.223	305.301	874.68	901.27	227.888	260.69	663.339	720.824	-0.921942	-0.955101	0.662299	0.604505	-1.25908	-1.06291	0.164155	0.328941	Detected	Detected	Detected	Detected	Detected	Detected	Detected	Detected	0
AK056272	-1.89911	0.268109	2.82139	-11.0319	2.72486e-06	0.000147445	12.9033	17.3495	4.57154	3.13479	13.0008	11.9317	4.07255	3.07448	-5.3983	-5.09237	-6.91763	-7.56294	-5.39073	-5.51237	-7.18351	-7.54422	Not Detected	Detected	Not Detected	Not Detected	Detected	Detected	Not Detected	Not Detected	0
p25467	1.80727	3.49979	5.11799	11.0318	2.72509e-06	0.000147445	16.4163	25.6469	64.985	74.559	17.2665	16.3334	63.4427	57.9509	-5.05091	-4.52848	-3.08828	-2.991	-4.98136	-5.05935	-3.22206	-3.3078	Detected	Detected	Detected	Detected	Detected	Detected	Detected	Detected	0																	p25467	ACGTGAGGTTAACTGTATTTACCCAATGCCAGATACCTGAAAGAGTGTGAAAAATTAAGG
AK124068	1.13802	2.20079	5.83488	11.0251	2.73822e-06	0.000147938	40.7845	38.1649	77.9867	95.6747	38.1114	36.9422	90.5932	76.0572	-3.73802	-3.95502	-2.82516	-2.63125	-3.83911	-3.8819	-2.70812	-2.91555	Detected	Detected	Detected	Detected	Detected	Detected	Detected	Detected	0
p33998_v4	0.845107	1.7964	14.055	11.0245	2.73931e-06	0.000147938	13027.5	13131.7	22708.5	22685.7	12229.1	12432.3	23330.7	22535.7	4.5813	4.47157	5.36063	5.25818	4.48677	4.51271	5.3005	5.29536	Detected	Detected	Detected	Detected	Detected	Detected	Detected	Detected	0																	p33998_v4	GCAAGCCTAACTCAAGCCATTGGCACACAGGCATTAGACAGAAAGCTGGAAGTTGAAATG
AK022232	1.79059	3.45957	7.33374	11.0214	2.74553e-06	0.000148039	86.4231	103.491	330.374	352.413	78.2723	80.82	311.554	223.437	-2.65462	-2.51583	-0.742355	-0.750189	-2.80083	-2.75246	-0.926106	-1.36084	Detected	Detected	Detected	Detected	Detected	Detected	Detected	Detected	0
p27126	1.96295	3.89859	2.25572	11.021	2.74628e-06	0.000148039	2.85269	2.29239	8.69531	7.40916	1.93362	2.70664	10.606	11.571	-7.57565	-8.01234	-5.99008	-6.322	-8.13996	-7.6526	-5.80264	-5.63212	Not Detected	Not Detected	Not Detected	Not Detected	Not Detected	Not Detected	Not Detected	Not Detected	0																	p27126	AGAACGCAATCATTCCTTACCTAACCAGTCATTAAACTTCTTAACCTCTGAGGGCAGTCC
p18689	1.08252	2.11774	7.94814	11.0034	2.78121e-06	0.000149735	182.57	180.143	325.566	371.592	164.83	152.999	381.903	361.081	-1.57566	-1.71619	-0.763507	-0.673734	-1.72643	-1.83172	-0.632384	-0.668385	Detected	Detected	Detected	Detected	Detected	Detected	Detected	Detected	0																	p18689	GAAGAAGGCAGAAAACCCCATCCGAAAAGGCCGGATTCTCAGAACTGGCAATGTACCTCC
uc002eoo	1.69469	3.23707	4.75304	11.0026	2.78291e-06	0.000149735	11.6937	17.0868	42.6626	58.8328	15.9248	15.8576	49.8916	44.2422	-5.54031	-5.11438	-3.69541	-3.33276	-5.09806	-5.102	-3.56872	-3.69721	Not Detected	Detected	Detected	Detected	Detected	Detected	Detected	Detected	0
p21938	0.955176	1.93882	8.61741	10.9996	2.78892e-06	0.000149919	272.472	292.759	578.595	563.511	267.528	296.563	540.921	507.053	-0.998003	-1.01562	0.0660983	-0.0730106	-1.02772	-0.876909	-0.130173	-0.17857	Detected	Detected	Detected	Detected	Detected	Detected	Detected	Detected	0																	p21938	TGTTTTCCTTCAATGACAGTAATGCTGCCAGAACCCATCAAGACACCCAGGAACTGATGT
uc001nhl	2.25202	4.76349	2.40319	10.9958	2.79656e-06	0.000150191	2.48366	2.04138	15.7285	10.6303	2.02917	3.35383	10.1206	10.4988	-7.7755	-8.17965	-5.13501	-5.80121	-8.07037	-7.34329	-5.87022	-5.77241	Not Detected	Not Detected	Detected	Not Detected	Not Detected	Not Detected	Detected	Not Detected	0
p18037	1.46509	2.76081	11.564	10.9912	2.80592e-06	0.000150441	1631.21	2277.82	4772.09	5859.88	1686.84	1758.79	4744.42	4827.07	1.58376	1.94425	3.11009	3.30534	1.62884	1.69126	3.00257	3.07237	Detected	Detected	Detected	Detected	Detected	Detected	Detected	Detected	0																	p18037	AGGAAGAAATCGCACCAGCCCAGAATCAACTGCATAACATACAAACTTTAAAAGGAAGAA
p8175	-1.58001	0.33448	10.4193	-10.9906	2.80712e-06	0.000150441	2453.46	2622.25	662.2	750.75	2371.2	2060.36	1007.5	785.445	2.17264	2.1474	0.260811	0.340878	2.12014	1.91958	0.767115	0.452805	Detected	Detected	Detected	Detected	Detected	Detected	Detected	Detected	0																	p8175	ATCTTCCACACCGACAGGGTCATGATGCGCTGTGCCTCTTTCTGCACTTCCATGGCGACT
AK094369	-0.952361	0.516786	10.3544	-10.9896	2.80901e-06	0.000150441	1731.91	1816.43	911.383	869.895	1871.36	1868.14	1006.58	982.967	1.67018	1.6177	0.721601	0.553385	1.7786	1.77829	0.765793	0.776437	Detected	Detected	Detected	Detected	Detected	Detected	Detected	Detected	0
p15134	1.63757	3.11141	5.17475	10.987	2.8144e-06	0.00015051	17.0704	20.6078	60.2277	51.839	23.3206	21.4334	69.4292	76.0223	-4.99454	-4.84407	-3.19796	-3.51535	-4.54773	-4.66732	-3.09198	-2.91621	Detected	Detected	Detected	Detected	Detected	Detected	Detected	Detected	0																	p15134	AACCAGTTACTAAGATACCTGCTGTCACTTAGAATCCTAAGTTTTCTTTACTGGTATTTC
uc004bux	0.937886	1.91572	7.60467	10.9849	2.81851e-06	0.00015051	133.773	150.705	260.738	290.216	140.893	137.684	268.294	259.454	-2.02432	-1.97361	-1.08386	-1.03033	-1.95281	-1.98388	-1.14178	-1.14522	Detected	Detected	Detected	Detected	Detected	Detected	Detected	Detected	0
p3587	2.08836	4.25265	2.94843	10.9822	2.82403e-06	0.00015051	4.27016	3.46809	23.2889	13.0789	3.38445	3.91674	15.7601	13.3755	-6.99368	-7.41505	-4.56874	-5.50214	-7.33234	-7.11945	-5.23125	-5.42304	Not Detected	Not Detected	Detected	Not Detected	Not Detected	Not Detected	Detected	Detected	0																	p3587	GGAATAAGGTTGCACAAGTTAGATATTTGGTTTCTAGTTTCTAGCAGTAATCCTCAACAT
p4705	1.30673	2.4738	8.17306	10.9818	2.82483e-06	0.00015051	211.868	200	454.693	472.746	177.792	150.523	437.886	451.196	-1.36094	-1.56534	-0.281565	-0.326391	-1.61721	-1.85527	-0.435035	-0.346952	Detected	Detected	Detected	Detected	Detected	Detected	Detected	Detected	0																	p4705	TTGCTGAGAGGTGGCACGTGACCACATCCATGTCATTCAACAACAGAAAAACAAGTCATC
p1208	1.10533	2.15148	5.91256	10.9813	2.82599e-06	0.00015051	39.2739	41.0444	76.8525	92.5174	40.4801	43.5866	98.2505	87.2344	-3.79247	-3.85008	-2.84629	-2.67966	-3.75212	-3.64329	-2.59105	-2.71774	Detected	Detected	Detected	Detected	Detected	Detected	Detected	Detected	0																	p1208	ACCAACTAATCAGGTCACCACTGGATCAGAGCCTTGGAAGAGTCAGATACCAACTCTTTA
p14076	1.10841	2.15608	7.68665	10.9804	2.82766e-06	0.00015051	128.088	136.798	267.346	308.152	153.168	144.399	324.5	313.274	-2.08698	-2.11329	-1.04775	-0.943812	-1.83229	-1.91518	-0.867373	-0.873281	Detected	Detected	Detected	Detected	Detected	Detected	Detected	Detected	0																	p14076	GAAATGCTTATTTTATATTTGGCTGCTCCCAAACTGTCCCCAGACTTCCTCTCCAGTGGT
RNA147257|p0361_imsncRNA779	1.64343	3.12408	3.71625	10.9801	2.82844e-06	0.00015051	6.76427	7.06471	20.5566	22.6841	6.89355	9.28123	29.0497	21.4999	-6.33003	-6.38856	-4.74878	-4.7077	-6.30602	-5.87479	-4.349	-4.7383	Not Detected	Not Detected	Detected	Detected	Not Detected	Not Detected	Detected	Detected	0																	RNA147257|p0361_imsncRNA779	ATTTCCTTTTTCCACGAGAAACATCCCTGCAGTGGGTTGTTCCTATCGACAGGAGGTTAC
p41662_v4	1.76287	3.39373	7.46575	10.9762	2.83634e-06	0.000150792	89.3702	120.404	316.374	388.324	100.97	78.0334	335.064	273.208	-2.60625	-2.29745	-0.804824	-0.610194	-2.43348	-2.80308	-0.821153	-1.07071	Detected	Detected	Detected	Detected	Detected	Detected	Detected	Detected	0																	p41662_v4	GCTCTAACTCTCAGGGACACTGTGAAGACCAAACGAGAAAATAGAAACAAACATAATTTA
G36609	-1.43992	0.368588	8.95129	-10.974	2.84082e-06	0.000150891	907.043	953.429	332.808	308.663	676.291	755.607	281.023	282.548	0.737059	0.68779	-0.731767	-0.941424	0.310236	0.47239	-1.0749	-1.02221	Detected	Compromised	Detected	Detected	Compromised	Compromised	Detected	Detected	0
CR621239	-1.19967	0.435374	8.9285	-10.9655	2.85832e-06	0.000151682	725.209	784.532	299.243	337.924	717.868	728.022	374.905	281.804	0.414284	0.406498	-0.885137	-0.810758	0.396311	0.418736	-0.659064	-1.02602	Detected	Detected	Detected	Detected	Detected	Detected	Detected	Detected	0
p25186	-1.02903	0.490038	11.0651	-10.9595	2.87067e-06	0.000152198	2939.19	3292.59	1359.04	1585.94	3183.9	2848.21	1504.8	1560.33	2.43324	2.47582	1.29806	1.41981	2.54531	2.38674	1.34591	1.44308	Detected	Detected	Detected	Detected	Detected	Detected	Detected	Detected	0																	p25186	TGAGACCTAGAAAGACAACGACCACTCTGCTACGCCTGCAACCGTTTAATGCCGCCGCGT
p28911	2.16983	4.49969	8.38334	10.9579	2.87405e-06	0.000152238	190.16	189.774	794.392	617.361	142.433	119.459	880.145	583.164	-1.5169	-1.64105	0.523396	0.0586581	-1.93712	-2.18873	0.57215	0.0231952	Detected	Detected	Detected	Detected	Detected	Detected	Detected	Detected	0																	p28911	ACAAAGGTACGTCTTCCAGAAAATCCACGTCTTCCAACCAAGCCATGTCTTCCAGAAAAT
p18830	1.53641	2.90071	6.93625	10.9548	2.88046e-06	0.000152247	69.2922	93.4045	215.472	193.702	59.8301	69.0395	204.588	221.656	-2.97335	-2.66377	-1.35895	-1.61361	-3.18847	-2.97975	-1.53287	-1.37238	Detected	Detected	Detected	Detected	Detected	Detected	Detected	Detected	0																	p18830	GCTTACGGTTGAGATACATGTTGCTATGGCAGCAGGAAGAAAATGATGGAAAAGAAGAAA
p14907	1.88732	3.69947	6.16598	10.9528	2.88463e-06	0.000152247	30.6053	32.8342	154.339	153.367	45.9786	42.0362	141.979	108.25	-4.15226	-4.17206	-1.84035	-1.95047	-3.56837	-3.69554	-2.05991	-2.40634	Detected	Detected	Detected	Detected	Detected	Detected	Detected	Detected	0																	p14907	AGTATACTCCAAATCTCCATGCAGGGTTACAGACCTATTTCAGCTGGCTCCATTTACTCT
p36831_v4	-0.934718	0.523145	7.39689	-10.9527	2.88481e-06	0.000152247	244.969	237.635	121.107	123.979	212.491	238.31	126.406	116.334	-1.15152	-1.31658	-2.19018	-2.25736	-1.36	-1.19241	-2.22753	-2.30243	Detected	Detected	Detected	Detected	Detected	Detected	Detected	Detected	0																	p36831_v4	CTGGTTTTACGAGTAGTAGTGTTATAAAGAAAGTTGTCCAGTTTTATGAGTCTTGTAGGT
p20883	1.20638	2.30758	8.09646	10.9515	2.88734e-06	0.000152247	187.123	184.028	448.98	451.839	185.778	164.736	348.635	422.513	-1.54013	-1.68541	-0.299805	-0.391648	-1.55383	-1.72509	-0.763873	-0.44171	Detected	Detected	Detected	Detected	Detected	Detected	Detected	Detected	0																	p20883	CAGAATAGAGTTTGGCTCTCCCTACTTTCATTCAACAGCTTCACTCATTTAGACCTAGCA
p39184_v4	1.94424	3.84834	6.17011	10.9515	2.88735e-06	0.000152247	51.1156	31.8625	153.625	165.463	32.2303	34.5869	126.305	124.029	-3.41228	-4.2154	-1.84705	-1.84095	-4.08092	-3.97695	-2.22868	-2.21003	Detected	Detected	Detected	Detected	Detected	Detected	Detected	Detected	0																	p39184_v4	CAATCTCATGATCAGTCATGACTAGATTTTAGAGTTTTCTCATCCCCATACTCAAAGTTT
p40715_v4	1.25166	2.38116	7.65067	10.9465	2.89777e-06	0.000152658	130.899	150.324	306.704	302.599	107.392	136.085	307.175	324.284	-2.05566	-1.97726	-0.849611	-0.97005	-2.34452	-2.00074	-0.946529	-0.823448	Detected	Detected	Detected	Detected	Detected	Detected	Detected	Detected	0																	p40715_v4	TACTGAAGAATGCCCACCAAGAATAAAGAATTGGATGCAAAGCACCTCCAGTGAAATGCA
p39472_v4	1.62525	3.08495	6.29555	10.9419	2.90743e-06	0.000153028	42.8086	43.4953	166.925	150.146	51.9549	41.3525	108.111	133.718	-3.66814	-3.7664	-1.72726	-1.98109	-3.39208	-3.7192	-2.45307	-2.10151	Detected	Detected	Detected	Detected	Detected	Detected	Detected	Detected	0																	p39472_v4	CAGGGCTGCTAATGTTTCTGAATATTGTCTAAGTACTTCTAGAAATAGGAAAGAAGATCA
AF086232	1.16059	2.23548	7.05815	10.9345	2.92303e-06	0.00015371	91.9824	102.121	211.015	199.433	82.8298	81.1167	207.09	180.857	-2.56468	-2.53505	-1.38911	-1.57155	-2.71919	-2.74718	-1.51533	-1.66586	Detected	Detected	Detected	Detected	Detected	Detected	Detected	Detected	0
AF086367	1.17499	2.25791	11.2145	10.9328	2.92666e-06	0.000153761	1670.46	1810.92	3677.49	3555.47	1481.91	1395.01	3751.44	3313.71	1.61806	1.61331	2.73419	2.58451	1.44198	1.35696	2.66378	2.52967	Detected	Detected	Detected	Detected	Detected	Detected	Detected	Detected	0
p38289_v4	1.24528	2.37064	6.57989	10.9302	2.93218e-06	0.000153824	60.3553	74.1838	148.381	155.14	62.6871	53.0934	144.436	141.556	-3.17256	-2.99616	-1.89715	-1.93388	-3.12117	-3.35864	-2.03516	-2.01933	Detected	Detected	Detected	Detected	Detected	Detected	Detected	Detected	0																	p38289_v4	AATAACCATGGATATGGGTAGAGACAGAGCCATATGGAATGCACACTGCAGTGGTGAACA
p3338	-1.08595	0.471083	8.9651	-10.9297	2.93316e-06	0.000153824	793.513	771.208	351.695	341.01	677.217	678.271	370.294	311.721	0.544141	0.381785	-0.65213	-0.79764	0.31221	0.316616	-0.67692	-0.88045	Detected	Detected	Detected	Detected	Detected	Detected	Detected	Detected	0																	p3338	TGAGGAGCTTGAATTCACCATCGTTCGAGGTCCAGCAGATCAAATGCTCATGTTTCTGAT
AK130001	2.12583	4.36455	2.74449	10.9261	2.94083e-06	0.000154087	3.94017	3.08882	19.207	10.5877	3.28872	2.64534	13.2548	14.2542	-7.10971	-7.58214	-4.84675	-5.807	-7.37374	-7.68565	-5.48101	-5.33125	Not Detected	Not Detected	Detected	Not Detected	Not Detected	Not Detected	Detected	Detected	0
p25639	-1.33726	0.395772	9.43191	-10.9231	2.94719e-06	0.000154219	1141.33	1234.66	488.055	483.792	1030.03	1001.05	386.023	391.113	1.06853	1.06071	-0.179411	-0.293068	0.91721	0.878197	-0.616902	-0.553119	Detected	Detected	Detected	Detected	Detected	Detected	Detected	Detected	0																	p25639	GCTGTTTCACCCTTGTATTGCATAATGGGGATTTTTCTTGGAATAAAAAGTGAGGCATGT
p25931	1.54183	2.91163	4.43098	10.9224	2.94868e-06	0.000154219	14.5202	11.3181	38.3246	33.839	11.6539	13.3335	45.199	31.3101	-5.22798	-5.70863	-3.85011	-4.1307	-5.54852	-5.35212	-3.71123	-4.19601	Detected	Not Detected	Detected	Detected	Detected	Not Detected	Detected	Detected	0																	p25931	GCCTGCTTCATGGAGCTTACATATTAGTAGTGGTAAAGAGATAATAAGCAGTGAATATAT
RNA33688|snoRNA_scaRNA_284_75	-1.157	0.448444	9.7837	-10.9148	2.96495e-06	0.000154931	1311.28	1458.33	613.552	666.118	1204.56	1303.04	537.906	552.153	1.26879	1.30091	0.150729	0.168322	1.14303	1.25857	-0.138237	-0.0556375	Detected	Detected	Detected	Detected	Detected	Detected	Detected	Detected	0																	RNA33688|snoRNA_scaRNA_284_75	TACGAACTGAACTCTCTCTTTCTGATGGATTAGTGGAGAAAACAGAAAATTCTGAGTAGC
p37432_v4	1.19097	2.28306	9.33575	10.9126	2.96973e-06	0.000155041	400.955	433.188	1118.27	1045.43	423.337	454.849	862.319	901.332	-0.440671	-0.450342	1.01674	0.818568	-0.365602	-0.259859	0.542631	0.651353	Detected	Detected	Detected	Detected	Detected	Detected	Detected	Detected	0																	p37432_v4	GAAATTCAAAACTCAAGCTTGGCTCTAAGTGTTTCCTTGCTTTGCTTTGCTCCAGGGGAG
p5187	0.921808	1.89449	8.79272	10.9085	2.97857e-06	0.000155221	313.618	350.914	613.397	640.571	313.21	312.659	580.681	608.457	-0.795102	-0.754216	0.150365	0.111903	-0.800277	-0.800655	-0.0278458	0.0844506	Detected	Detected	Detected	Detected	Detected	Detected	Detected	Detected	0																	p5187	ATTAAGTAGTAGTAAGAAGAGACACACCAGTGATTGCAAAGTGGAGAGGCTGGCTTCCCT
p20125	1.00153	2.00213	12.3108	10.9076	2.98051e-06	0.000155221	3354.28	3785.46	6698.53	6895.33	3462.97	3780.58	7479.03	7732.33	2.62382	2.67706	3.59932	3.54009	2.66653	2.79529	3.65919	3.75213	Detected	Detected	Detected	Detected	Detected	Detected	Detected	Detected	0																	p20125	GGATGGATTAGTTGGGGAAGGGCAGGAACATATCACAAGGTGGATGGATTAGTTAGGGTA
p27095	0.948615	1.93002	10.0079	10.9073	2.9812e-06	0.000155221	718.563	807.536	1497.4	1489.65	716.437	725.79	1394.4	1346.02	0.401002	0.448192	1.43793	1.32944	0.393433	0.414305	1.23599	1.22993	Detected	Detected	Detected	Detected	Detected	Detected	Detected	Detected	0																	p27095	AAATGAGAAAGTTAAATCTTACTTGAGAGCTGGGAGAGATGAAAGAGAGGTGTTTGTCAG
p28095	1.50461	2.83748	5.10163	10.898	3.00135e-06	0.000156129	21.1039	16.5698	51.1313	55.1181	21.0739	23.4255	68.5452	57.9273	-4.68853	-5.15871	-3.43418	-3.42686	-4.69388	-4.5391	-3.11046	-3.30839	Detected	Detected	Detected	Detected	Detected	Detected	Detected	Detected	0																	p28095	ATTCAATTTAGGGTCACGTTTTCGGAAATGGCGTGAACAGATGCCCTCTTTCTAGGGACT
p28199	1.37735	2.59792	8.31267	10.8941	3.00989e-06	0.000156394	191.007	221.326	434.815	487.468	197.357	181.496	617.1	527.347	-1.51049	-1.41916	-0.346055	-0.282147	-1.4666	-1.58531	0.0599131	-0.121953	Detected	Detected	Detected	Detected	Detected	Detected	Detected	Detected	0																	p28199	ATGTGGGAATCGCCGACCGGTGAGGCCTCTATTTCTCTCTTTCGCCTGCATTTTGTCCGC
p33586	-1.00688	0.49762	7.41133	-10.8932	3.01183e-06	0.000156394	236.576	258.754	128.334	126.412	235.194	235.536	107.475	119.26	-1.20181	-1.19375	-2.10656	-2.22932	-1.21356	-1.2093	-2.46159	-2.26659	Detected	Detected	Detected	Detected	Detected	Detected	Detected	Detected	0																	p33586	TAGGCTCAGAGGAATCACAACTTCTGATCCCTGGTGAGTCGGCTGTCCTTGGTCCTGGTG
p25399	1.34928	2.54784	8.42831	10.8911	3.01653e-06	0.000156498	221.943	258.281	538.597	589	177.749	212.92	560.501	514.151	-1.29392	-1.19639	-0.0372511	-0.00918783	-1.61757	-1.35494	-0.0788728	-0.158513	Detected	Detected	Detected	Detected	Detected	Detected	Detected	Detected	0																	p25399	TTTTCCTCTCAGCATCAGAGAAGGCAGAAAGCAAGAGAAAGGAATGCAATGTGAGCAAGG
p35879_v4	1.31383	2.48601	8.16826	10.8887	3.02181e-06	0.000156596	201.788	189.828	491.268	510.855	183.329	157.789	421.797	399.813	-1.43127	-1.64064	-0.169946	-0.214542	-1.57298	-1.78725	-0.489041	-0.521381	Detected	Detected	Detected	Detected	Detected	Detected	Detected	Detected	0																	p35879_v4	CTGACTGAAACCTGAGTTTTGATTCACCAGGTTAAAAACGCTCTTTTTGTAGAACCTACA
p14193	1.47213	2.77431	7.36887	10.8878	3.02382e-06	0.000156596	117.505	95.6007	281.923	333.798	89.1013	96.8932	253.807	240.544	-2.21139	-2.63024	-0.971153	-0.828482	-2.61389	-2.49078	-1.22186	-1.25441	Detected	Detected	Detected	Detected	Detected	Detected	Detected	Detected	0																	p14193	TGATCAGGAAACACAGAATGAGTTTAACCAGCGATGCCAACTTCTGCAAGATGGACTCCA
p20315	1.15634	2.22892	6.58184	10.8851	3.02962e-06	0.000156756	58.3698	60.3819	127.503	141.717	68.1295	70.5839	156.786	147.66	-3.22082	-3.29315	-2.11592	-2.06445	-3.00106	-2.94784	-1.91679	-1.95843	Detected	Detected	Detected	Detected	Detected	Detected	Detected	Detected	0																	p20315	ATGCAACTCCAGGTCCTGCTATTTCTGTTTTTCTTGGCCCTGATTGCACTTCAGTTTTCG
p37943_v4	1.28911	2.44378	6.83869	10.8785	3.04411e-06	0.000157134	74.6208	76.253	160.575	215.545	64.8985	77.826	175.26	168.976	-2.86646	-2.95647	-1.78321	-1.45947	-3.07115	-2.80692	-1.75609	-1.76388	Detected	Detected	Detected	Detected	Detected	Detected	Detected	Detected	0																	p37943_v4	AGAAAAATTAGACTACAGTGTTAAGAAGCAAAGATCCAGGTGACAGCCTGCACGCCAGAT
p19262	1.32034	2.49725	5.64028	10.8785	3.04429e-06	0.000157134	36.3045	30.1106	88.7941	67.2334	28.2863	32.0921	82.6845	78.1827	-3.90589	-4.29699	-2.63792	-3.1402	-4.26923	-4.08496	-2.8399	-2.87578	Detected	Detected	Detected	Detected	Detected	Detected	Detected	Detected	0																	p19262	CATTCCCAATACAACTTAGAATCTCATTAGTCAGTACAATTTTCTGAAGGTAAGACTGTG
p42954_v4	-1.06202	0.478962	8.36445	-10.8781	3.04504e-06	0.000157134	474.335	506.144	218.172	252.807	497.335	430.721	211.912	231.561	-0.198207	-0.225786	-1.34099	-1.22942	-0.133192	-0.338493	-1.48212	-1.30931	Detected	Detected	Detected	Detected	Detected	Detected	Detected	Detected	0																	p42954_v4	ATATACAGGTATTGAGTGTTGGTGGATATGAGAGTCCAGTGTTTAGAGCTGTGTTGCGTG
AK096759	-1.10391	0.465254	8.69419	-10.8762	3.0492e-06	0.000157209	563.992	649.277	286.62	322.163	628.551	590.78	265.224	260.156	0.0515621	0.1335	-0.947315	-0.879664	0.204621	0.117375	-1.15838	-1.14133	Detected	Detected	Detected	Detected	Detected	Detected	Detected	Detected	0
p34289_v4	-1.10435	0.465112	8.60435	-10.8715	3.0597e-06	0.000157522	590.8	631.865	291.527	263.786	558.085	509.08	245.272	263.149	0.118558	0.0942812	-0.922829	-1.16809	0.0330758	-0.0973536	-1.27121	-1.12483	Detected	Detected	Detected	Detected	Detected	Detected	Detected	Detected	0																	p34289_v4	GGCGGAGCTTCGCCAAGGCTGGCGCAGTCGGTTTTGACCTGTAGCAGAGAACCAATTCTG
uc003lxf	1.14391	2.20978	8.73109	10.8711	3.0607e-06	0.000157522	294.313	323.169	698.472	603.072	259.375	270.652	586.953	643.959	-0.88676	-0.873044	0.337746	0.0248758	-1.07237	-1.00881	-0.0123468	0.166263	Detected	Detected	Detected	Detected	Detected	Detected	Detected	Detected	0
uc001ejb	1.11013	2.15864	8.5616	10.8678	3.06799e-06	0.000157743	227.269	260.513	509.302	579.472	262.272	281.652	601.564	534.894	-1.25971	-1.18398	-0.117935	-0.032717	-1.05635	-0.951332	0.0231277	-0.101452	Detected	Detected	Detected	Detected	Detected	Detected	Detected	Detected	0
p33669	1.04452	2.06269	8.9345	10.8667	3.07045e-06	0.000157743	353.457	379.883	705.989	712.322	302.694	331.404	724.758	668.98	-0.622579	-0.639778	0.35319	0.265074	-0.849549	-0.716656	0.291908	0.221258	Detected	Detected	Detected	Detected	Detected	Detected	Detected	Detected	0																	p33669	CTCTGGGTCCTTCCTGAAACTATATTTTGTCATATCAAATAAAGAGAGAACAGGACTAAA
p6945	1.26438	2.40225	7.62612	10.8642	3.07594e-06	0.000157847	128.98	151.199	293.788	343.878	116.84	115.843	305.27	285.024	-2.07696	-1.96888	-0.91168	-0.785557	-2.22287	-2.23307	-0.955503	-1.00962	Detected	Detected	Detected	Detected	Detected	Detected	Detected	Detected	0																	p6945	ACCAACTGCCACTGGAGGCAAATCCAGAGACCAAGGGAGCAGTTTATACAGAAACAGGTC
uc002gvi	1.1706	2.25105	8.1178	10.8632	3.07824e-06	0.000157847	196.356	206.413	381.64	424.842	159.557	181.693	446.78	416.484	-1.47064	-1.5198	-0.534245	-0.480528	-1.77334	-1.58374	-0.406026	-0.462443	Detected	Detected	Detected	Detected	Detected	Detected	Detected	Detected	0
AK021574	-0.870126	0.547099	9.24409	-10.8605	3.0843e-06	0.000157847	784.076	809.326	457.387	464.453	823.781	864.102	444.756	428.326	0.526882	0.451386	-0.273041	-0.351923	0.594852	0.665955	-0.412578	-0.421995	Detected	Detected	Detected	Detected	Detected	Detected	Detected	Detected	0
BC014063	-1.12985	0.456963	7.27653	-10.8602	3.08501e-06	0.000157847	255.759	234.25	94.5179	109.04	226.772	203.681	103.755	112.841	-1.08933	-1.33728	-2.5478	-2.4426	-1.26617	-1.41894	-2.51241	-2.34641	Detected	Detected	Detected	Detected	Detected	Detected	Detected	Detected	0
p11476	2.21098	4.62989	6.32102	10.8597	3.08608e-06	0.000157847	40.6377	48.5194	177.293	189.023	29.6084	32.6491	207.969	125.663	-3.74322	-3.6087	-1.64032	-1.64889	-4.20333	-4.06013	-1.50922	-2.19115	Detected	Detected	Detected	Detected	Detected	Detected	Detected	Detected	0																	p11476	CACTTTCCGAGGTATTGTACAAGTTCACACTGTTTGTGAAGTTTGAATATGAAGGAATAA
p6258	1.12826	2.18595	6.4466	10.8585	3.08886e-06	0.00015785	57.2484	68.8617	133.494	134.486	55.0023	55.8574	130.804	117.761	-3.2488	-3.10356	-2.04968	-2.14	-3.30985	-3.28543	-2.17818	-2.28484	Detected	Detected	Detected	Detected	Detected	Detected	Detected	Detected	0																	p6258	CAAAAGGGGATGCTTTTCACAGCCAACCAGAAAATGAACTTAAAGCCCTCAATCCCTGAG
AK128075	1.41453	2.66573	1.73237	10.8511	3.1056e-06	0.000158538	2.36326	2.15756	5.02239	6.4189	1.72832	1.94649	5.04914	5.32143	-7.84719	-8.09979	-6.78194	-6.52898	-8.3019	-8.12823	-6.87341	-6.75275	Not Detected	Not Detected	Not Detected	Not Detected	Not Detected	Not Detected	Not Detected	Not Detected	0
p33930	-0.888223	0.540279	12.7777	-10.8492	3.10974e-06	0.000158538	9816.06	9637.02	5467.23	4866.76	9231.53	9538.42	5341.85	4993.49	4.17296	4.02518	3.30628	3.03743	4.08109	4.13043	3.17368	3.12127	Detected	Detected	Detected	Detected	Detected	Detected	Detected	Detected	0																	p33930	TGTGTGCAGAGTCCATTTCCCACATCTTTCCTCAAGTTACCTCTATTTTTATCATGAATT
p5038	-0.936208	0.522605	9.35357	-10.8489	3.11052e-06	0.000158538	933.106	930.341	433.282	489.875	905.912	852.737	499.109	472.189	0.777929	0.652425	-0.351149	-0.275041	0.731963	0.646854	-0.246237	-0.281342	Detected	Detected	Detected	Detected	Detected	Detected	Detected	Detected	0																	p5038	ACAAACTGGATGAAATAAATTAAAACCCGCAGGATAGTTTTCTTCCCTACCCCGCTGCGG
AK123311	1.44599	2.72449	7.40012	10.8457	3.11768e-06	0.000158763	100.935	124.121	286.206	304.753	90.7069	96.5028	297.414	232.926	-2.43069	-2.25359	-0.9494	-0.959817	-2.58812	-2.4966	-0.993117	-1.30083	Detected	Detected	Detected	Detected	Detected	Detected	Detected	Detected	0
p38808_v4	1.23004	2.34573	4.98679	10.8444	3.12064e-06	0.000158775	23.0439	22.7039	50.5474	46.3982	18.4772	19.0041	53.3877	44.4232	-4.56165	-4.70432	-3.45075	-3.67531	-4.88359	-4.84087	-3.47101	-3.69132	Detected	Detected	Detected	Detected	Detected	Detected	Detected	Detected	0																	p38808_v4	TCCCTTTGGAAAGGGGATATAAAGTGTTTGTATGAGTGATGGTTCCATTAAAGCAGACAT
p33901	-0.981923	0.506304	12.4424	-10.8429	3.12406e-06	0.00015881	7993.01	8222.11	4078	4274.84	7779.37	7322.39	3917.46	3602.18	3.87655	3.7961	2.88334	2.85034	3.83417	3.749	2.72626	2.65009	Detected	Detected	Detected	Detected	Detected	Detected	Detected	Detected	0																	p33901	ATTCCACAAGAGGAAGTGCCTGCGGGTTCCTTTTTTAGAAGCTTTGTGGGTTGATTTTTT
p29176	1.09736	2.13962	6.70852	10.8369	3.13773e-06	0.000159365	67.6902	84.4803	151.29	151.268	68.5481	66.6675	150.21	159.325	-3.00709	-2.80865	-1.86914	-1.97035	-2.99222	-3.03019	-1.97861	-1.84873	Detected	Detected	Detected	Detected	Detected	Detected	Detected	Detected	0																	p29176	TTCCAAGATGTGACTGTCTGGAGTTCCTTGACTAGGAAGATGGATGAAAACAGCAAGCCT
BC065489	-1.44213	0.368024	6.54328	-10.8277	3.15901e-06	0.000160068	161.274	175.373	54.3935	67.7764	131.376	150.349	56.8407	48.9064	-1.7546	-1.75491	-3.34495	-3.1286	-2.05371	-1.85693	-3.38059	-3.55261	Detected	Detected	Detected	Detected	Detected	Detected	Detected	Detected	0
uc002ubl	1.06906	2.09806	7.65775	10.8267	3.16124e-06	0.000160068	150.687	144.44	269.614	324.291	131.353	132.133	303.268	276.048	-1.85256	-2.03486	-1.03556	-0.870166	-2.05396	-2.04326	-0.964996	-1.05579	Detected	Detected	Detected	Detected	Detected	Detected	Detected	Detected	0
p28004	-1.21293	0.43139	9.14855	-10.8267	3.16136e-06	0.000160068	905.723	981.81	357.842	390.248	759.174	825.748	407.93	338.902	0.734957	0.73011	-0.627134	-0.603063	0.477022	0.600455	-0.53727	-0.759836	Detected	Detected	Detected	Detected	Detected	Detected	Detected	Detected	0																	p28004	TTCCACACCCCCCAAGTGGGGATCTTAATTGTGAAGTAATGAAATCTTCTGCCAAACCTC
uc003tmz	1.79406	3.4679	4.96432	10.8261	3.16262e-06	0.000160068	13.7396	18.2087	57.742	63.036	14.3601	21.9836	62.7384	50.0221	-5.3077	-5.02263	-3.25876	-3.23321	-5.24727	-4.63075	-3.23817	-3.52007	Not Detected	Detected	Detected	Detected	Detected	Detected	Detected	Detected	0
p34144_v4	-0.997329	0.500927	14.2919	-10.8228	3.17022e-06	0.000160286	27490.2	30673.9	14282.4	13316.9	27523.6	27794.9	15752.7	13556.7	5.65866	5.69553	4.69164	4.48966	5.65712	5.67343	4.73387	4.56216	Detected	Detected	Detected	Detected	Detected	Detected	Detected	Detected	0																	p34144_v4	TCTGGGCTCCCAGAACCCACAACATGAAAGAAATGGTGCTACCCAGCTCAAGCCTGGGCC
AJ420543	1.9284	3.80633	2.8214	10.8215	3.17339e-06	0.000160286	3.86831	3.23578	15.5142	18.2892	3.97808	3.46036	10.4484	12.1996	-7.13626	-7.51508	-5.15479	-5.01839	-7.09919	-7.29818	-5.82424	-5.5558	Not Detected	Not Detected	Detected	Detected	Not Detected	Not Detected	Not Detected	Not Detected	0
p9003	2.7774	6.85618	3.36286	10.8176	3.1823e-06	0.000160286	5.35046	4.444	34.4281	31.1453	2.46304	4.06896	22.941	21.4059	-6.6683	-7.05733	-4.0048	-4.25037	-7.79082	-7.06444	-4.68959	-4.74463	Not Detected	Not Detected	Detected	Detected	Not Detected	Not Detected	Detected	Detected	0																	p9003	CTTCTCCATACATATCATGAGATATTCTTCACCAGAATAAGCTTTTGTTTCACTACCAAG
p606	0.945291	1.92558	6.25207	10.8172	3.18325e-06	0.000160286	51.9919	59.2044	104.681	101.015	52.9837	55.8077	114.121	103.692	-3.38775	-3.32156	-2.40045	-2.55289	-3.36379	-3.28671	-2.37502	-2.4684	Detected	Detected	Detected	Detected	Detected	Detected	Detected	Detected	0																	p606	GCATCTTCTCATCCCATATTGTTTTGCAGGCTCTACCCTGAGTCATTATATTCCTTTCTC
AK027041	-1.32254	0.399831	7.46074	-10.817	3.18367e-06	0.000160286	311.545	303.56	125.653	114.038	264.818	240.522	110.516	97.2129	-0.804672	-0.963353	-2.13701	-2.37794	-1.04241	-1.17908	-2.42133	-2.56149	Detected	Detected	Detected	Detected	Detected	Detected	Detected	Detected	0
AY623011	-1.01507	0.494805	9.11009	-10.8166	3.18475e-06	0.000160286	733.788	759.658	378.779	404.39	801.085	852.915	418.209	356.394	0.431252	0.360016	-0.545099	-0.551707	0.554547	0.647156	-0.501368	-0.687233	Detected	Detected	Detected	Detected	Detected	Detected	Detected	Detected	0
p38914_v4	1.26742	2.40731	7.81345	10.815	3.18837e-06	0.000160286	132.505	166.497	332.1	408.499	144.31	138.78	348.796	313.587	-2.03807	-1.82984	-0.734837	-0.537122	-1.91824	-1.97244	-0.763208	-0.871839	Detected	Detected	Detected	Detected	Detected	Detected	Detected	Detected	0																	p38914_v4	ATAAAAGGGGAACTCCAGAGACGCTATGAGAAAAGAGGAACAGACATCTGCAATAGATAT
p16051	1.09295	2.13309	8.50126	10.8146	3.18943e-06	0.000160286	277.416	260.079	506.256	565.023	233.601	224.807	498.4	550.234	-0.972059	-1.18638	-0.12659	-0.0691451	-1.22336	-1.27656	-0.248288	-0.060661	Detected	Detected	Detected	Detected	Detected	Detected	Detected	Detected	0																	p16051	GCCTGGTTAAGAGATCTTCCCTTTGTAGGAATGTTACACTGGGATGCATAGTGATGCTGT
p19131	1.57634	2.98212	5.31265	10.8135	3.19179e-06	0.000160286	27.1315	22.8805	70.0907	69.8008	17.2806	26.1529	65.4545	69.2881	-4.32607	-4.69315	-2.97916	-3.08614	-4.98018	-4.3802	-3.17703	-3.05003	Detected	Detected	Detected	Detected	Detected	Detected	Detected	Detected	0																	p19131	CTGTCAGGAGTGTCTGCTTTATTCAGTAGTAAATGTGAATTGTTTTTCATTCTGTTGTGA
p783	1.03162	2.04432	9.16943	10.8119	3.19572e-06	0.000160344	387.332	413.697	728.589	904.471	389.469	421.463	852.272	817.975	-0.490541	-0.51676	0.398648	0.609618	-0.4859	-0.369841	0.525722	0.511351	Detected	Detected	Detected	Detected	Detected	Detected	Detected	Detected	0																	p783	CCGCAGCACGGCCAGAAGGAAAGCTCCGTAAGGCTGACCGGGAAAGAAGCGAGGAGCTCT
p34355_v4	1.07363	2.10472	9.53193	10.807	3.20709e-06	0.000160776	462.779	554.509	966.389	1096.1	504.782	523.372	1173.45	1070.3	-0.233789	-0.094124	0.806148	0.886857	-0.111749	-0.0574107	0.987093	0.899233	Detected	Detected	Detected	Detected	Detected	Detected	Detected	Detected	0																	p34355_v4	CCAAGGAACATCTCATGAATTTCAAATCGGATTCCCAACTATATGAAGACACCCTAGCTG
p40292_v4	2.54993	5.85604	4.6107	10.8003	3.22286e-06	0.000161427	8.42875	15.6286	49.4988	76.1535	7.64376	10.3191	60.5432	53.5425	-6.01265	-5.24308	-3.48099	-2.96047	-6.15698	-5.72186	-3.28955	-3.42195	Not Detected	Detected	Detected	Detected	Not Detected	Detected	Detected	Detected	0																	p40292_v4	GCTTCCCCAAATACTTCCCAATCAAAACACTAAAAGGCAGACCTGAAATTAATAAAAATG
p30180	1.64959	3.13744	4.8095	10.7929	3.24041e-06	0.000162166	13.4277	15.4893	59.3119	55.5579	17.825	16.9435	46.6569	39.588	-5.34083	-5.25599	-3.22006	-3.41539	-4.93543	-5.00644	-3.66543	-3.85757	Detected	Detected	Detected	Detected	Detected	Detected	Detected	Detected	0																	p30180	ATCCTGAGAAAAGTGTTGTGCCTCTGCAACTGACAATAAAGAGCAAGAGATACGGAAATG
uc001rbb	-0.999831	0.500059	10.5737	-10.7888	3.25008e-06	0.000162509	2218.81	2171.72	972.51	1144.08	2118.7	2113.43	1180.37	1027.3	2.0276	1.87543	0.815256	0.948664	1.9577	1.95627	0.995573	0.840077	Detected	Detected	Detected	Detected	Detected	Detected	Detected	Detected	0
AF147323	1.09963	2.143	7.35955	10.7861	3.25642e-06	0.000162611	116.102	120.611	222.61	252.715	115.787	97.6884	256.833	231.203	-2.22872	-2.29497	-1.31194	-1.22995	-2.23593	-2.47899	-1.20476	-1.31155	Detected	Detected	Detected	Detected	Detected	Detected	Detected	Detected	0
p33732	1.29534	2.45434	9.55507	10.7851	3.25902e-06	0.000162611	505.491	552.506	1072.55	1281.68	448.742	424.167	1292.45	1085.7	-0.106427	-0.099344	0.956519	1.11251	-0.281521	-0.360613	1.12645	0.919848	Detected	Detected	Detected	Detected	Detected	Detected	Detected	Detected	0																	p33732	TTCACTCCCCCATCTTGCTTTTCTGTGGAACCTCAGAGGCCAGCCTCGACTTCCTGGAGA
p20721	1.09234	2.1322	8.12017	10.7844	3.26052e-06	0.000162611	198.102	203.537	385.168	398.581	185.564	176.189	467.014	380.033	-1.45787	-1.54004	-0.520969	-0.572583	-1.55549	-1.62812	-0.342124	-0.594582	Detected	Detected	Detected	Detected	Detected	Detected	Detected	Detected	0																	p20721	AAGAGAGATACAGGGATGTTCTACAACCATAAATCTGGTCACTTCCATCCCCTGCTTAGG
[truncated: 56,839 more rows]
[truncated: 23 more columns]
