# Supplementary material for: LncRNA GLCC1 promotes colorectal carcinogenesis and glucose metabolism by stabilizing c-Myc
Source: Nat Commun. 2019 Aug 2;10:3499. doi: 10.1038/s41467-019-11447-8 (PMC6677832; doi:10.1038/s41467-019-11447-8)
Supplement: Supplementary file 4 — Supplementary Data 2 [file 41467_2019_11447_MOESM4_ESM.xlsx]

## Sheet: sheet 1
Supplementary data 2. Clinical information of 95 cases CRC patients (cohort 1)
	Gender	Age	Location	Tumor Size (cm)	Differentiation	TNM stage	Survival time(month)	status
1	male	48	rectum	5*2*1	low	T4N2M0	19	1
2	male	65	rectum	2*2*1	low	T3N1M0	37	0
3	male	49	rectum	5*3*1.5	low	T4N0M1	33	1
4	female	86	rectum	5.5*3*1.5	low	T4N1M1	25	1
5	female	64	rectum	5*3*1.5	medium	T4N0M0	21	1
6	female	64	Sigmoid colon	2.8*2.5*1	medium	T2N0M0	40	0
7	male	50	rectum	5.5*2.5*1.5	low	T3N0M0	57	0
8	female	60	rectum	5*2*1.5	medium	T4aN0M0	23	1
9	male	77	rectum	5*4*1	low	T2N0M0	41	0
10	female	51	rectum	6*4.5*1	low	T3N1M0	57	0
11	male	74	rectum	5*4*1	low	T4N0M0	21	1
12	male	62	rectum	2.5*2*0.7	low	T3N0M0	33	0
13	female	39	Rectal sigmoid junction	2*2*0.5	low	T1N0M0	36	0
14	male	61	Descending colon	5*4*3	low	T4N2M0	19	1
15	male	61	rectum	5.5*3*1	low	T3N1M1	29	1
16	female	85	rectum	4*3*1	low	T3N2M0	27	1
17	female	52	rectum	2*2*1.3	medium	T2N0M0	42	0
18	male	45	rectum	5*3*1	low	T4N2M0	38	0
19	male	30	rectum	5.5*2.5*1	low	T4N2M0	59	0
20	male	74	rectum	5.5*4*1	low	T4N1M0	39	0
21	male	67	Ascending colon	6*4*3	low	T4N2M1	7	1
22	female	59	Rectal sigmoid junction	4*3.5*0.7	low	T4N0M0	34	1
23	male	67	Sigmoid colon	5*3.5*0.7	low	T4aN2M1	23	1
24	male	69	Ascending colon	5*3.5*1	low	T2N2M0	21	0
25	male	62	Ascending colon	6*5*1	medium	T4N2M1	11	1
26	female	80	Colonic Spleen	5*4*1.5	medium	T3N0M0	43	0
27	male	55	rectum	1*1*1	low	T2N0M0	60	0
28	female	78	Sigmoid colon	2*2*0.5	low	T3N0M1	39	1
29	male	66	Descending colon	3.5*3*0.5	low	T3N0M0	60	0
30	male	55	rectum	5*2*1	low	T4aN0M0	37	0
31	male	79	Sigmoid colon	5*4*1	low	T4N0M0	19	1
32	male	43	Ascending colon	9*4*1.5	low	T4aN1M0	29	1
33	female	72	Transverse colon	8*5*1.5	medium	T4N0M0	21	1
34	male	73	Descending colon	5*4*0.5	low	T4N0M0	23	1
35	male	53	Descending colon	5.5*4*0.5	low	T4N0M0	33	0
36	male	77	rectum	5*3*0.5	low	T4N1M0	60	0
37	female	62	Transverse colon	4	low	T3N0M0	39	0
38	female	80	rectum	2.3*2.2*0.5	low	T3NIM0	26	1
39	male	57	Sigmoid colon	6*6*6	low	T4N0M1	27	1
40	male	46	Sigmoid colon	6*4*1.2	low	T4N1M0	22	1
41	female	81	Sigmoid colon	9*3.5*3	low	T4N2M1	21	1
42	male	88	rectum	5*3.5*1	medium	T4aN0M0	26	1
43	female	79	rectum	4*3*1	low	T3N0M0	37	0
44	male	41	rectum	5*3*0.6	low	T4N2M0	32	0
45	male	58	rectum	3.5*3.5*2	medium	T2N0M0	41	0
46	male	62	rectum	5*3*1	medium	T4aN1M0	42	0
47	male	87	colon	5*4*1	low	T4N2M0	24	1
48	female	25	rectum	6*3*1.5	medium	T4N2M0	34	1
49	female	65	Ascending colon	6.5*5*1.8	low	T4aN0M0	40	0
50	male	68	Colonic hepatic	7.5*5*1.5	low	T4N0M0	38	1
51	male	51	rectum	5.5*4*1	low	T4N1M1	33	1
52	male	85	rectum	5.5*5*0.5	low	T4N1MO	60	0
53	female	49	Sigmoid colon	2*2*0.5	low	T2N2aMO	31	1
54	male	85	Sigmoid colon	3.5*2.5*1	low	T4N1M0	34	1
55	male	55	rectum	3*3*1	medium	T4N1M0	42	0
56	male	56	rectum	5.5*4*1.5	medium	T4N1M1	37	1
57	male	62	rectum	4*3*1	low	T3N1MO	38	0
58	male	72	rectum	3.5*3.5*0.4	medium	T2N0M0	33	0
59	female	65	rectum	3*3*1.8	low	T4aN1M0	33	1
60	male	60	Sigmoid colon	4*3*1	medium	T2N1M0	37	0
61	male	50	rectum	4.5*2*1.2	medium	T2N0M0	38	0
62	male	44	rectum	5*4*1	low	T4N0M0	39	0
63	female	77	rectum	4.5*4.5*1	low	T2N1M0	44	0
64	female	39	Sigmoid colon	7*5*5	low	T4bN0M0	59	0
65	male	75	rectum	4*3*1	low	T3N0M0	57	0
66	female	80	Colonic Spleen	7*5*5	medium	T4N1M0	40	0
67	male	81	Sigmoid colon	3.5*2.5*0.4	medium	T4N1M0	38	0
68	male	72	Sigmoid colon	6*5*1	medium	T4N1M0	41	0
69	female	64	Sigmoid colon	4*3*2	low	T2N0M0	58	0
70	female	67	rectum	4*4*0.8	low	T4N1M1	41	1
71	male	61	rectum	9*6*1	low	T4N2M0	41	0
72	female	61	Ascending colon	6*5*1	low	T3N0M1	38	1
73	male	77	rectum	7*6*1	low	T2N0M0	30	0
74	male	55	rectum	5.5*3.5*0.5	low	T3N0M0	43	0
75	female	67	Transverse colon	3*3*0.4	low	T2N1M0	29	1
76	female	58	rectum	3.5*3*1	medium	T2N0M0	40	0
77	male	60	Ascending colon	6*6*0.5	medium	T4N0M0	37	0
78	male	61	rectum	8*6*2	low	T4N2M0	44	0
79	female	79	rectum	4*3*1	low	T3N0M0	38	0
80	male	52	rectum	2.5*2.5*1	medium	T2N0M0	42	0
81	female	58	Descending colon	3.5*2.5*1	medium	T2N0M0	39	0
82	female	82	Ileola	8*2*1.5	low	T3N0M0	41	0
83	male	78	rectum	4.5*4*1	low	T2N0M0	45	0
84	male	71	Ascending colon	1.5*1*0.5	low	T4N0M0	59	0
85	male	56	Sigmoid colon	6*4*2	low	T2N0M1	34	1
86	male	48	Ascending colon	4.5*2*1	low	T4N2M0	35	1
87	male	57	Sigmoid colon	3.5*2.5*0.6	medium	T2N1M0	33	1
88	male	64	rectum	3*2*0.5	low	T4N1M0	34	1
89	male	67	rectum	4*3*1	medium	T2N0M0	41	0
90	male	40	Sigmoid colon	5*4*1	low	T3N0M0	57	0
91	male	55	rectum	5*4*0.5	low	T4N0M0	59	0
92	male	64	Sigmoid colon	6.5*1*0.5	medium	T4N1M0	38	0
93	male	69	Sigmoid colon	4*4*1	low	T2N0M0	55	0
94	female	72	rectum	2*2	low	T1N0M0	58	0
95	female	84	Ascending colon	4*4*2	low	T4aN2aM0	37	0
