# Supplementary material for: LncRNA GLCC1 promotes colorectal carcinogenesis and glucose metabolism by stabilizing c-Myc
Source: Nat Commun. 2019 Aug 2;10:3499. doi: 10.1038/s41467-019-11447-8 (PMC6677832; doi:10.1038/s41467-019-11447-8)
Supplement: Supplementary file 5 — Supplementary Data 3 [file 41467_2019_11447_MOESM5_ESM.xlsx]

## Sheet: sheet 1
Supplementary data 3. Clinical information of 90 cases CRC patients (cohort 2)
	Gender	Age	Location	Tumor size	Differentiation	T	N	M	Survival time(month)	Survival state
1	male	72	Ascending colon	6.5×5×1.7cm	Ⅱ	T3	N0	M0	60	0
2	female	57	Ascending colon	6.5×5.5×2cm	Ⅱ	T2	N1b	M0	3	1
3	male	76	Descending colon	5.5×4.5×2cm	Ⅱ	T3	N0	M0	13	1
4	female	63	Sigmoid colon	4.5×3.5×1.5cm	Ⅱ	T3	N0	M0	60	0
5	male	53	Sigmoid colon	5×3×1.5cm	Ⅰ-Ⅱ	T4b	N0	M0	60	0
6	female	78	Ascending colon	7×5×1cm	Ⅱ	T3	N2b	M0	60	0
7	male	63	Sigmoid colon	5.5×4.5×1.5cm	Ⅲ	T4a	N2b	M0	7	1
8	male	78	Sigmoid colon	7.5×3×1.5cm	Ⅰ-Ⅱ	T3	N0	M1b	22	1
9	female	68	Colonic hepatic	6×3×2cm	Ⅱ	T3	N0	M0	60	0
10	male	39	Transverse colon	6×4×3cm	Ⅱ	T4a	N0	M0	60	0
11	male	68	Colonic hepatic	5.5×4×2cm	Ⅰ-Ⅱ	T2	N0	M0	23	1
12	male	62	Ascending colon	2.5×2×0.5cm	Ⅰ-Ⅱ	T3	N0	M0	60	0
13	male	78	Ascending colon	5×4×2cm	Ⅱ	T3	N0	M0	60	0
14	female	50	Colonic hepatic	4×3.5×1cm	Ⅱ	T4a	N0	M0	44	1
15	male	73	Colonic hepatic	11×6×2cm	Ⅰ-Ⅱ	T3	N0	M0	60	0
16	male	68	Colonic hepatic	6×4×1cm	Ⅱ	T4a	N0	M0	38	1
17	female	87	Ascending colon	6×4×1cm	Ⅰ-Ⅱ	T4b	N1b	M0	13	1
18	female	52	Sigmoid colon	7×5×2.5cm	Ⅱ-Ⅲ	T4a	N0	M0	8	1
19	female	51	Sigmoid colon	2.7×1.7×1.3cm	Ⅱ	T1	N0	M0	60	0
20	male	55	Colonic Spleen	3.5×3.5×1cm	Ⅱ	T4a	N2a	M0	56	1
21	male	73	Ascending colon	6.5×5×1.5cm	Ⅲ-Ⅳ	T4a	N0	M1b	17	1
22	female	61	Ascending colon	3×3×2cm	Ⅱ	T3	N0	M0	60	0
23	female	48	Transverse colon	1.5×1×1cm	Ⅱ-Ⅲ	T3	N0	M0	12	1
24	female	59	Sigmoid colon	3×2.5×1cm	Ⅱ	T2	N0	M0	60	0
25	female	77	Sigmoid colon	4×4×3cm	Ⅱ	T2	N0	M0	40	1
26	male	78	Ascending colon	5×5×1.5cm	Ⅱ	T3	N1a	M0	42	1
27	male	31	Ascending colon	4×3×1cm	Ⅰ-Ⅲ	T3	N1b	M0	60	0
28	female	79	Sigmoid colon	7×5×2cm	Ⅱ	T3	N0	M0	33	1
29	male	81	Sigmoid colon	4×3×1cm	Ⅱ	T3	N1b	M0	60	0
30	male	85	Ascending colon	4.3×2×0.5cm	Ⅰ-Ⅱ	T3	N0	M0	60	0
31	male	90	Sigmoid colon	7×5×5cm	Ⅱ	T4a	N0	M0	40	1
32	female	70	Rectal Sigmoid colon junction	4.5×2×1cm	Ⅱ	T2	N0	M0	60	0
33	female	66	Ascending colon	5×4×1.5cm	Ⅱ-Ⅲ	T4b	N1b	M0	23	1
34	male	73	Descending colon	3.5×3×1cm	Ⅱ	T3	N0	M0	60	0
35	female	54	Descending colon	3.5×3×2cm	Ⅱ	T3	N0	M0	60	0
36	female	76	Ascending colon	8×8×4cm	Ⅱ	T3	N1a	M0	25	1
37	male	50	Ascending colon	4×3×3cm	Ⅰ	T1	N0	M0	60	0
38	female	74	Ascending colon	5×2.5×1cm	Ⅰ	T3	N0	M0	60	0
39	male	80	Ascending colon	8×7×1cm	Ⅱ	T3	N0	M0	60	0
40	female	65	Ascending colon	4×3.5×1cm	Ⅰ-Ⅱ	T3	N0	M0	60	0
41	female	59	Sigmoid colon	4.5×3.5×1.2cm	Ⅱ	T3	N0	M0	60	0
42	male	79	Descending colon	4×4×1cm	Ⅰ-Ⅱ	T3	N0	M0	60	0
43	male	56	Ascending colon	4×3×1cm	Ⅰ-Ⅱ	T3	N0	M0	60	0
44	female	76	Sigmoid colon	3.5×3.5×1cm	Ⅱ	T4a	N1b	M0	13	1
45	female	76	Ascending colon	8×6×1cm	Ⅰ-Ⅱ	T3	N0	M0	60	0
46	male	63	Sigmoid colon	5×3×1.5cm	Ⅰ-Ⅱ	T4a	N1b	M0	39	1
47	female	44	Ascending colon	8×8×4cm	Ⅱ	T2	N0	M0	60	0
48	male	73	Sigmoid colon	5.5×3.5×2cm	Ⅱ	T3	N0	M0	13	1
49	female	66	Transverse colon	7.5×6.5×0.5cm	Ⅱ	T1	N1a	M0	60	0
50	female	48	Ascending colon	8×7×2cm	Ⅱ	T3	N0	M0	5	1
51	male	79	Ascending colon	6×3×1cm	Ⅰ-Ⅱ	T3	N0	M0	59	0
52	male	55	Colonic hepatic	5×4×1cm	Ⅱ-Ⅲ	T4a	N1b	M0	59	0
53	female	65	Sigmoid colon	4×3×1cm	Ⅱ	T3	N0	M0	59	0
54	female	73	Ascending colon	8×5×2.5cm	Ⅱ	T3	N1a	M0	7	1
55	male	81	Descending colon	8×7×1.5cm	Ⅱ	T3	N1a	M0	59	0
56	male	61	Descending colon	4.5×3.5×1.5cm	Ⅰ-Ⅱ	T2	N0	M0	59	0
57	male	80	Ascending colon	4×3×2cm	Ⅱ	T3	N0	M0	59	0
58	male	65	colon	6×5×1.3cm	Ⅲ	T4b	N1b	M0	16	1
59	male	61	Sigmoid colon	4×4×3cm	Ⅱ-Ⅲ	T4a	N2a	M1a	16	1
60	female	71	Sigmoid colon	3×1.5×1cm	Ⅱ	T3	N1a	M0	58	0
61	female	55	Ascending colon	11×6×3cm	Ⅱ-Ⅲ	T3	N0	M0	58	0
62	male	55	Sigmoid colon	4×2.5×1cm	Ⅱ	T4a	N0	M0	21	1
63	male	83	Ascending colon	5×3×2cm	Ⅰ	T3	N0	M0	58	0
64	female	69	Transverse colon	8×5×4cm	Ⅱ	T4a	N0	M0	58	0
65	female	80	Ascending colon	6×5.5×1cm	Ⅱ-Ⅲ	T4a	N1a	M0	58	0
66	male	43	Ascending colon	4×3×1.5cm	Ⅱ	T3	N0	M0	57	0
67	male	73	Ascending colon	7×4×1cm	Ⅰ	T4a	N0	M0	57	0
68	female	82	Transverse colon	4×4×1cm	Ⅱ-Ⅲ	T3	N1a	M0	57	0
69	female	69	Ascending colon	2×2×1.5cm	Ⅰ-Ⅱ	T2	N0	M0	57	0
70	male	83	Descending colon	4×2×1cm	Ⅱ	T4a	N0	M0	57	0
71	female	46	Sigmoid colon	6×6×0.7cm	Ⅱ	T3	N0	M0	57	0
72	female	56	Descending colon	4.5×3.5×1.5cm	Ⅱ	T3	N0	M0	57	0
73	male	66	Ascending colon	4×2.5×0.6cm	Ⅱ	T3	N0	M0	56	0
74	male	82	Colonic Spleen	7×6×1cm	Ⅲ	T3	N2b	M0	1	1
75	female	78	Sigmoid colon	4.5×4×1.5cm	Ⅱ	T3	N0	M0	56	0
76	female	81	colon	6×5×3.5cm	Ⅱ	T4a	N0	M0	56	0
77	male	73	Sigmoid colon	5×5×1.5cm	Ⅱ	T4a	N0	M0	56	0
78	female	50	Ascending colon	6×4×1cm	Ⅱ	T3	N0	M0	56	0
79	female	27	Descending colon	4×4×1.5cm	Ⅲ	T4a	N2a	M0	19	1
80	male	54	Ascending colon	5×5×2cm	Ⅱ	T3	N0	M0	35	1
81	female	77	Colonic Spleen		Ⅰ-Ⅱ	T4a	N1a	M0	55	0
82	female	55	Sigmoid colon	9×6×2cm	Ⅱ	T4a	N1b	M0	55	0
83	male	66	Sigmoid colon	2.7×2.2×1.3cm	Ⅱ	T2	N0	M0	55	0
84	male	60	Sigmoid colon	3.5×2×1.5cm	Ⅱ	T3	N2b	M0	42	1
85	male	65	Sigmoid colon	5×5×1.8cm	Ⅱ	T3	N2a	M0	19	1
86	male	56	Sigmoid colon	6×6×2.5cm	Ⅱ	T3	N1b	M0	15	1
87	male	54	Sigmoid colon	6.5×5×2.5cm	Ⅱ	T4a	N1b	M0	55	0
88	female	52	Transverse colon	5.5×4.5×1.5cm	Ⅱ	T2	N0	M0	55	0
89	female	62	Ascending colon	5×4×3cm	Ⅰ-Ⅱ	T4a	N1b	M0	23	1
90	male	67	Sigmoid colon	6×5×1cm	Ⅱ	T3	N1a	M0	19	1
