# Supplementary material for: LncRNA GLCC1 promotes colorectal carcinogenesis and glucose metabolism by stabilizing c-Myc
Source: Nat Commun. 2019 Aug 2;10:3499. doi: 10.1038/s41467-019-11447-8 (PMC6677832; doi:10.1038/s41467-019-11447-8)
Supplement: Supplementary file 7 — Supplementary Data 5 [file 41467_2019_11447_MOESM7_ESM.xlsx]

## Sheet: Top 15 proteins
Supplementary Data 5. The top 15 proteins in anti-sense RNA group bands specific to GLCC1 identified by Liquid Chromatography-Mass Spectrometry (LC-MS) analysis.
Protein IDs	Protein names	Gene names	Number of proteins	Sequence lengths	Ratio H/L significant	Ratio H/L Significance B	Ratio H/L	Ratio H/L normalized	Ratio H/L variability [%]	Peptides	Razor + unique peptides	Unique peptides	Sequence coverage [%]	Unique + razor sequence coverage [%]	Unique sequence coverage [%]	Mol. weight [kDa]	Q-value	Score
P35580	Myosin-10	MYH10	1	1976	+	8.78351e-07	2.4256	2.6152	20.205	61	61	53	34.9	34.9	31	229	0	323.31
P08238;Q58FF7;Q58FF8	Heat shock protein HSP 90-beta	HSP90AB1	3	NaN	+	0.00544637	1.5813	1.7042	37.313	39	39	21	48.3	48.3	28.2	83.263	0	323.31
Q13813	Spectrin alpha chain, non-erythrocytic 1	SPTAN1	1	2472	+	0.00606225	1.4698	1.6923	33.133	171	171	171	69.5	69.5	69.5	284.54	0	323.31
Q01082;O15020;P11277	Spectrin beta chain, non-erythrocytic 1	SPTBN1	3	NaN	+	0.00987789	1.5011	1.6375	18.948	148	148	148	63.5	63.5	63.5	274.61	0	323.31
Q07157	Tight junction protein ZO-1	TJP1	1	1748	+	0.0377135	1.3145	1.4808	19.792	45	45	45	35.4	35.4	35.4	195.46	0	323.31
Q00610;P53675	Clathrin heavy chain 1	CLTC	2	NaN	+	0.0193351	1.4296	1.5603	32.101	37	37	37	28.5	28.5	28.5	191.61	0	281.09
P07355;A6NMY6	Annexin A2;Putative annexin A2-like protein	ANXA2;ANXA2P2	2	NaN	+	0.00126011	1.9399	1.8633	16.647	21	21	21	51.9	51.9	51.9	38.604	0	270.74
P06748	Nucleophosmin	NPM1	1	294	+	0.0230857	1.5679	1.5395	30.86	10	10	10	36.4	36.4	36.4	32.575	0	235.42
Q8NC51	Plasminogen activator inhibitor 1 RNA-binding protein	SERBP1	1	408	+	0.0442068	1.4936	1.4614	15.754	25	25	25	52.5	52.5	52.5	44.965	0	218.93
P43243	Matrin-3	MATR3	1	847	+	0.00091671	1.5749	1.8972	33.607	19	19	19	29.4	29.4	29.4	94.622	0	163.23
Q12905	Interleukin enhancer-binding factor 2	ILF2	1	390	+	0.0154793	1.891	1.8195	21.429	16	16	16	47.7	47.7	47.7	43.062	0	152.46
Q12906;Q96SI9	Interleukin enhancer-binding factor 3	ILF3	2	NaN	+	0.00047403	1.6724	1.9669	36.8	19	19	19	29.3	29.3	29.3	95.337	0	149.13
P07900;Q14568;Q58FG0;Q58FG1	Heat shock protein HSP 90-alpha	HSP90AA1	4	NaN	+	0.000955458	1.6815	1.8928	33.582	33	17	17	38.4	20.4	20.4	84.659	0	148.81
Q08378	Golgin subfamily A member 3	GOLGA3	1	1498	+	0.03103	1.4619	1.6977	27.664	23	23	23	21.1	21.1	21.1	167.35	0	145.08
P38159;Q96E39;O75526;Q8N7X1	RNA-binding motif protein, X chromosome;RNA-binding motif protein, X chromosome, N-terminally processed;RNA binding motif protein, X-linked-like-1	RBMX;RBMXL1	4	NaN	+	0.0166581	2.2324	2.0449	11.13	8	8	8	20.5	20.5	20.5	42.331	0	135.97

## Sheet: Total Protein ID
Protein IDs	Majority protein IDs	Protein names	Gene names	Number of proteins	Sequence lengths	Ratio H/L B significant	Ratio H/L Significance B	Ratio H/L	Ratio H/L normalized	Ratio H/L variability [%]	Peptides	Razor + unique peptides	Unique peptides	Sequence coverage [%]	Unique + razor sequence coverage [%]	Unique sequence coverage [%]	Mol. weight [kDa]	Q-value	Score	Intensity	Intensity L	Intensity H	Oxidation (M) site positions
A6NHQ2	A6NHQ2	rRNA/tRNA 2-O-methyltransferase fibrillarin-like protein 1	FBLL1	1	334	+	2.52716e-24	0.11652	0.10265	63.842	3	2	2	6.9	3.6	3.6	34.803	0	7.5911	750300000	715300000	35000000
O00232	O00232	26S proteasome non-ATPase regulatory subunit 12	PSMD12	1	456	+	0.0353442	1.7485	1.8721	112.58	7	7	7	18.9	18.9	18.9	52.904	0	20.507	74544000	32153000	42391000	16;177
O00299	O00299	Chloride intracellular channel protein 1	CLIC1	1	241	+	0.0306778	2.0248	1.9048	42.152	5	5	5	32	32	32	26.922	0	15.219	64995000	23990000	41005000
O00442	O00442	RNA 3-terminal phosphate cyclase	RTCA	1	366	+	2.46399e-07	0.22501	0.2073	11.862	6	6	6	23	23	23	39.336	0	40.165	212810000	178600000	34200000	129;280
O00541	O00541	Pescadillo homolog	PES1	1	588	+	0.0472391	0.63027	0.66271	12.417	28	28	28	45.4	45.4	45.4	68.002	0	218.76	4376600000	2942200000	1434400000	169;306;504;539;540
O00560	O00560	Syntenin-1	SDCBP	1	298	+	1.25671e-05	0.3825	0.36875	12.348	7	7	7	45	45	45	32.444	0	71.626	303980000	221920000	82067000	57;92;291
O14802	O14802	DNA-directed RNA polymerase III subunit RPC1	POLR3A	1	1390	+	0.000701708	3.5035	3.583	41.122	4	4	4	3.5	3.5	3.5	155.64	0	14.442	5317000	1597100	3719800
P19105;O14950;P24844	P19105;O14950;P24844	Myosin regulatory light chain 12A;Myosin regulatory light chain 12B;Myosin regulatory light polypeptide 9	MYL12A;MYL12B;MYL9	3	NaN	+	0.00668564	2.2599	2.2529	105.94	5	5	5	38	38	38	19.794	0	58.52	119390000	41366000	78028000	24;39;56
O15160	O15160	DNA-directed RNA polymerases I and III subunit RPAC1	POLR1C	1	346	+	0.0103355	0.59962	0.59167	15.643	10	10	10	42.2	42.2	42.2	39.249	0	123.89	1378100000	888110000	489990000	10;87
O15446	O15446	DNA-directed RNA polymerase I subunit RPA34	CD3EAP	1	510	+	0.0160637	0.52646	0.56771	10.136	9	9	9	34.5	34.5	34.5	54.985	0	90.486	491090000	336920000	154160000	299
O43237	O43237	Cytoplasmic dynein 1 light intermediate chain 2	DYNC1LI2	1	492	+	0.000402573	3.6237	3.8014	183.78	4	4	4	12	12	12	54.099	0	21.256	37454000	15646000	21808000
O75346;P35789	O75346	Zinc finger protein 253	ZNF253	2	NaN	+	0.000603839	0.24108	0.22642	185.74	3	2	2	8	4.4	4.4	57.602	0	13.674	41940000	35896000	6043500
O75419	O75419	Cell division control protein 45 homolog	CDC45	1	566	+	0.0448469	0.49992	0.53776	66.91	7	7	7	13.8	13.8	13.8	65.568	0	42.448	140580000	87562000	53020000	169;318
O75529	O75529	TAF5-like RNA polymerase II p300/CBP-associated factor-associated factor 65 kDa subunit 5L	TAF5L	1	589	+	0.0488616	0.52576	0.54369	66.593	7	7	7	15.8	15.8	15.8	66.155	0	36.197	164000000	97272000	66730000	126
O75818	O75818	Ribonuclease P protein subunit p40	RPP40	1	363	+	0.000353464	0.35321	0.33496	9.6831	6	6	6	23.7	23.7	23.7	41.833	0	33.681	72394000	52240000	20154000
O94766	O94766	Galactosylgalactosylxylosylprotein 3-beta-glucuronosyltransferase 3	B3GAT3	1	335	+	0.00629232	0.31459	0.30226	58.53	4	4	4	18.8	18.8	18.8	37.121	0	14.532	23919000	17929000	5990000
O95470	O95470	Sphingosine-1-phosphate lyase 1	SGPL1	1	568	+	0.0311999	0.55734	0.60022	25.487	15	15	15	31.7	31.7	31.7	63.523	0	62.826	327330000	207700000	119630000	136;528
O95602	O95602	DNA-directed RNA polymerase I subunit RPA1	POLR1A	1	1720	+	0.0382798	0.58645	0.65145	18.279	48	48	48	36.7	36.7	36.7	194.81	0	323.31	1714000000	1089900000	624090000	230;345;496;512;594;654;1123;1239;1253;1263;1264;1672;1686
O95707	O95707	Ribonuclease P protein subunit p29	POP4	1	220	+	0.0277641	0.57947	0.50706	11.725	5	5	5	19.1	19.1	19.1	25.424	0	18.787	204230000	127930000	76302000
P00338	P00338	L-lactate dehydrogenase A chain	LDHA	1	332	+	0.00564708	1.9751	1.9926	23.822	11	11	11	33.7	33.7	33.7	36.688	0	58.283	490970000	155140000	335830000	62;63;276
P05997	P05997	Collagen alpha-2(V) chain	COL5A2	1	1499	+	1.13514e-09	0.16403	0.15657	48.117	3	3	3	2.4	2.4	2.4	144.91	0	13.244	80888000	73176000	7712000	1366
P06702	P06702	Protein S100-A9	S100A9	1	114	+	1.03602e-08	0.091397	0.087551	8.0081	2	2	2	24.6	24.6	24.6	13.242	0	10.52	23376000	22063000	1313100
P06748	P06748	Nucleophosmin	NPM1	1	294	+	0.0230857	1.5679	1.5395	30.86	10	10	10	36.4	36.4	36.4	32.575	0	235.42	14859000000	6369100000	8489700000	65;81;278
P07195	P07195	L-lactate dehydrogenase B chain	LDHB	1	334	+	0.00884263	1.9012	1.916	10.107	13	13	13	39.2	39.2	39.2	36.638	0	100.93	528910000	187030000	341880000	234
P07355;A6NMY6	P07355;A6NMY6	Annexin A2;Putative annexin A2-like protein	ANXA2;ANXA2P2	2	NaN	+	0.00126011	1.9399	1.8633	16.647	21	21	21	51.9	51.9	51.9	38.604	0	270.74	2283000000	835300000	1447700000	240
P07900;Q14568;Q58FG0;Q58FG1	P07900	Heat shock protein HSP 90-alpha	HSP90AA1	4	NaN	+	0.000955458	1.6815	1.8928	33.582	33	17	17	38.4	20.4	20.4	84.659	0	148.81	1201300000	474810000	726500000	98;575
P08238;Q58FF7;Q58FF8	P08238	Heat shock protein HSP 90-beta		3	NaN	+	0.00544637	1.5813	1.7042	37.313	39	39	21	48.3	48.3	28.2	83.263	0	323.31	7939200000	3232800000	4706400000	93;466;620
P08670	P08670	Vimentin	VIM	1	466	+	3.22589e-16	0.094433	0.083622	69.189	3	2	2	6.2	4.3	4.3	53.651	0	16.361	79525000	75257000	4267200
P11586	P11586	C-1-tetrahydrofolate synthase, cytoplasmic;Methylenetetrahydrofolate dehydrogenase;Methenyltetrahydrofolate cyclohydrolase;Formyltetrahydrofolate synthetase;C-1-tetrahydrofolate synthase, cytoplasmic, N-terminally processed	MTHFD1	1	935	+	0.013177	2.159	2.4993	0.88221	6	6	6	8	8	8	101.56	0	16.894	41317000	13534000	27783000	747
P13489	P13489	Ribonuclease inhibitor	RNH1	1	461	+	1.35974e-57	0.029518	0.028507	126.46	6	6	6	13.9	13.9	13.9	49.973	0	60.114	605170000	588520000	16656000
P14625;Q58FF3	P14625	Endoplasmin	HSP90B1	2	NaN	+	0.00182772	2.1523	2.5486	12.627	10	8	8	13	11.2	11.2	92.468	0	24.338	73331000	22817000	50513000
P15170	P15170	Eukaryotic peptide chain release factor GTP-binding subunit ERF3A	GSPT1	1	499	+	0.0199657	2.3843	2.3534	78.362	4	4	3	11.8	11.8	9.8	55.755	0	8.3161	18456000	8299300	10157000	334;335
P17066;P48741	P17066;P48741	Heat shock 70 kDa protein 6;Putative heat shock 70 kDa protein 7	HSPA6;HSPA7	2	NaN	+	8.69459e-06	0.15917	0.14858	73.329	5	1	1	10.1	1.7	1.7	71.027	0.0062919	2.8632	25860000	24405000	1454300
P17844	P17844	Probable ATP-dependent RNA helicase DDX5	DDX5	1	614	+	0.0216428	0.57913	0.62346	20.43	36	36	30	50.7	50.7	42.2	69.147	0	323.31	13149000000	8312800000	4836000000	106;134;253;256;277;333;337;369
P19388	P19388	DNA-directed RNA polymerases I, II, and III subunit RPABC1	POLR2E	1	210	+	0.0426592	0.76233	0.65718	12.389	9	9	9	44.3	44.3	44.3	24.551	0	84.012	992140000	537640000	454490000	1;110;121
P20908	P20908	Collagen alpha-1(V) chain	COL5A1	1	1838	+	4.36624e-07	0.10908	0.11566	7.5496	4	4	4	2.9	2.9	2.9	183.56	0	18.52	37746000	37007000	738980	1728;1816
P21333;Q14315	P21333	Filamin-A	FLNA	2	NaN	+	0.0495323	1.6436	1.7937	10.771	19	19	18	11.2	11.2	10.8	280.74	0	65.703	137050000	53620000	83435000
P22234	P22234	Multifunctional protein ADE2;Phosphoribosylaminoimidazole-succinocarboxamide synthase;Phosphoribosylaminoimidazole carboxylase	PAICS	1	425	+	0.0496058	2.246	2.0379	19.857	2	2	2	5.6	5.6	5.6	47.079	0	6.9356	9685600	2528500	7157100
P22492	P22492	Histone H1t	HIST1H1T	1	207	+	0.0346622	0.42242	0.3907	33.693	5	2	2	18.4	10.6	10.6	22.019	0.00094162	4.8886	9998100	6685100	3313000
P23526	P23526	Adenosylhomocysteinase	AHCY	1	432	+	6.69235e-05	0.17954	0.17978	141.05	4	4	4	7.4	7.4	7.4	47.716	0	37.797	45518000	36008000	9509700
P24534	P24534	Elongation factor 1-beta	EEF1B2	1	225	+	0.0301148	1.8057	1.703	6.2524	4	4	4	24.4	24.4	24.4	24.763	0	57.433	236300000	64995000	171300000	155
P26641	P26641	Elongation factor 1-gamma	EEF1G	1	437	+	0.0358403	1.7799	1.6721	15.324	10	10	10	23.8	23.8	23.8	50.118	0	52.149	437240000	183960000	253280000
P30740	P30740	Leukocyte elastase inhibitor	SERPINB1	1	379	+	0.0462427	2.2572	2.0621	52.607	4	4	4	14	14	14	42.741	0	17.127	58817000	18040000	40776000
P35249	P35249	Replication factor C subunit 4	RFC4	1	363	+	0.0125659	0.58879	0.59965	64.867	13	13	13	41.3	41.3	41.3	39.681	0	160.16	1176500000	756990000	419510000	155
P35268	P35268	60S ribosomal protein L22	RPL22	1	128	+	0.00248985	2.0166	1.79	79.525	5	5	4	27.3	27.3	21.1	14.787	0	24.51	970530000	439590000	530930000
P35579	P35579	Myosin-9	MYH9	1	1960	+	0.005943	1.745	1.9839	16.063	23	19	18	15.6	13.2	12.3	226.53	0	126.52	235150000	94496000	140650000	1910
P35580	P35580	Myosin-10	MYH10	1	1976	+	8.78351e-07	2.4256	2.6152	20.205	61	61	53	34.9	34.9	31	229	0	323.31	1156700000	351790000	804930000	141;634;909;948;1035;1544
P38159;Q96E39;O75526;Q8N7X1	P38159;Q96E39	RNA-binding motif protein, X chromosome;RNA-binding motif protein, X chromosome, N-terminally processed;RNA binding motif protein, X-linked-like-1	RBMX;RBMXL1	4	NaN	+	0.0166581	2.2324	2.0449	11.13	8	8	8	20.5	20.5	20.5	42.331	0	135.97	191200000	55445000	135750000	40
P40937	P40937	Replication factor C subunit 5	RFC5	1	340	+	0.0364743	0.6288	0.64894	18.241	17	17	17	60.9	60.9	60.9	38.496	0	152.93	1699800000	1039300000	660460000	86;130;182;213;225;254
P40938	P40938	Replication factor C subunit 3	RFC3	1	356	+	0.0435285	0.64483	0.61845	25.059	13	13	13	42.7	42.7	42.7	40.556	0	193.22	694740000	457710000	237030000	111;314;347;354;355
P41223	P41223	Protein BUD31 homolog	BUD31	1	144	+	0.0154481	2.6559	2.4433	34.107	3	3	3	20.8	20.8	20.8	17	0	7.2323	41147000	11706000	29440000
P42695	P42695	Condensin-2 complex subunit D3	NCAPD3	1	1498	+	0.00397234	0.24813	0.28427	103.88	12	12	12	10	10	10	168.89	0	48.333	56159000	42290000	13869000
P43243	P43243	Matrin-3	MATR3	1	847	+	0.00091671	1.5749	1.8972	33.607	19	19	19	29.4	29.4	29.4	94.622	0	163.23	1175300000	454730000	720590000	38;217
P43490	P43490	Nicotinamide phosphoribosyltransferase	NAMPT	1	491	+	0.00742287	2.3086	2.2291	31.988	12	12	12	37.9	37.9	37.9	55.52	0	53.389	159010000	48349000	110660000	372
P47756	P47756	F-actin-capping protein subunit beta	CAPZB	1	277	+	0.0125624	2.3685	2.1093	33.209	6	6	6	23.8	23.8	23.8	31.35	0	21.767	138490000	40658000	97832000	187
P48730;P49674	P48730;P49674	Casein kinase I isoform delta;Casein kinase I isoform epsilon	CSNK1D;CSNK1E	2	NaN	+	0.0233061	0.4846	0.49678	182.03	2	2	2	5.5	5.5	5.5	47.33	0.0017778	3.7692	73938000	60629000	13309000
P49327	P49327	Fatty acid synthase;[Acyl-carrier-protein] S-acetyltransferase;[Acyl-carrier-protein] S-malonyltransferase;3-oxoacyl-[acyl-carrier-protein] synthase;3-oxoacyl-[acyl-carrier-protein] reductase;3-hydroxyacyl-[acyl-carrier-protein] dehydratase;Enoyl-[acyl-carrier-protein] reductase;Oleoyl-[acyl-carrier-protein] hydrolase	FASN	1	2511	+	0.0395985	1.5116	1.6543	24.832	35	35	35	18	18	18	273.42	0	123	437440000	172490000	264950000	1503;2041
P49411	P49411	Elongation factor Tu, mitochondrial	TUFM	1	452	+	0.00262063	0.40727	0.39715	58.624	8	8	8	21.7	21.7	21.7	49.541	0	46.179	169020000	98832000	70192000	308;442
P49759	P49759	Dual specificity protein kinase CLK1	CLK1	1	484	+	0.00224761	2.2678	2.5013	57.428	6	6	5	17.8	17.8	14.9	57.29	0	17.927	127690000	32993000	94696000	440
P50990	P50990	T-complex protein 1 subunit theta	CCT8	1	548	+	0.0227607	1.6818	1.7523	12.248	14	14	14	29.2	29.2	29.2	59.62	0	62.107	252960000	92324000	160640000	14;55;221;276;300;492
P52907	P52907	F-actin-capping protein subunit alpha-1	CAPZA1	1	286	+	0.00491954	2.3539	2.3227	5.4699	6	6	6	33.2	33.2	33.2	32.922	0	34.385	119190000	38258000	80936000	59
P55084	P55084	Trifunctional enzyme subunit beta, mitochondrial;3-ketoacyl-CoA thiolase	HADHB	1	474	+	0.0048566	0.62138	0.56324	19.868	21	21	21	48.3	48.3	48.3	51.294	0	98.805	1201300000	742790000	458540000	75;183;223;289;329;341;393;403
P56182	P56182	Ribosomal RNA processing protein 1 homolog A	RRP1	1	461	+	0.0204199	0.60687	0.62079	34.152	14	14	14	30.4	30.4	30.4	52.839	0	124.74	3150100000	2067600000	1082500000	124;310
P61289	P61289	Proteasome activator complex subunit 3	PSME3	1	254	+	0.0237957	1.8421	1.7445	16.102	11	11	11	42.9	42.9	42.9	29.506	0	78.212	851220000	304370000	546850000	104;108;138;234
P62266	P62266	40S ribosomal protein S23	RPS23	1	143	+	0.011116	1.8851	1.8767	95.468	6	6	6	30.1	30.1	30.1	15.807	0	30.491	903090000	257400000	645690000
P62318	P62318	Small nuclear ribonucleoprotein Sm D3	SNRPD3	1	126	+	0.00602749	0.61993	0.57101	83.516	2	2	2	15.1	15.1	15.1	13.916	0	6.7939	2011900000	1122300000	889590000	76
P62857	P62857	40S ribosomal protein S28	RPS28	1	69	+	5.10655e-37	12.201	12.463	183.44	3	3	3	36.2	36.2	36.2	7.8409	0	25.697	1494200000	349380000	1144800000	35
P62875	P62875	DNA-directed RNA polymerases I, II, and III subunit RPABC5	POLR2L	1	67	+	7.72519e-06	0.24983	0.25519	39.938	2	2	2	29.9	29.9	29.9	7.645	0	11.501	111200000	80615000	30583000	48
P67936;CON__Q3SX28;P07951	P67936	Tropomyosin alpha-4 chain	TPM4	3	NaN	+	0.0208557	1.9349	1.7676	13.194	13	7	7	35.1	23.8	23.8	28.521	0	42.605	261450000	107970000	153480000
P78345	P78345	Ribonuclease P protein subunit p38	RPP38	1	283	+	0.0216949	0.4615	0.4927	50.017	6	6	6	27.9	27.9	27.9	31.834	0	22.711	88943000	58576000	30367000
P78559;P46821	P78559	Microtubule-associated protein 1A;MAP1A heavy chain;MAP1 light chain LC2	MAP1A	2	NaN	+	4.95778e-06	0.23838	0.24805	157.38	3	3	3	1.2	1.2	1.2	305.48	0	10.222	166370000	150470000	15906000
Q00059	Q00059	Transcription factor A, mitochondrial	TFAM	1	246	+	0.000974191	0.25036	0.23914	102.24	6	6	6	26.4	26.4	26.4	29.096	0	19.884	50971000	40814000	10157000	127
Q00577	Q00577	Transcriptional activator protein Pur-alpha	PURA	1	322	+	1.50826e-05	0.40593	0.41923	13.952	8	8	8	34.5	34.5	34.5	34.91	0	177.49	1303600000	1014700000	288860000
Q00610;P53675	Q00610	Clathrin heavy chain 1	CLTC	2	NaN	+	0.0193351	1.4296	1.5603	32.101	37	37	37	28.5	28.5	28.5	191.61	0	281.09	1281900000	555080000	726800000	55;73;95;181;996;1041
Q01082;O15020;P11277	Q01082	Spectrin beta chain, non-erythrocytic 1	SPTBN1	3	NaN	+	0.00987789	1.5011	1.6375	18.948	148	148	148	63.5	63.5	63.5	274.61	0	323.31	33156000000	13412000000	19744000000	133;206;303;526;537;541;544;547;647;674;704;875;898;992;1047;1090;1121;1124;1127;1138;1197;1215;1218;1269;1295;1301;1320;1338;1361;1424;1429;1505;1630;1735;1845;1924;1927;1950;2002;2141;2200;2295
Q01433	Q01433	AMP deaminase 2	AMPD2	1	879	+	0.000404605	3.7573	3.7994	31.263	5	5	5	5.5	5.5	5.5	100.69	0	15.337	28213000	7102000	21111000	804
Q05639	Q05639	Elongation factor 1-alpha 2	EEF1A2	1	463	+	0.00150127	0.24385	0.25168	11.895	9	2	2	22.7	8.6	8.6	50.47	0	20.105	41574000	33314000	8260000
Q06587	Q06587	E3 ubiquitin-protein ligase RING1	RING1	1	406	+	0.0323547	1.874	2.1855	131.41	4	3	3	13.8	10.3	10.3	42.429	0	23.206	42638000	15966000	26672000	30
Q07157	Q07157	Tight junction protein ZO-1	TJP1	1	1748	+	0.0377135	1.3145	1.4808	19.792	45	45	45	35.4	35.4	35.4	195.46	0	323.31	2990100000	1380000000	1610100000	13;240;888
Q08211	Q08211	ATP-dependent RNA helicase A	DHX9	1	1270	+	0.0286686	1.5284	1.7117	38.511	16	16	16	16.7	16.7	16.7	140.96	0	71.694	395190000	188580000	206610000	672
Q08378	Q08378	Golgin subfamily A member 3	GOLGA3	1	1498	+	0.03103	1.4619	1.6977	27.664	23	23	23	21.1	21.1	21.1	167.35	0	145.08	488850000	244210000	244650000	415;687
Q12894	Q12894	Interferon-related developmental regulator 2	IFRD2	1	506	+	0.0126346	0.38117	0.46405	76.416	4	4	4	11.5	11.5	11.5	54.813	0	28.58	88951000	62290000	26661000
Q12905	Q12905	Interleukin enhancer-binding factor 2	ILF2	1	390	+	0.0154793	1.891	1.8195	21.429	16	16	16	47.7	47.7	47.7	43.062	0	152.46	965870000	329090000	636780000	113
Q12906;Q96SI9	Q12906	Interleukin enhancer-binding factor 3	ILF3	2	NaN	+	0.00047403	1.6724	1.9669	36.8	19	19	19	29.3	29.3	29.3	95.337	0	149.13	1273800000	529270000	744510000	266;465;557
Q12912	Q12912	Lymphoid-restricted membrane protein;Processed lymphoid-restricted membrane protein	LRMP	1	555	+	2.11196e-41	0.048932	0.049627	155.32	2	2	2	2.9	2.9	2.9	62.121	0.0042882	3.214	374680000	332620000	42056000
Q12931	Q12931	Heat shock protein 75 kDa, mitochondrial	TRAP1	1	704	+	0.00043574	2.5483	2.8794	98.464	6	6	6	10.2	10.2	10.2	80.109	0	42.632	124810000	36371000	88436000
Q13573	Q13573	SNW domain-containing protein 1	SNW1	1	536	+	0.0427449	1.5763	1.6406	22.249	17	17	17	39.4	39.4	39.4	61.494	0	94.779	418210000	151940000	266270000	76;125;199;202;207;443;458
Q13813	Q13813	Spectrin alpha chain, non-erythrocytic 1	SPTAN1	1	2472	+	0.00606225	1.4698	1.6923	33.133	171	171	171	69.5	69.5	69.5	284.54	0	323.31	52562000000	21038000000	31524000000	109;198;278;380;483;541;653;773;850;906;936;1066;1198;1352;1612;1725;1773;1890;2172;2272;2302;2304;2330;2331
Q6P1K8;Q13888	Q6P1K8;Q13888	General transcription factor IIH subunit 2-like protein;General transcription factor IIH subunit 2	GTF2H2C;GTF2H2	2	NaN	+	0.00115575	0.26924	0.24397	33.497	2	2	2	5.8	5.8	5.8	44.452	0	5.7508	29098000	23191000	5907300
Q14512	Q14512	Fibroblast growth factor-binding protein 1	FGFBP1	1	234	+	0.00232923	3.2742	3.1266	22.932	2	2	2	11.1	11.1	11.1	26.264	0	9.8593	22141000	6125500	16016000
Q15084	Q15084	Protein disulfide-isomerase A6	PDIA6	1	440	+	0.0116083	2.5625	2.5441	52.405	3	3	3	8.9	8.9	8.9	48.121	0	10.883	32125000	9429000	22696000
Q16401	Q16401	26S proteasome non-ATPase regulatory subunit 5	PSMD5	1	504	+	4.95844e-05	0.15079	0.1746	144.97	6	6	6	15.5	15.5	15.5	56.195	0	22.823	31107000	18295000	12812000
Q16630	Q16630	Cleavage and polyadenylation specificity factor subunit 6	CPSF6	1	551	+	0.0164552	1.8382	2.0477	14.725	6	6	6	16.9	16.9	16.9	59.209	0	39.672	212190000	82409000	129780000	418
Q16880	Q16880	2-hydroxyacylsphingosine 1-beta-galactosyltransferase	UGT8	1	541	+	0.000857315	3.3545	3.5054	172.38	2	2	2	5.5	5.5	5.5	61.437	0	6.9632	12161000	4453600	7707700
Q1KMD3	Q1KMD3	Heterogeneous nuclear ribonucleoprotein U-like protein 2	HNRNPUL2	1	747	+	0.00134365	2.8532	3.3334	78.275	2	2	2	4.8	4.8	4.8	85.104	0	14.507	32249000	11172000	21078000	493
Q27J81	Q27J81	Inverted formin-2	INF2	1	1249	+	0.0470272	1.8972	2.0563	64.009	6	6	6	9.2	9.2	9.2	135.62	0	32.298	48303000	17390000	30912000
Q3B726	Q3B726	DNA-directed RNA polymerase I subunit RPA43	TWISTNB	1	338	+	0.00118808	0.52219	0.47246	24.231	11	11	11	33.4	33.4	33.4	37.432	0	203.57	408890000	283350000	125540000
Q49A26	Q49A26	Putative oxidoreductase GLYR1	GLYR1	1	553	+	0.0230419	0.65479	0.5848	23.616	7	7	7	16.3	16.3	16.3	60.556	0	28.247	231370000	138760000	92609000	192;193;197;544
Q52LJ0	Q52LJ0	Protein FAM98B	FAM98B	1	330	+	0.0165666	0.36826	0.34737	7.1309	2	2	2	7.6	7.6	7.6	37.19	0	16.532	19185000	16104000	3081000	197
Q5JTH9	Q5JTH9	RRP12-like protein	RRP12	1	1297	+	0.0492234	0.59946	0.66498	24.282	36	36	35	31.2	31.2	31.2	143.7	0	323.31	4055500000	2556000000	1499500000	79;307;601;649;884;973;986;1178;1182
Q68CR1	Q68CR1	Protein sel-1 homolog 3	SEL1L3	1	1132	+	0.0185041	0.39401	0.48389	3.9715	7	7	7	11.1	11.1	11.1	128.57	0	52.512	156830000	105690000	51143000	517;698
Q6DKI1	Q6DKI1	60S ribosomal protein L7-like 1	RPL7L1	1	246	+	0.00371956	0.54724	0.50926	31.543	9	9	9	33.7	33.7	33.7	28.661	0	40.015	686670000	380170000	306510000
Q6UX04	Q6UX04	Peptidyl-prolyl cis-trans isomerase CWC27 homolog	CWC27	1	472	+	0.0423665	1.8583	2.0923	78.394	2	2	2	6.8	6.8	6.8	53.846	0	9.3645	18503000	7791500	10711000
Q6ZN06;Q5VIY5;Q7L2R6;P17035;P0CJ79;Q9UKT9;Q2VY69;Q9NYT6;Q9C0G0	Q6ZN06;Q5VIY5;Q7L2R6;P17035;P0CJ79	Zinc finger protein 813;Zinc finger protein 468;Zinc finger protein 765;Zinc finger protein 28;Zinc finger protein 888	ZNF813;ZNF468;ZNF765;ZNF28;ZNF888	9	NaN	+	1.7442e-05	0.16437	0.15823	2.1167	5	2	2	15.9	3.1	3.1	71.72	0.00092507	4.556	44688000	38399000	6289400
Q76FK4	Q76FK4	Nucleolar protein 8	NOL8	1	1167	+	0.00653385	0.31661	0.30382	127.48	4	4	4	3.5	3.5	3.5	131.61	0	10.785	49604000	32618000	16986000
Q7Z4S6	Q7Z4S6	Kinesin-like protein KIF21A	KIF21A	1	1674	+	0.0295864	1.9094	2.2165	63.493	4	4	4	4.2	4.2	4.2	187.18	0	21.31	61694000	22289000	39404000
Q86TJ2	Q86TJ2	Transcriptional adapter 2-beta	TADA2B	1	420	+	0.00851132	0.5743	0.58401	88.495	3	3	3	6.9	6.9	6.9	48.47	0	10.102	2324800000	883280000	1441600000
Q86W42	Q86W42	THO complex subunit 6 homolog	THOC6	1	341	+	0.000603801	0.36352	0.34972	21.888	7	7	7	26.4	26.4	26.4	37.535	0	33.101	116210000	81010000	35203000
Q8IV48	Q8IV48	3-5 exoribonuclease 1	ERI1	1	349	+	0.0199168	0.59065	0.57774	29.435	9	9	9	25.2	25.2	25.2	40.063	0	37.804	598160000	362210000	235950000	235;280
Q8IWA0	Q8IWA0	WD repeat-containing protein 75	WDR75	1	830	+	1.07069e-05	0.3458	0.36593	74.365	2	2	2	3.9	3.9	3.9	94.498	0.0055108	3.0128	245690000	181010000	64683000
Q8IWS0	Q8IWS0	PHD finger protein 6	PHF6	1	365	+	0.0346196	0.70405	0.60576	12.736	9	9	9	24.9	24.9	24.9	41.29	0	125.66	893510000	530040000	363470000
Q8IXK0;Q8NDX5	Q8IXK0	Polyhomeotic-like protein 2	PHC2	2	NaN	+	0.0276187	0.38153	0.37635	67.287	6	6	6	7.9	7.9	7.9	90.712	0	17.983	42425000	27288000	15137000
Q8IY37	Q8IY37	Probable ATP-dependent RNA helicase DHX37	DHX37	1	1157	+	0.00802717	0.4996	0.58175	20.618	23	23	23	23.8	23.8	23.8	129.54	0	155.37	1084600000	563020000	521560000	110;712;775;914;946
Q8NC51	Q8NC51	Plasminogen activator inhibitor 1 RNA-binding protein	SERBP1	1	408	+	0.0442068	1.4936	1.4614	15.754	25	25	25	52.5	52.5	52.5	44.965	0	218.93	3849600000	1566600000	2283000000	340
Q8NCK3	Q8NCK3	Zinc finger protein 485	ZNF485	1	441	+	0.0275554	0.87646	0.37621	50.145	5	4	4	12.2	10.2	10.2	50.28	0	34.547	43144000	28072000	15072000
Q8NEM7	Q8NEM7	Transcription factor SPT20 homolog	SUPT20H	1	779	+	0.00365309	0.27233	0.28119	70.521	4	4	4	6	6	6	85.788	0	18.127	33820000	25781000	8039000
Q8NI60	Q8NI60	Chaperone activity of bc1 complex-like, mitochondrial	ADCK3	1	647	+	0.0013022	0.34745	0.37313	106.71	5	5	5	8.8	8.8	8.8	71.949	0	17.877	90691000	31177000	59514000
Q8TAE8	Q8TAE8	Growth arrest and DNA damage-inducible proteins-interacting protein 1	GADD45GIP1	1	222	+	0.0472735	0.41346	0.41204	65.639	5	5	5	33.3	33.3	33.3	25.384	0	21.806	42118000	31184000	10934000	99;128;131
Q8WUM4	Q8WUM4	Programmed cell death 6-interacting protein	PDCD6IP	1	868	+	0.00979154	0.29726	0.3215	97.807	4	4	4	8.5	8.5	8.5	96.022	0	11.747	25097000	14833000	10264000
Q92499	Q92499	ATP-dependent RNA helicase DDX1	DDX1	1	740	+	5.7343e-07	0.19845	0.2176	69.947	10	10	10	18.4	18.4	18.4	82.431	0	63.687	206430000	180680000	25749000	152;484
Q92572	Q92572	AP-3 complex subunit sigma-1	AP3S1	1	193	+	0.0152061	0.63213	0.56522	17.1	8	8	8	48.2	48.2	48.2	21.732	0	64.679	622890000	365400000	257490000	123;125;128;134;168
Q92688	Q92688	Acidic leucine-rich nuclear phosphoprotein 32 family member B	ANP32B	1	251	+	0.0432719	1.4733	1.6384	18.117	7	7	6	22.7	22.7	17.5	28.787	0	30.675	636860000	245810000	391050000	82
Q92841	Q92841	Probable ATP-dependent RNA helicase DDX17	DDX17	1	729	+	0.00126948	0.4884	0.52024	25.683	25	19	19	39	31.8	31.8	80.272	0	202.89	2072500000	1314600000	757960000	80;211;330;333;354;549
Q96AG4	Q96AG4	Leucine-rich repeat-containing protein 59	LRRC59	1	307	+	0.0111351	0.53552	0.59468	25.845	11	11	11	32.9	32.9	32.9	34.93	0	192.59	2070800000	1547100000	523770000
Q96EY4	Q96EY4	Translation machinery-associated protein 16	TMA16	1	203	+	0.0275744	0.69671	0.63493	9.6301	7	7	7	35	35	35	23.864	0	63.549	1231200000	781780000	449430000
Q96FV9	Q96FV9	THO complex subunit 1	THOC1	1	657	+	0.00549147	0.38262	0.42604	72.033	4	4	4	7.5	7.5	7.5	75.665	0	24.332	62591000	45041000	17550000	308;594
Q96GC5	Q96GC5	39S ribosomal protein L48, mitochondrial	MRPL48	1	212	+	0.00449493	0.43029	0.41782	163.16	4	4	4	21.7	21.7	21.7	23.934	0	27.434	129260000	77624000	51631000
Q96IR2;Q9NV72;Q0VGE8;Q8N782;A6NHJ4;Q9H963;Q96NL3;Q9P0L1;Q9UJW7;A8MXY4	Q96IR2;Q9NV72	Zinc finger protein 845;Zinc finger protein 701	ZNF845;ZNF701	10	NaN	+	0.00907344	0.45047	0.44815	87.227	7	6	1	14.1	13.2	0.9	113.13	0	21.124	114770000	69122000	45648000
Q96MF7	Q96MF7	E3 SUMO-protein ligase NSE2	NSMCE2	1	247	+	0.0487194	0.42833	0.41423	105.09	2	2	2	13.8	13.8	13.8	27.932	0	6.184	25756000	17522000	8234700
Q96QR8	Q96QR8	Transcriptional activator protein Pur-beta	PURB	1	312	+	0.00655048	0.38466	0.43355	3.6285	3	3	3	26.3	26.3	26.3	33.24	0	16.909	66372000	46742000	19630000
Q99442	Q99442	Translocation protein SEC62	SEC62	1	399	+	0.00952364	0.5817	0.54503	33.845	5	5	5	11.8	11.8	11.8	45.861	0	37.191	375360000	240510000	134850000	365
Q99584	Q99584	Protein S100-A13	S100A13	1	98	+	0.00535765	0.46029	0.42501	26.843	3	3	3	33.7	33.7	33.7	11.471	0	22.244	97519000	62716000	34802000
Q99653	Q99653	Calcineurin B homologous protein 1	CHP1	1	195	+	1.7137e-06	1.1281	4.2361	116.9	6	6	6	44.6	44.6	44.6	22.456	0	60.375	100490000	44050000	56441000	141;142
Q9BQ67	Q9BQ67	Glutamate-rich WD repeat-containing protein 1	GRWD1	1	446	+	0.000408916	2.7506	2.8942	150.69	4	4	4	15.9	15.9	15.9	49.419	0	22.073	111830000	44624000	67205000
Q9BT30	Q9BT30	Alpha-ketoglutarate-dependent dioxygenase alkB homolog 7, mitochondrial	ALKBH7	1	221	+	3.40768e-10	0.13102	0.14784	165.56	2	2	2	14	14	14	24.516	0	51.246	129740000	106440000	23300000
Q9BUJ2	Q9BUJ2	Heterogeneous nuclear ribonucleoprotein U-like protein 1	HNRNPUL1	1	856	+	7.27258e-14	0.20405	0.22629	29.609	22	22	22	28.5	28.5	28.5	95.737	0	239.94	7925400000	6479500000	1445900000	131;141;352;459;518;561
Q9BV38	Q9BV38	WD repeat-containing protein 18	WDR18	1	432	+	0.027168	0.69079	0.63421	21.629	14	14	14	36.1	36.1	36.1	47.405	0	101.51	6728300000	3842600000	2885800000	325
Q9BVJ6	Q9BVJ6	U3 small nucleolar RNA-associated protein 14 homolog A	UTP14A	1	771	+	0.0157355	0.55485	0.56677	26.913	7	7	5	11.5	11.5	8.7	87.977	0	30.619	483760000	299620000	184140000
Q9BYG3	Q9BYG3	MKI67 FHA domain-interacting nucleolar phosphoprotein	NIFK	1	293	+	0.00902169	0.63656	0.58628	22.41	15	15	15	51.2	51.2	51.2	34.222	0	161.71	2072700000	1269300000	803380000	106
Q9BZD4	Q9BZD4	Kinetochore protein Nuf2	NUF2	1	464	+	4.03001e-37	53.5	47.676	11.668	2	2	2	5	5	5	54.303	0.00093809	4.7755	137760000	1948000	135810000
Q9BZZ5	Q9BZZ5	Apoptosis inhibitor 5	API5	1	524	+	0.000405727	3.9677	3.7983	124.25	3	3	3	8	8	8	59.004	0	14.27	28418000	6434100	21984000
Q9GZS1	Q9GZS1	DNA-directed RNA polymerase I subunit RPA49	POLR1E	1	481	+	0.00274104	0.5277	0.49879	71.646	9	9	9	23.3	23.3	23.3	53.961	0	55.315	515350000	359710000	155640000
Q9H0S4	Q9H0S4	Probable ATP-dependent RNA helicase DDX47	DDX47	1	455	+	0.0137843	0.60236	0.60353	13.644	18	18	18	43.5	43.5	43.5	50.646	0	282.59	3039500000	1947700000	1091800000	173;182;208;297;397;398
Q9H0U6	Q9H0U6	39S ribosomal protein L18, mitochondrial	MRPL18	1	180	+	5.40871e-05	0.29219	0.29108	145.96	2	2	2	12.2	12.2	12.2	20.576	0	9.6217	64677000	44434000	20243000	165
Q9H307	Q9H307	Pinin	PNN	1	717	+	0.0132763	1.4759	1.6038	24.437	18	18	18	27.8	27.8	27.8	81.613	0	111.73	1463800000	594690000	869070000	134;150;263;406
Q9H3G5	Q9H3G5	Probable serine carboxypeptidase CPVL	CPVL	1	476	+	0.0174864	2.2366	2.3998	8.7266	5	5	5	11.8	11.8	11.8	54.163	0	16.825	17423000	5853300	11570000
Q9H7D0	Q9H7D0	Dedicator of cytokinesis protein 5	DOCK5	1	1870	+	0.00102147	3.174	3.438	102.77	4	4	4	2.5	2.5	2.5	215.31	0	8.4919	22005000	4782800	17222000
Q9H845	Q9H845	Acyl-CoA dehydrogenase family member 9, mitochondrial	ACAD9	1	621	+	0.000234068	0.4681	0.47586	96.407	4	4	4	8.2	8.2	8.2	68.76	0	9.1161	3137100000	2602500000	534650000
Q9H8G1	Q9H8G1	Zinc finger protein 430	ZNF430	1	570	+	0.0301191	0.54257	0.512	14.39	7	7	1	16.1	16.1	2.1	66.318	0	24.62	121200000	73522000	47675000
Q9HAU5	Q9HAU5	Regulator of nonsense transcripts 2	UPF2	1	1272	+	0.0233833	0.43628	0.49697	36.659	12	12	12	12.5	12.5	12.5	147.81	0	33.308	121130000	88560000	32571000
Q9NPD3	Q9NPD3	Exosome complex component RRP41	EXOSC4	1	245	+	0.0047342	0.29925	0.29091	62.126	2	2	2	9	9	9	26.383	0	6.162	15438000	11513000	3925200
Q9NSI2	Q9NSI2	Protein FAM207A	FAM207A	1	230	+	0.0118135	0.49978	0.46073	22.73	6	6	6	31.7	31.7	31.7	25.456	0	19.325	109760000	76894000	32871000
Q9NUI1	Q9NUI1	Peroxisomal 2,4-dienoyl-CoA reductase	DECR2	1	292	+	0.0340932	0.4221	0.38962	44.842	3	3	3	13	13	13	30.777	0	8.0104	25848000	18464000	7384400
Q9NUL7	Q9NUL7	Probable ATP-dependent RNA helicase DDX28	DDX28	1	540	+	0.0321161	0.4947	0.51597	16.507	12	12	12	31.1	31.1	31.1	59.58	0	40.578	97670000	73364000	24307000
Q9NW64	Q9NW64	Pre-mRNA-splicing factor RBM22	RBM22	1	420	+	0.0478493	1.7486	1.6203	32.589	10	10	10	25.2	25.2	25.2	46.895	0	64.925	294130000	110400000	183730000	136
Q9NYH9	Q9NYH9	U3 small nucleolar RNA-associated protein 6 homolog	UTP6	1	597	+	0.00392711	3.0219	2.374	56.752	7	7	7	14.7	14.7	14.7	70.193	0	32.536	184010000	49147000	134860000
Q9NYV6;A6NIE6;Q2M238	Q9NYV6;A6NIE6	RNA polymerase I-specific transcription initiation factor RRN3;Putative RRN3-like protein RRN3P2	RRN3;RRN3P2	3	NaN	+	0.0123532	2.438	2.5221	66.309	6	6	6	11.2	11.2	11.2	74.106	0	20.099	58525000	22865000	35660000
Q9P2E9	Q9P2E9	Ribosome-binding protein 1	RRBP1	1	1410	+	0.033082	0.35538	0.38767	29.947	7	7	7	7.2	7.2	7.2	152.47	0	53.172	43757000	31665000	12092000
Q9P2J5	Q9P2J5	Leucine--tRNA ligase, cytoplasmic	LARS	1	1176	+	0.0324107	1.9764	2.1849	38.411	3	3	3	3.4	3.4	3.4	134.46	0	8.0348	6731000	1952900	4778100
Q9P2N6	Q9P2N6	KAT8 regulatory NSL complex subunit 3	KANSL3	1	904	+	0.000307302	0.18802	0.21023	126.48	2	2	2	4.1	4.1	4.1	95.991	0	12.452	16718000	13730000	2987700
Q9UBB6	Q9UBB6	Neurochondrin	NCDN	1	729	+	0.000202534	3.7997	4.078	197.95	4	4	4	6.7	6.7	6.7	78.863	0	12.798	36666000	22543000	14123000
Q9ULV4	Q9ULV4	Coronin-1C	CORO1C	1	474	+	0.0135347	1.877	2.0923	12.653	6	6	6	18.1	18.1	18.1	53.248	0	32.967	145000000	73400000	71603000
Q9Y224	Q9Y224	UPF0568 protein C14orf166	C14orf166	1	244	+	1.81528e-10	0.15089	0.14356	21.938	6	6	6	27	27	27	28.068	0	29.481	131920000	113690000	18230000	135
Q9Y285	Q9Y285	Phenylalanine--tRNA ligase alpha subunit	FARSA	1	508	+	0.000528421	3.0448	3.6939	140.04	2	2	2	4.9	4.9	4.9	57.563	0	7.6209	30770000	15975000	14795000
Q9Y2G8	Q9Y2G8	DnaJ homolog subfamily C member 16	DNAJC16	1	782	+	0.0134399	0.31756	0.33665	150.87	5	5	5	12	12	12	90.59	0	18.759	32046000	20904000	11142000
Q9Y2T2	Q9Y2T2	AP-3 complex subunit mu-1	AP3M1	1	418	+	8.76133e-05	0.4918	0.45375	21.95	15	15	12	53.6	53.6	46.4	46.939	0	202	2487000000	1791500000	695510000	215;223;314;321;394
Q9Y2X7	Q9Y2X7	ARF GTPase-activating protein GIT1	GIT1	1	761	+	0.00137046	2.3805	2.6146	127.05	3	3	3	5.3	5.3	5.3	84.34	0	7.8891	136670000	122070000	14596000
Q9Y3D0	Q9Y3D0	Mitotic spindle-associated MMXD complex subunit MIP18	FAM96B	1	163	+	0.00179546	0.25178	0.25719	76.942	3	3	3	36.8	36.8	36.8	17.663	0	11.756	49308000	33475000	15833000
Q9Y3I0	Q9Y3I0	tRNA-splicing ligase RtcB homolog	RTCB	1	505	+	1.17592e-08	0.18392	0.17594	63.006	7	7	7	19.2	19.2	19.2	55.21	0	29.529	183040000	149580000	33456000	30;468
Q9Y3X0	Q9Y3X0	Coiled-coil domain-containing protein 9	CCDC9	1	531	+	0.0383836	1.7492	1.853	33.025	8	8	8	18.1	18.1	18.1	59.702	0	62.985	63035000	22075000	40960000
Q9Y3Y2	Q9Y3Y2	Chromatin target of PRMT1 protein	CHTOP	1	248	+	0.0475205	1.5246	1.4525	15.187	7	7	7	30.2	30.2	30.2	26.396	0	46.168	1309200000	543770000	765440000	41;59;224;239
Q9Y450	Q9Y450	HBS1-like protein	HBS1L	1	684	+	0.0333548	0.37055	0.3882	38.961	3	3	3	9.1	9.1	9.1	75.472	0	13.881	14713000	10939000	3773200
A0AVF1	A0AVF1	Tetratricopeptide repeat protein 26	TTC26	1	554		0.555512	1.1253	1.18	21.827	12	12	12	29.1	29.1	29.1	64.177	0	46.997	204960000	100590000	104380000	246;539
A0JLT2	A0JLT2	Mediator of RNA polymerase II transcription subunit 19	MED19	1	244		0.891777	0.95197	0.93603	11.332	6	6	6	41	41	41	26.273	0	54.473	682720000	355660000	327060000	115;148;166
A1L390	A1L390	Pleckstrin homology domain-containing family G member 3	PLEKHG3	1	1219		0.27004	1.4498	1.4497	40.282	3	3	3	2.8	2.8	2.8	134.41	0	7.2561	16328000	9866200	6461600
A3KN83	A3KN83	Protein strawberry notch homolog 1	SBNO1	1	1393		0.650112	0.77444	0.89375	27.63	52	52	40	48.2	48.2	40.9	154.31	0	323.31	9414600000	5374500000	4040200000	143;518;523;525;589;890;963;1050;1113;1144;1186
A5YKK6	A5YKK6	CCR4-NOT transcription complex subunit 1	CNOT1	1	2376		1	NaN	NaN	NaN	2	2	2	0.9	0.9	0.9	266.94	0.0066918	2.8224	2819800	0	2819800
A6NFI3	A6NFI3	Zinc finger protein 316	ZNF316	1	1004		1	NaN	NaN	NaN	4	4	4	5.9	5.9	5.9	108.44	0	16.527	2415400	1382500	1032900
A6NHL2	A6NHL2	Tubulin alpha chain-like 3	TUBAL3	1	446		0.382958	0.75416	0.75748	21.741	4	1	1	6.5	3.8	3.8	49.908	0.00047483	5.0948	73911000	39103000	34808000	161;405
A7E2V4	A7E2V4	Zinc finger SWIM domain-containing protein 8	ZSWIM8	1	1837		0.0543067	0.36609	0.42231	67.771	2	2	2	2.8	2.8	2.8	197.3	0.00047192	4.9284	12300000	8971000	3329400
A8MTY0	A8MTY0	Putative zinc finger protein 724	ZNF724P	1	619		0.462546	0.82484	0.78969	45.823	6	4	3	15.5	9	7.4	71.172	0	15.132	67383000	34511000	32872000
A8MW92	A8MW92	PHD finger protein 20-like protein 1	PHF20L1	1	1017		1	NaN	NaN	NaN	2	2	2	4.1	4.1	4.1	115.01	0	5.9641	9038600	2528500	6510200
P62308;A8MWD9	P62308;A8MWD9	Small nuclear ribonucleoprotein G;Putative small nuclear ribonucleoprotein G-like protein 15	SNRPG;SNRPGP15	2	NaN		0.200048	0.81514	0.72742	17.428	3	3	3	26.3	26.3	26.3	8.496	0	16.043	697980000	359870000	338120000	69
C4AMC7;Q6VEQ5	C4AMC7;Q6VEQ5	Putative WAS protein family homolog 3;WAS protein family homolog 2	WASH3P;WASH2P	2	NaN		0.759714	1.1486	1.0823	14.965	4	4	1	13.2	13.2	4.3	49.994	0	15.149	73230000	35330000	37900000	6
Q13765;E9PAV3	Q13765;E9PAV3	Nascent polypeptide-associated complex subunit alpha;Nascent polypeptide-associated complex subunit alpha, muscle-specific form	NACA	2	NaN		0.747676	1.1528	1.0416	34.454	6	6	4	33.5	33.5	26.5	23.384	0	72.539	8974200000	4254900000	4719400000	185;211;215
E9PRG8	E9PRG8		LOC102288414	1	122		0.135699	0.81987	0.72961	1.3206	2	2	2	16.4	16.4	16.4	13.798	0	9.6127	1609600000	866680000	742950000
O00139	O00139	Kinesin-like protein KIF2A	KIF2A	1	706		0.742455	0.8325	0.89279	78.664	6	6	6	8.8	8.8	8.8	79.954	0	21.711	114910000	66186000	48721000	288
O00159;Q8N1T3;O00160	O00159	Unconventional myosin-Ic	MYO1C	3	NaN		0.215372	1.0858	1.2517	28.592	35	35	34	39.3	39.3	38.7	121.68	0	280.53	1851700000	918550000	933170000	202;606
O00165	O00165	HCLS1-associated protein X-1	HAX1	1	279		0.44152	1.3312	1.2705	36.331	4	4	4	15.4	15.4	15.4	31.62	0	9.1598	26186000	13888000	12298000
O00193	O00193	Small acidic protein	SMAP	1	183		0.720344	1.206	1.0594	25.891	4	4	4	22.4	22.4	22.4	20.332	0	82.408	940400000	444250000	496150000	88
O00203;Q13367	O00203	AP-3 complex subunit beta-1	AP3B1	2	NaN		0.164094	0.65104	0.74409	32.134	51	51	51	42.9	42.9	42.9	121.32	0	323.31	9750300000	6037200000	3713100000	151;152;187;293;360;471;928;1003;1056
O00231	O00231	26S proteasome non-ATPase regulatory subunit 11	PSMD11	1	422		0.294304	1.4676	1.3572	14.626	10	10	10	26.8	26.8	26.8	47.463	0	51.168	185240000	99205000	86037000	260
O00267	O00267	Transcription elongation factor SPT5	SUPT5H	1	1087		0.443305	1.0237	1.1387	18.365	27	27	27	32.9	32.9	32.9	121	0	323.31	2634600000	1331200000	1303300000	197;254;378;460;508;563;665;770;786
O00268;Q92750	O00268	Transcription initiation factor TFIID subunit 4	TAF4	2	NaN		0.682789	0.98935	0.87145	9.9349	5	5	5	5.8	5.8	5.8	110.11	0	21.307	103330000	60009000	43322000
O00303	O00303	Eukaryotic translation initiation factor 3 subunit F	EIF3F	1	357		0.788527	1.0474	1.0305	24.314	14	14	14	49.9	49.9	49.9	37.563	0	145.14	29333000000	13700000000	15634000000	156;221;228;231;253;309
O00410	O00410	Importin-5	IPO5	1	1097		0.0986721	1.1427	1.3595	13.756	22	22	20	28.9	28.9	27.2	123.63	0	218.63	1077200000	536200000	540990000	95;99;105;450;535;627;631;770
O00411	O00411	DNA-directed RNA polymerase, mitochondrial	POLRMT	1	1230		0.679855	0.76598	0.90093	30.306	33	33	33	34	34	34	138.62	0	280.27	4089400000	2388500000	1700900000	146;482;800;868;995;1043;1064
O00443	O00443	Phosphatidylinositol 4-phosphate 3-kinase C2 domain-containing subunit alpha	PIK3C2A	1	1686		0.849709	0.8981	1.0446	5.7595	9	9	9	6.6	6.6	6.6	190.68	0	26.135	89534000	58490000	31044000
O00471	O00471	Exocyst complex component 5	EXOC5	1	708		1	NaN	NaN	NaN	2	2	2	3.7	3.7	3.7	81.852	0.0038894	3.3101	27094000	25492000	1602300
O00487	O00487	26S proteasome non-ATPase regulatory subunit 14	PSMD14	1	310		1	NaN	NaN	NaN	3	3	3	14.8	14.8	14.8	34.577	0	7.5921	0	0	0
O00488	O00488	Zinc finger protein 593	ZNF593	1	134		0.276322	0.76089	0.70958	17.688	4	4	4	40.3	40.3	40.3	15.199	0	26.194	190490000	102810000	87683000
O00505	O00505	Importin subunit alpha-4	KPNA3	1	521		0.222935	1.2172	1.3276	15.36	7	7	4	19.8	19.8	14.2	57.81	0	32.779	238240000	101270000	136960000
O00566	O00566	U3 small nucleolar ribonucleoprotein protein MPP10	MPHOSPH10	1	681		0.680874	0.91653	1.0743	22.601	14	14	14	29.7	29.7	29.7	78.863	0	174.55	756540000	421570000	334970000	499;500
O00567	O00567	Nucleolar protein 56	NOP56	1	594		0.342668	0.77835	0.8113	24.862	39	39	39	59.8	59.8	59.8	66.049	0	323.31	14518000000	8165500000	6352800000	167;187;236;252;254;289;421;425;496;518
O00571;O15523;Q9NQI0	O00571;O15523	ATP-dependent RNA helicase DDX3X;ATP-dependent RNA helicase DDX3Y	DDX3X;DDX3Y	3	NaN		0.171174	1.145	1.2846	18.594	25	24	24	44.7	43.1	43.1	73.243	0	143.45	1202300000	637370000	564910000	352;355;370;379;380
O00622	O00622	Protein CYR61	CYR61	1	381		0.294354	0.67297	0.71821	8.5125	2	2	2	6	6	6	42.026	0	9.7731	67685000	37613000	30072000
O00629	O00629	Importin subunit alpha-3	KPNA4	1	521		0.256719	1.4224	1.393	82.753	6	3	3	17.1	11.5	11.5	57.886	0	20.188	105710000	45144000	60565000
O00743	O00743	Serine/threonine-protein phosphatase 6 catalytic subunit;Serine/threonine-protein phosphatase 6 catalytic subunit, N-terminally processed	PPP6C	1	305		0.793539	1.0493	0.91102	31.072	6	6	6	23	23	23	35.144	0	22.912	162590000	78045000	84544000	79
O00763	O00763	Acetyl-CoA carboxylase 2;Biotin carboxylase	ACACB	1	2458		0.931004	0.86241	0.90386	23.047	22	8	8	10.9	4.3	4.3	276.54	0	16.907	36144000	21827000	14317000	298;1520;2164;2167
O14497;Q8NFD5	O14497	AT-rich interactive domain-containing protein 1A	ARID1A	2	NaN		0.435846	1.086	1.1831	15.572	21	21	21	12.4	12.4	12.4	242.04	0	221.32	731690000	361780000	369910000	1634;1759;2001;2166
O14519;O75956	O14519;O75956	Cyclin-dependent kinase 2-associated protein 1;Cyclin-dependent kinase 2-associated protein 2	CDK2AP1;CDK2AP2	2	NaN		1	NaN	NaN	NaN	2	2	2	20	20	20	12.365	0.00048426	5.5677	16474000	7202400	9271400
O14579	O14579	Coatomer subunit epsilon	COPE	1	308		0.163969	0.81864	0.74403	16.248	12	12	12	49.7	49.7	49.7	34.482	0	124.01	1561600000	837080000	724560000	86;108;208
O14617	O14617	AP-3 complex subunit delta-1	AP3D1	1	1153		0.354545	0.74424	0.81497	26.017	44	44	44	46.9	46.9	46.9	130.16	0	323.31	10160000000	5938500000	4221000000	152;155;229;327;367;374;459;553;720;836;964;1069;1079
O14646	O14646	Chromodomain-helicase-DNA-binding protein 1	CHD1	1	1710		0.501351	1.0115	1.1174	19.979	43	42	35	27.1	26.6	23.1	196.69	0	292.46	1672200000	861320000	810910000	816;930;990;1027;1069;1278;1666
O14647	O14647	Chromodomain-helicase-DNA-binding protein 2	CHD2	1	1828		0.868134	0.95792	1.0074	29.991	29	21	21	17.2	13.5	13.5	211.34	0	83.858	300640000	156520000	144120000	99;819;933;1069
O14744	O14744	Protein arginine N-methyltransferase 5;Protein arginine N-methyltransferase 5, N-terminally processed	PRMT5	1	637		0.466558	0.76074	0.82165	13.141	18	18	18	30.3	30.3	30.3	72.683	0	173.54	627540000	387060000	240490000	316;500
O14757	O14757	Serine/threonine-protein kinase Chk1	CHEK1	1	476		0.314879	0.58492	0.61794	6.5688	3	3	3	8	8	8	54.433	0	8.5501	21940000	12406000	9533500
O14776;Q5VWI1	O14776	Transcription elongation regulator 1	TCERG1	2	NaN		0.250152	0.67751	0.78004	30.719	32	32	32	25.7	25.7	25.7	123.9	0	234.5	2543600000	1507400000	1036200000	555;594;644;910
O14818;Q8TAA3	O14818	Proteasome subunit alpha type-7	PSMA7	2	NaN		0.415433	1.4169	1.2932	20.859	6	6	6	28.6	28.6	28.6	27.887	0	25.152	55582000	25073000	30508000	211
O14893	O14893	Gem-associated protein 2	GEMIN2	1	280		0.508098	0.9065	0.80727	2.1385	3	3	3	9.6	9.6	9.6	31.585	0	10.763	161650000	87618000	74035000	135
O14925;Q5SRD1	O14925;Q5SRD1	Mitochondrial import inner membrane translocase subunit Tim23;Putative mitochondrial import inner membrane translocase subunit Tim23B	TIMM23;TIMM23B	2	NaN		0.553179	0.86017	0.82423	25.82	2	2	2	12.9	12.9	12.9	21.943	0	20.706	169240000	90376000	78869000	119
O14929	O14929	Histone acetyltransferase type B catalytic subunit	HAT1	1	419		0.709501	1.142	1.0857	14.309	2	2	2	7.4	7.4	7.4	49.512	0	6.1627	29172000	14301000	14871000
O14972	O14972	Down syndrome critical region protein 3	DSCR3	1	297		0.908259	1.0351	0.8932	9.2049	2	2	2	10.4	10.4	10.4	33.01	0.0018051	4.0116	18929000	9629800	9299600
O14974	O14974	Protein phosphatase 1 regulatory subunit 12A	PPP1R12A	1	1030		1	NaN	NaN	NaN	2	2	2	3	3	3	115.28	0.007438	2.6948	3418300	2863400	554950
O14979	O14979	Heterogeneous nuclear ribonucleoprotein D-like	HNRNPDL	1	420		0.18217	0.51757	0.53923	126.73	2	2	2	5.5	5.5	5.5	46.437	0	6.7281	35737000	17669000	18068000
O14980	O14980	Exportin-1	XPO1	1	1071		0.556413	0.95939	1.1253	22.829	19	19	19	23.4	23.4	23.4	123.38	0	98.807	690770000	330910000	359860000	45;73;424;545;658
O15027	O15027	Protein transport protein Sec16A	SEC16A	1	2179		0.86873	0.86011	1.0072	22.984	26	26	26	16.7	16.7	16.7	233.51	0	111.9	552020000	311120000	240900000	1673
O15042	O15042	U2 snRNP-associated SURP motif-containing protein	U2SURP	1	1029		0.378763	1.0226	1.1649	28.417	37	37	37	39.3	39.3	39.3	118.29	0	319.76	7214700000	3607500000	3607100000	342;344;348;398;434;444;448;450;458;515
O15047;Q9UPS6	O15047	Histone-lysine N-methyltransferase SETD1A	SETD1A	2	NaN		0.575719	0.79559	0.85269	17.977	21	21	21	15.6	15.6	15.6	186.03	0	203.97	423470000	255390000	168090000	752;754;797;802;814;1553
O15084	O15084	Serine/threonine-protein phosphatase 6 regulatory ankyrin repeat subunit A	ANKRD28	1	1053		0.533504	1.0189	1.1987	59.259	4	4	4	5.6	5.6	5.6	112.96	0	11.684	50688000	23732000	26956000
O15143	O15143	Actin-related protein 2/3 complex subunit 1B	ARPC1B	1	372		0.357542	1.2023	1.2276	26.967	7	7	7	23.4	23.4	23.4	40.949	0	74.464	419160000	191510000	227650000
O15144	O15144	Actin-related protein 2/3 complex subunit 2	ARPC2	1	300		0.630566	1.2349	1.0941	9.0408	14	14	14	47	47	47	34.333	0	54.595	319270000	134010000	185260000	1;115;152;182
O15145	O15145	Actin-related protein 2/3 complex subunit 3	ARPC3	1	178		0.361403	1.4176	1.3021	22.416	5	5	5	30.9	30.9	30.9	20.546	0	32.989	195370000	77671000	117700000	9;19
O15182	O15182	Centrin-3	CETN3	1	167		0.229509	0.77319	0.74031	8.278	3	3	3	25.7	25.7	25.7	19.55	0	58.528	843370000	465800000	377570000	134
O15226	O15226	NF-kappa-B-repressing factor	NKRF	1	690		0.395845	1.2436	1.2771	20.855	10	10	10	14.8	14.8	14.8	77.672	0	31.752	113640000	53296000	60343000	464
O15230	O15230	Laminin subunit alpha-5	LAMA5	1	3695		0.0988802	1.963	1.8004	133.07	2	2	2	0.5	0.5	0.5	399.73	0.00092807	4.6091	13180000	4893200	8286900
O15234	O15234	Protein CASC3	CASC3	1	703		0.623642	1.2051	1.145	19.812	6	6	6	8.4	8.4	8.4	76.277	0	30.597	184510000	82371000	102140000
O15258	O15258	Protein RER1	RER1	1	196		1	NaN	NaN	NaN	2	2	2	15.3	15.3	15.3	22.958	0	11.94	41211000	22380000	18831000
O15260	O15260	Surfeit locus protein 4	SURF4	1	269		0.814557	0.90982	0.91853	36.924	3	3	3	13.8	13.8	13.8	30.394	0	11.888	89334000	44727000	44606000	7
O15269	O15269	Serine palmitoyltransferase 1	SPTLC1	1	473		0.254455	1.4668	1.3953	15.48	4	4	4	12.7	12.7	12.7	52.743	0	27.723	67033000	32621000	34412000
O15355	O15355	Protein phosphatase 1G	PPM1G	1	546		0.381556	1.1355	1.1637	21.45	15	15	15	36.4	36.4	36.4	59.271	0	183.32	4357700000	2121300000	2236500000	32;362;417
O15371	O15371	Eukaryotic translation initiation factor 3 subunit D	EIF3D	1	548		0.291462	1.0985	1.2064	34.643	23	23	23	37.4	37.4	37.4	63.972	0	258.19	6030300000	2853100000	3177200000	28;114;174;180;348
O15372	O15372	Eukaryotic translation initiation factor 3 subunit H	EIF3H	1	352		0.61667	1.0911	1.0796	28.901	22	22	22	54.8	54.8	54.8	39.93	0	228.42	13389000000	6239300000	7149400000	197;215;247;253;343
O15381	O15381	Nuclear valosin-containing protein-like	NVL	1	856		0.0872465	0.39505	0.46149	72.826	2	2	2	3.5	3.5	3.5	95.05	0	8.4045	41746000	26231000	15515000
O15427	O15427	Monocarboxylate transporter 4	SLC16A3	1	465		0.576854	1.1701	1.1684	81.046	2	2	2	5.6	5.6	5.6	49.469	0	7.155	60161000	32583000	27578000
O15511	O15511	Actin-related protein 2/3 complex subunit 5	ARPC5	1	151		0.475413	1.2601	1.2255	87.956	2	2	2	21.2	21.2	21.2	16.32	0	9.1823	82773000	37168000	45605000	124
O15514	O15514	DNA-directed RNA polymerase II subunit RPB4	POLR2D	1	142		0.944237	1.093	0.98234	29.351	5	5	5	41.5	41.5	41.5	16.311	0	29.547	309200000	153200000	156000000
O43143	O43143	Putative pre-mRNA-splicing factor ATP-dependent RNA helicase DHX15	DHX15	1	795		0.625131	1.0156	1.0963	19.434	21	20	20	28.1	26.9	26.9	90.932	0	80.713	947570000	395730000	551840000	236;240;494
O43156	O43156	TELO2-interacting protein 1 homolog	TTI1	1	1089		0.969536	0.81968	0.95112	87.189	2	2	2	3.7	3.7	3.7	122.07	0	6.1917	10423000	7345800	3077600
O43159	O43159	Ribosomal RNA-processing protein 8	RRP8	1	456		0.696014	0.90215	0.885	21.281	12	12	12	33.3	33.3	33.3	50.714	0	95.99	571820000	274880000	296940000
O43167	O43167	Zinc finger and BTB domain-containing protein 24	ZBTB24	1	697		0.704065	0.93458	0.88712	79.317	3	3	3	5.7	5.7	5.7	78.281	0	98.059	379220000	84557000	294660000
O43172	O43172	U4/U6 small nuclear ribonucleoprotein Prp4	PRPF4	1	522		0.987315	0.88791	0.96112	20.384	12	12	12	29.7	29.7	29.7	58.449	0	95.229	888800000	482550000	406250000
O43175	O43175	D-3-phosphoglycerate dehydrogenase	PHGDH	1	533		0.277592	1.1845	1.2821	63.055	8	8	8	18.9	18.9	18.9	56.65	0	40.632	484650000	226410000	258230000	477;481
O43242	O43242	26S proteasome non-ATPase regulatory subunit 3	PSMD3	1	534		0.182676	1.1459	1.2754	16.667	26	26	26	52.4	52.4	52.4	60.977	0	189.58	1549800000	766400000	783380000	37;139;358;409;463
O43264	O43264	Centromere/kinetochore protein zw10 homolog	ZW10	1	779		0.812731	1.0454	1.0598	19.876	2	2	2	3.2	3.2	3.2	88.828	0	14.76	90057000	42894000	47163000	415
O43290	O43290	U4/U6.U5 tri-snRNP-associated protein 1	SART1	1	800		0.402705	0.80469	0.80222	26.129	10	10	10	16.6	16.6	16.6	90.254	0	134.59	532940000	322470000	210470000	159
O43324	O43324	Eukaryotic translation elongation factor 1 epsilon-1	EEF1E1	1	174		1	NaN	NaN	NaN	2	2	2	12.6	12.6	12.6	19.81	0	7.9226	7503500	4524700	2978800
O43390	O43390	Heterogeneous nuclear ribonucleoprotein R	HNRNPR	1	633		0.067551	1.5243	1.7209	58.194	4	2	2	7.3	4.1	4.1	70.942	0	7.2452	76996000	27759000	49237000
O43395	O43395	U4/U6 small nuclear ribonucleoprotein Prp3	PRPF3	1	683		0.899015	1.0275	0.99712	4.4558	9	9	9	17.4	17.4	17.4	77.528	0	41.681	229840000	105940000	123910000	469
O43422	O43422	52 kDa repressor of the inhibitor of the protein kinase	PRKRIR	1	761		0.566717	1.0036	1.1208	15.966	11	11	11	18.7	18.7	18.7	87.703	0	91.947	292990000	152700000	140290000	313;627
O43427	O43427	Acidic fibroblast growth factor intracellular-binding protein	FIBP	1	364		0.557031	0.89221	0.87071	18.859	17	17	17	53	53	53	41.878	0	205.95	4164300000	2335500000	1828700000	57;65
O43447	O43447	Peptidyl-prolyl cis-trans isomerase H	PPIH	1	177		0.896488	0.94335	0.88772	14.275	4	4	4	23.7	23.7	23.7	19.208	0	16.527	28691000	15276000	13415000
O43491	O43491	Band 4.1-like protein 2	EPB41L2	1	1005		0.339347	1.1377	1.1826	20.187	46	46	41	49.7	49.7	46.9	112.59	0	323.31	41685000000	20186000000	21500000000	163;403;559;564;838;877
O43513	O43513	Mediator of RNA polymerase II transcription subunit 7	MED7	1	233		0.841517	1.1389	1.0164	22.413	6	6	6	24.5	24.5	24.5	27.245	0	38.596	437800000	200440000	237360000	15;70
O43592	O43592	Exportin-T	XPOT	1	962		0.436705	1.0878	1.2746	15.901	5	5	5	6.4	6.4	6.4	109.96	0	17.59	60319000	32213000	28106000
O43615	O43615	Mitochondrial import inner membrane translocase subunit TIM44	TIMM44	1	452		0.83712	1.0463	1.0179	20.126	7	7	7	19	19	19	51.355	0	39.406	233360000	117160000	116200000	296;379
O43660	O43660	Pleiotropic regulator 1	PLRG1	1	514		0.108075	1.5036	1.6088	81.545	6	6	6	17.5	17.5	17.5	57.193	0	35.197	89442000	41552000	47891000	58;117
O43707;Q9H254	O43707	Alpha-actinin-4	ACTN4	2	NaN		0.142807	1.1833	1.3098	19.595	60	60	41	67.2	67.2	47.4	104.85	0	323.31	27455000000	13071000000	14384000000	85;141;145;240;258;295;373;379;679;729;767;815;883
O43719	O43719	HIV Tat-specific factor 1	HTATSF1	1	755		0.653633	0.96221	1.0849	20.165	15	15	15	27.5	27.5	27.5	85.852	0	190.91	696010000	370420000	325590000	160;271;275;411;420
O43747	O43747	AP-1 complex subunit gamma-1	AP1G1	1	822		0.10433	1.5227	1.7819	13.037	3	3	3	6.9	6.9	6.9	91.35	0	10.819	10122000	3521300	6600500
O43795	O43795	Unconventional myosin-Ib	MYO1B	1	1136		0.853855	0.89548	1.0133	24.093	27	27	25	30.6	30.6	28.3	131.98	0	158.07	1133400000	632750000	500640000
O43808	O43808	Peroxisomal membrane protein PMP34	SLC25A17	1	307		1	NaN	NaN	NaN	4	4	4	11.4	11.4	11.4	34.566	0	10.347	7288300	4200600	3087700	299
O43809	O43809	Cleavage and polyadenylation specificity factor subunit 5	NUDT21	1	227		0.0877726	1.6377	1.509	8.328	9	9	9	39.2	39.2	39.2	26.227	0	63.351	303230000	110830000	192400000
O43818	O43818	U3 small nucleolar RNA-interacting protein 2	RRP9	1	475		0.801225	1.0601	1.0303	17.159	9	9	9	25.5	25.5	25.5	51.84	0	116.5	416710000	215000000	201710000
O43823	O43823	A-kinase anchor protein 8	AKAP8	1	692		0.229075	1.4141	1.5081	8.4015	4	4	4	8.8	8.8	8.8	76.107	0	18.578	28332000	12253000	16079000
O43837	O43837	Isocitrate dehydrogenase [NAD] subunit beta, mitochondrial	IDH3B	1	385		0.240014	1.6145	1.4916	16.155	2	2	2	6.2	6.2	6.2	42.183	0	9.4344	18703000	8228700	10474000
O43865	O43865	Putative adenosylhomocysteinase 2	AHCYL1	1	530		0.412565	1.0499	1.1508	12.251	21	21	12	36.4	36.4	25.1	58.951	0	246.59	3254000000	1553700000	1700300000	3;7;48;127;308;397;488
O43913	O43913	Origin recognition complex subunit 5	ORC5	1	435		0.663727	0.91371	0.8646	26.391	12	12	12	31.3	31.3	31.3	50.282	0	57.179	211950000	118970000	92977000
O60231	O60231	Putative pre-mRNA-splicing factor ATP-dependent RNA helicase DHX16	DHX16	1	1041		0.137411	1.544	1.6867	70.906	9	8	8	10.1	9.2	9.2	119.26	0	23.083	50685000	21681000	29004000	496;500;555
O60244	O60244	Mediator of RNA polymerase II transcription subunit 14	MED14	1	1454		0.617646	0.98136	1.0793	21.1	45	45	45	42.1	42.1	42.1	160.6	0	323.31	4389900000	2268100000	2121800000	67;269;554;584;765;890;965;1154;1158;1216;1241;1363;1425
O60264;P28370	O60264	SWI/SNF-related matrix-associated actin-dependent regulator of chromatin subfamily A member 5	SMARCA5	2	NaN		0.979094	0.88218	0.98173	22.776	49	49	49	46.3	46.3	46.3	121.9	0	323.31	4736400000	2434300000	2302000000	58;222;451;508;556;705;901
O60287	O60287	Nucleolar pre-ribosomal-associated protein 1	URB1	1	2271		0.0546119	0.54435	0.63175	27.912	35	35	35	20	20	20	254.39	0	141.39	607990000	407860000	200130000	439;642;1450
O60293	O60293	Zinc finger C3H1 domain-containing protein	ZFC3H1	1	1989		0.385646	0.61556	0.65414	49.613	8	8	8	6.1	6.1	6.1	226.35	0	26.091	57521000	39063000	18458000	1561
O60306	O60306	Intron-binding protein aquarius	AQR	1	1485		0.163996	1.2325	1.3892	15.379	36	35	35	30.6	30.1	30.1	171.29	0	218.78	909920000	397750000	512170000	705;814;820;867;1115
O60313	O60313	Dynamin-like 120 kDa protein, mitochondrial;Dynamin-like 120 kDa protein, form S1	OPA1	1	960		0.50533	1.0678	1.2195	59.247	5	5	5	6.8	6.8	6.8	111.63	0	21.162	59390000	25010000	34381000
O60341	O60341	Lysine-specific histone demethylase 1A	KDM1A	1	852		0.674385	0.93482	1.0768	10.599	11	11	11	17.3	17.3	17.3	92.902	0	49.804	266550000	137950000	128590000	377;833
O60343	O60343	TBC1 domain family member 4	TBC1D4	1	1298		1	NaN	NaN	NaN	3	3	3	3.2	3.2	3.2	146.56	0	10.96	12143000	4524900	7618100	1166
O60346	O60346	PH domain leucine-rich repeat-containing protein phosphatase 1	PHLPP1	1	1717		1	NaN	NaN	NaN	2	2	2	1.9	1.9	1.9	184.67	0.0026374	3.6031	3396400	688640	2707700
O60506	O60506	Heterogeneous nuclear ribonucleoprotein Q	SYNCRIP	1	623		0.599445	1.0279	1.1571	26.74	7	7	5	16.1	16.1	12.8	69.602	0	31.917	178160000	88794000	89371000
O60508	O60508	Pre-mRNA-processing factor 17	CDC40	1	579		0.132279	1.4401	1.5597	14.894	8	8	8	16.6	16.6	16.6	65.521	0	41.404	117700000	46905000	70795000	88
O60524	O60524	Nuclear export mediator factor NEMF	NEMF	1	1076		0.476861	0.85392	0.79527	15.174	12	12	12	12.9	12.9	12.9	122.95	0	41.977	198940000	114910000	84030000	895;1034
O60551	O60551	Glycylpeptide N-tetradecanoyltransferase 2	NMT2	1	498		0.843882	1.0079	1.0128	16.911	3	3	2	9.2	9.2	6.4	56.98	0	14.297	39842000	20711000	19131000
O60610	O60610	Protein diaphanous homolog 1	DIAPH1	1	1272		0.177975	1.2896	1.373	21.096	18	18	18	18	18	18	141.35	0	101.79	586730000	260450000	326290000	124;146;147;385;387
O60645	O60645	Exocyst complex component 3	EXOC3	1	756		0.737663	0.8195	0.89593	35.946	17	17	17	26.7	26.7	26.7	86.844	0	137.81	604130000	331700000	272430000	30;167;181;204
O60684;O15131	O60684;O15131	Importin subunit alpha-7;Importin subunit alpha-6	KPNA6;KPNA5	2	NaN		1	NaN	NaN	NaN	3	2	2	8.8	6.2	6.2	60.029	0	45.08	0	0	0
O60716	O60716	Catenin delta-1	CTNND1	1	968		0.59246	1.0894	1.1098	19.69	8	8	8	11.1	11.1	11.1	108.17	0	37.561	667440000	56894000	610540000	324
O60762	O60762	Dolichol-phosphate mannosyltransferase subunit 1	DPM1	1	260		0.551595	0.88092	0.82364	24.092	7	7	7	26.9	26.9	26.9	29.634	0	33.247	198530000	106190000	92343000	211;213
O60763	O60763	General vesicular transport factor p115	USO1	1	962		0.542636	0.65411	0.7281	103.52	5	5	5	7.5	7.5	7.5	107.89	0	42.036	36764000	15052000	21712000	8
O60783	O60783	28S ribosomal protein S14, mitochondrial	MRPS14	1	128		0.701797	0.8321	0.7995	13.609	3	3	3	28.9	28.9	28.9	15.139	0	17.579	53181000	31975000	21206000
Q99880;Q99879;Q99877;Q93079;Q5QNW6;P62807;P58876;P57053;O60814	Q99880;Q99879;Q99877;Q93079;Q5QNW6;P62807;P58876;P57053;O60814	Histone H2B type 1-L;Histone H2B type 1-M;Histone H2B type 1-N;Histone H2B type 1-H;Histone H2B type 2-F;Histone H2B type 1-C/E/F/G/I;Histone H2B type 1-D;Histone H2B type F-S;Histone H2B type 1-K	HIST1H2BL;HIST1H2BM;HIST1H2BN;HIST1H2BH;HIST2H2BF;HIST1H2BC;HIST1H2BD;H2BFS;HIST1H2BK	9	NaN		0.0693679	0.47263	0.44169	44.728	8	8	2	50	50	7.9	13.952	0	90.207	51799000	33950000	17849000	60;63
O60828	O60828	Polyglutamine-binding protein 1	PQBP1	1	265		0.675239	0.90543	0.89982	14.893	10	10	10	44.5	44.5	44.5	30.472	0	95.956	1053900000	484430000	569500000	204
O60832	O60832	H/ACA ribonucleoprotein complex subunit 4	DKC1	1	514		0.808687	0.90535	0.93146	20.074	29	29	29	54.3	54.3	54.3	57.673	0	323.31	7867400000	4235500000	3632000000	204;260;263;316
O60841	O60841	Eukaryotic translation initiation factor 5B	EIF5B	1	1220		0.90686	0.90298	0.99975	29.444	67	67	67	50.7	50.7	50.7	138.83	0	323.31	19389000000	10609000000	8779800000	133;698;869;910;1024;1048;1110;1202
O60884	O60884	DnaJ homolog subfamily A member 2	DNAJA2	1	412		0.86605	1.107	1.0081	24.84	12	12	12	35.4	35.4	35.4	45.745	0	108.34	471880000	219250000	252630000	117
O60885;Q58F21	O60885	Bromodomain-containing protein 4	BRD4	2	NaN		0.680727	0.87229	1.0605	28.505	19	18	14	17.4	16.4	13.6	152.22	0	107.65	1710900000	915790000	795080000	172;442;452
O75052	O75052	Carboxyl-terminal PDZ ligand of neuronal nitric oxide synthase protein	NOS1AP	1	506		0.599403	0.85703	0.85917	21.213	10	10	10	25.3	25.3	25.3	56.149	0	85.745	809590000	428320000	381270000	106;109;345
O75071	O75071	EF-hand calcium-binding domain-containing protein 14	EFCAB14	1	495		0.444866	0.74367	0.81518	58.426	9	9	9	25.7	25.7	25.7	55.031	0	65.293	583400000	350850000	232550000
O75083	O75083	WD repeat-containing protein 1	WDR1	1	606		1	NaN	NaN	NaN	3	3	3	6.4	6.4	6.4	66.193	0	8.2762	4324000	0	4324000
O75096	O75096	Low-density lipoprotein receptor-related protein 4	LRP4	1	1905		1	NaN	NaN	NaN	2	2	2	1.6	1.6	1.6	212.04	0.0026258	3.5471	310850000	309060000	1790700
O75122	O75122	CLIP-associating protein 2	CLASP2	1	1294		1	NaN	NaN	NaN	3	3	2	3	3	2.2	141.13	0	7.5218	1408800	1408800	0
O75150;Q5VTR2	O75150	E3 ubiquitin-protein ligase BRE1B	RNF40	2	NaN		0.141874	0.42936	0.50997	86.056	5	5	5	7.5	7.5	7.5	113.65	0	11.664	44705000	29836000	14869000
O75153	O75153	Clustered mitochondria protein homolog	CLUH	1	1309		1	NaN	NaN	NaN	2	2	2	1.5	1.5	1.5	146.67	0.002635	3.5805	0	0	0
O75165	O75165	DnaJ homolog subfamily C member 13	DNAJC13	1	2243		0.563267	0.98861	1.1223	11.92	36	36	36	19.6	19.6	19.6	254.41	0	159.72	382890000	205860000	177030000	600
O75179;Q8IWZ3	O75179	Ankyrin repeat domain-containing protein 17	ANKRD17	2	NaN		0.643377	0.93161	1.0715	21.728	19	19	19	9.4	9.4	9.4	274.25	0	125.74	1263400000	703200000	560230000	505;1290
O75182	O75182	Paired amphipathic helix protein Sin3b	SIN3B	1	1162		0.726015	0.99231	1.0573	25.448	19	19	19	22.1	22.1	22.1	133.06	0	104.09	719160000	372650000	346510000	208
O75190;Q8WWF6;Q8NHS0;Q7Z6W7;P25686	O75190	DnaJ homolog subfamily B member 6	DNAJB6	5	NaN		0.234342	0.70323	0.74233	19.532	6	6	6	21.8	21.8	21.8	36.087	0	28.893	445410000	247780000	197630000
O75306	O75306	NADH dehydrogenase [ubiquinone] iron-sulfur protein 2, mitochondrial	NDUFS2	1	463		1	NaN	NaN	NaN	2	2	2	6.5	6.5	6.5	52.545	0.0038743	3.2611	0	0	0
O75319	O75319	RNA/RNP complex-1-interacting phosphatase	DUSP11	1	330		0.499008	1.2542	1.2243	5.8078	7	7	7	23.9	23.9	23.9	38.938	0	71.213	21201000	7836700	13364000
O75330	O75330	Hyaluronan mediated motility receptor	HMMR	1	724		0.746485	1.0187	1.0498	45.163	10	10	10	18.8	18.8	18.8	84.099	0	83.318	268120000	142460000	125660000	318;448
O75340	O75340	Programmed cell death protein 6	PDCD6	1	191		1	NaN	NaN	NaN	2	2	2	12	12	12	21.868	0	10.817	0	0	0
O75367	O75367	Core histone macro-H2A.1	H2AFY	1	372		0.716246	0.8599	0.90963	9.6967	13	13	11	43.5	43.5	36.6	39.617	0	174.72	1882800000	1027600000	855210000	342
O75369	O75369	Filamin-B	FLNB	1	2602		1	NaN	NaN	NaN	3	2	2	1.3	0.8	0.8	278.16	0	5.7561	10480000	3570400	6910000
O75390	O75390	Citrate synthase, mitochondrial	CS	1	466		0.468168	1.3233	1.2299	64.97	4	4	4	10.1	10.1	10.1	51.712	0	14.554	116010000	63903000	52103000
O75400	O75400	Pre-mRNA-processing factor 40 homolog A	PRPF40A	1	957		0.991852	0.87584	0.97859	28.258	30	30	28	26.6	26.6	25.2	108.8	0	260.93	4995800000	2814200000	2181600000	419;421;489;493;649
O75436	O75436	Vacuolar protein sorting-associated protein 26A	VPS26A	1	327		0.295129	1.4187	1.4179	134.31	4	4	4	17.1	17.1	17.1	38.169	0	28.356	48508000	21539000	26970000
O75446	O75446	Histone deacetylase complex subunit SAP30	SAP30	1	220		0.593824	0.90052	0.85765	10.968	6	6	6	34.5	34.5	34.5	23.306	0	21.782	686230000	361270000	324960000	1;9
O75448	O75448	Mediator of RNA polymerase II transcription subunit 24	MED24	1	989		0.719987	0.77503	0.91052	13.706	26	26	26	36.3	36.3	36.3	110.3	0	189.42	1398700000	864490000	534170000	27;228;382;442;567;666;879;928;947
O75461	O75461	Transcription factor E2F6	E2F6	1	281		0.914253	0.98722	0.896	41.926	2	2	2	11.4	11.4	11.4	31.844	0.0062999	2.8991	17984000	10083000	7901200
Q6AW86;O75467	Q6AW86;O75467	Zinc finger protein 324B;Zinc finger protein 324A	ZNF324B;ZNF324	2	NaN		0.925744	1.0332	1.0144	105.28	2	2	2	6.4	6.4	6.4	60.601	0	6.0389	63470000	32912000	30558000
O75475	O75475	PC4 and SFRS1-interacting protein	PSIP1	1	530		0.365113	0.8155	0.79015	21.042	11	9	9	19.8	17.9	17.9	60.103	0	43.777	400460000	216170000	184290000	15;396;426
O75477	O75477	Erlin-1	ERLIN1	1	346		0.317311	0.76777	0.72884	21.455	8	5	5	27.5	18.5	18.5	38.925	0	28.229	149460000	84040000	65421000	94;159
O75486	O75486	Transcription initiation protein SPT3 homolog	SUPT3H	1	399		0.343933	0.59518	0.63312	37.758	2	2	2	7.8	7.8	7.8	44.361	0.00047529	5.115	26427000	16328000	10098000	169
O75489	O75489	NADH dehydrogenase [ubiquinone] iron-sulfur protein 3, mitochondrial	NDUFS3	1	264		0.946206	0.98357	0.91104	10.511	7	7	7	31.4	31.4	31.4	30.241	0	28.644	58103000	30694000	27409000
O75494;Q8WXF0	O75494	Serine/arginine-rich splicing factor 10	SRSF10	2	NaN		0.123146	1.4594	1.4449	15.947	8	8	8	24	24	24	31.3	0	75.536	664560000	284860000	379700000
O75528	O75528	Transcriptional adapter 3	TADA3	1	432		1	NaN	NaN	NaN	4	4	4	11.6	11.6	11.6	48.902	0	24.854	0	0	0	226
O75530	O75530	Polycomb protein EED	EED	1	441		0.92348	0.96625	0.94431	11.509	11	11	11	27.9	27.9	27.9	50.197	0	55.977	571750000	397260000	174500000	15;370
O75533	O75533	Splicing factor 3B subunit 1	SF3B1	1	1304		0.926572	0.80794	0.95916	21.411	54	54	54	51	51	51	145.83	0	323.31	6815200000	3843300000	2971900000	346;407;441;446;540;609;613;757;770;784;867;876;1006;1009;1161
O75554	O75554	WW domain-binding protein 4	WBP4	1	376		0.394131	1.5138	1.2783	32.727	4	4	4	12.5	12.5	12.5	42.506	0	13.45	149730000	71207000	78522000
O75569	O75569	Interferon-inducible double-stranded RNA-dependent protein kinase activator A	PRKRA	1	313		0.3449	1.3405	1.2355	10.606	7	7	7	28.1	28.1	28.1	34.404	0	46.76	446500000	199490000	247000000	44
O75586	O75586	Mediator of RNA polymerase II transcription subunit 6	MED6	1	246		0.861543	1.0446	0.92816	6.0633	8	8	8	24.8	24.8	24.8	28.424	0	55.919	408730000	227240000	181490000
O75592	O75592	E3 ubiquitin-protein ligase MYCBP2	MYCBP2	1	4640		0.212712	0.67075	0.73309	24.618	47	47	47	12.9	12.9	12.9	510.08	0	164.43	908310000	555920000	352380000	1172;1185;2266;4144;4289;4498
O75600	O75600	2-amino-3-ketobutyrate coenzyme A ligase, mitochondrial	GCAT	1	419		0.344341	0.61831	0.63333	95.191	5	5	5	18.6	18.6	18.6	45.285	0	14.904	20777000	14500000	6276700
O75607	O75607	Nucleoplasmin-3	NPM3	1	178		0.391046	1.3463	1.2077	8.8631	2	2	2	17.4	17.4	17.4	19.343	0	25.017	507400000	243050000	264350000
O75616	O75616	GTPase Era, mitochondrial	ERAL1	1	437		0.909872	1.114	1.0206	6.7714	5	5	5	15.3	15.3	15.3	48.349	0	22.981	72216000	31880000	40336000
O75643	O75643	U5 small nuclear ribonucleoprotein 200 kDa helicase	SNRNP200	1	2136		0.885151	0.82319	0.94941	17.199	104	104	104	51	51	51	244.5	0	323.31	14414000000	7758000000	6655800000	229;387;394;423;527;551;641;704;789;852;900;963;1078;1081;1542;1627;1687;1764;1902;1986;1988
O75683	O75683	Surfeit locus protein 6	SURF6	1	361		0.59556	0.95465	0.88037	29	14	14	14	33.2	33.2	33.2	41.45	0	103.81	1172300000	665380000	506870000
O75691	O75691	Small subunit processome component 20 homolog	UTP20	1	2785		0.197013	0.69526	0.75897	24.041	67	67	67	26.1	26.1	26.1	318.38	0	313.15	4340600000	2702200000	1638400000	664;778;1827;1831;1839;2288;2669
O75694	O75694	Nuclear pore complex protein Nup155	NUP155	1	1391		0.361031	1.1385	1.3449	12.983	2	2	2	2	2	2	155.2	0	5.7414	33393000	14614000	18779000
O75718	O75718	Cartilage-associated protein	CRTAP	1	401		1	NaN	NaN	NaN	2	2	2	5.5	5.5	5.5	46.561	0.0082406	2.6717	10448000	6912500	3535200
O75746	O75746	Calcium-binding mitochondrial carrier protein Aralar1	SLC25A12	1	678		0.582934	1.0795	1.1643	53.733	9	5	5	13.9	9.9	9.9	74.761	0	14.796	60577000	39687000	20891000
O75821	O75821	Eukaryotic translation initiation factor 3 subunit G	EIF3G	1	320		0.892809	0.92379	0.95121	34.322	16	16	16	50.3	50.3	50.3	35.611	0	252.55	4732700000	2499200000	2233500000	128
O75907	O75907	Diacylglycerol O-acyltransferase 1	DGAT1	1	488		0.398451	0.67214	0.66044	50.961	6	6	6	16.4	16.4	16.4	55.278	0	51.46	50442000	29986000	20456000
O75909	O75909	Cyclin-K	CCNK	1	580		0.144206	0.53034	0.63419	42.37	4	4	4	12.9	12.9	12.9	64.239	0	12.092	66328000	46021000	20307000	141
O75934	O75934	Pre-mRNA-splicing factor SPF27	BCAS2	1	225		0.762262	1.1153	1.0441	21.904	11	11	11	43.1	43.1	43.1	26.131	0	59.285	376370000	171060000	205310000	66;145;181
O75964	O75964	ATP synthase subunit g, mitochondrial	ATP5L	1	103		0.563764	1.2746	1.1756	9.9255	5	5	5	47.6	47.6	47.6	11.428	0	27.796	92117000	40719000	51399000
O76003	O76003	Glutaredoxin-3	GLRX3	1	335		0.729625	1.1095	1.0742	66.668	2	2	2	11.3	11.3	11.3	37.432	0	12.329	15578000	8917000	6661000
O76021	O76021	Ribosomal L1 domain-containing protein 1	RSL1D1	1	490		0.511083	1.0691	1.114	31.132	31	31	31	48.6	48.6	48.6	54.972	0	323.31	12995000000	6414200000	6580800000	221
O76031	O76031	ATP-dependent Clp protease ATP-binding subunit clpX-like, mitochondrial	CLPX	1	633		0.689108	1.0611	1.0976	27.706	6	6	6	11.8	11.8	11.8	69.223	0	16.289	60491000	27487000	33004000	492
O76094	O76094	Signal recognition particle subunit SRP72	SRP72	1	671		0.510592	0.80741	0.85877	17	25	25	25	47.8	47.8	47.8	74.605	0	283.27	8506000000	4758700000	3747300000	512
O94763	O94763	Unconventional prefoldin RPB5 interactor 1	URI1	1	535		1	NaN	NaN	NaN	2	2	2	4.1	4.1	4.1	59.832	0	7.6201	14225000	5644100	8580800
O94776	O94776	Metastasis-associated protein MTA2	MTA2	1	668		0.789145	1.0057	1.0697	20.477	8	8	6	13.8	13.8	11.2	75.022	0	53.488	191940000	95188000	96756000
O94804	O94804	Serine/threonine-protein kinase 10	STK10	1	968		0.871108	0.93829	0.93882	134.38	5	5	5	5.7	5.7	5.7	112.13	0	17.681	186160000	30851000	155300000	558;746
O94832;B0I1T2	O94832	Unconventional myosin-Id	MYO1D	2	NaN		0.638185	0.79074	0.89085	16.9	32	32	32	38.8	38.8	38.8	116.2	0	254.32	1433100000	813830000	619250000	116;166;215;535;572;641
O94864	O94864	STAGA complex 65 subunit gamma	SUPT7L	1	414		0.709859	0.81825	0.8031	0.92578	2	2	2	7.7	7.7	7.7	46.192	0	6.9537	23705000	14211000	9494100
O94874	O94874	E3 UFM1-protein ligase 1	UFL1	1	794		0.419245	0.73628	0.80737	11.914	13	13	13	20.8	20.8	20.8	89.594	0	46.064	459120000	280490000	178630000	522
O94876	O94876	Transmembrane and coiled-coil domains protein 1	TMCC1	1	653		1	NaN	NaN	NaN	3	3	3	8.7	8.7	8.7	72.082	0	18.49	1906700	1440900	465870
O94880	O94880	PHD finger protein 14	PHF14	1	888		0.471265	1.0756	1.165	18.86	13	13	13	16.1	16.1	16.1	100.05	0	53.561	352670000	184090000	168580000	431;637
O94887	O94887	FERM, RhoGEF and pleckstrin domain-containing protein 2	FARP2	1	1054		0.763218	0.87679	0.9026	10.01	6	6	6	7.9	7.9	7.9	119.89	0	40.585	234820000	130060000	104770000	55
O94905	O94905	Erlin-2	ERLIN2	1	339		0.0694152	0.78309	0.6467	24.123	13	13	10	44.5	44.5	38.9	37.839	0	81.08	415140000	246640000	168500000	52;304;306
O94906	O94906	Pre-mRNA-processing factor 6	PRPF6	1	941		0.77036	0.9449	1.0354	26.598	39	39	39	42.4	42.4	42.4	106.92	0	312.56	11151000000	5829100000	5322100000	280;526;613;724;725;800
O94915;Q5TBA9	O94915	Protein furry homolog-like	FRYL	2	NaN		0.850928	0.96309	1.0092	32.676	5	5	5	1.8	1.8	1.8	339.59	0	15.106	60004000	34421000	25583000
O94919	O94919	Endonuclease domain-containing 1 protein	ENDOD1	1	500		1	NaN	NaN	NaN	3	3	3	7.4	7.4	7.4	55.016	0	16.132	15797000	7443700	8353400
O94925	O94925	Glutaminase kidney isoform, mitochondrial	GLS	1	669		1	NaN	NaN	NaN	2	2	2	4.9	4.9	4.9	73.46	0	14.155	4780200	917160	3863000	365
O94964	O94964	Protein SOGA1;N-terminal form;C-terminal 80 kDa form	SOGA1	1	1423		0.116891	0.52585	0.61389	36.833	2	2	2	1.5	1.5	1.5	159.76	0.00047438	5.0492	121950000	86437000	35513000
O94972	O94972	E3 ubiquitin-protein ligase TRIM37	TRIM37	1	964		1	NaN	NaN	NaN	2	2	2	3.4	3.4	3.4	107.9	0	6.191	47029000	40651000	6377900	155
O94973	O94973	AP-2 complex subunit alpha-2	AP2A2	1	939		0.157088	1.2617	1.5174	35.725	9	4	4	14.4	8.3	8.3	103.96	0	22.238	87643000	40562000	47081000	832
O94992	O94992	Protein HEXIM1	HEXIM1	1	359		0.81483	1.0555	1.0235	16.391	11	11	10	31.2	31.2	29	40.623	0	91.693	1815400000	895470000	919940000	210;282
O95049	O95049	Tight junction protein ZO-3	TJP3	1	919		1	NaN	NaN	NaN	3	3	3	6.1	6.1	6.1	101.4	0	8.9647	17085000	12591000	4494000	37
O95070	O95070	Protein YIF1A	YIF1A	1	293		1	NaN	NaN	NaN	2	2	2	9.2	9.2	9.2	32.011	0	6.1206	0	0	0	259
O95071	O95071	E3 ubiquitin-protein ligase UBR5	UBR5	1	2799		0.633278	0.70303	0.76891	121.96	2	2	2	1	1	1	309.35	0.001777	3.7641	19720000	8247800	11473000
O95084	O95084	Serine protease 23	PRSS23	1	383		0.991498	0.95735	0.96223	32.007	6	6	6	20.9	20.9	20.9	43.001	0	27.796	492490000	243200000	249290000	243
O95104	O95104	Splicing factor, arginine/serine-rich 15	SCAF4	1	1147		0.901469	0.89895	0.99631	18.56	6	3	3	9	6.7	6.7	125.87	0	22.376	277430000	153890000	123540000
O95163	O95163	Elongator complex protein 1	IKBKAP	1	1332		0.0936309	1.3752	1.6433	8.1605	7	7	7	6.6	6.6	6.6	150.25	0	24.947	86656000	32517000	54139000
O95218	O95218	Zinc finger Ran-binding domain-containing protein 2	ZRANB2	1	330		0.885235	0.92044	0.94943	15.629	12	12	12	33.3	33.3	33.3	37.404	0	167.95	1266500000	634960000	631510000
O95232	O95232	Luc7-like protein 3	LUC7L3	1	432		0.718473	0.83886	0.91016	40.284	17	17	17	31.9	31.9	31.9	51.466	0	323.31	7139500000	4180700000	2958800000	1;12;158;159
O95248	O95248	Myotubularin-related protein 5	SBF1	1	1867		0.788386	0.84415	0.90918	33.474	10	10	10	8.4	8.4	8.4	208.31	0	28.409	107690000	53786000	53903000	486;993
O95251	O95251	Histone acetyltransferase KAT7	KAT7	1	611		0.690151	0.78707	0.9034	45.541	16	16	16	30.9	30.9	30.9	70.642	0	120.08	1447300000	802340000	644980000	183;336;489;564
O95295	O95295	SNARE-associated protein Snapin	SNAPIN	1	136		0.552905	1.2506	1.1849	37.678	2	2	2	25.7	25.7	25.7	14.874	0	16.574	15620000	8533900	7086000
O95347	O95347	Structural maintenance of chromosomes protein 2	SMC2	1	1197		0.401089	1.1357	1.202	16.453	17	17	17	18	18	18	135.65	0	62.134	268430000	132390000	136040000	988
O95365	O95365	Zinc finger and BTB domain-containing protein 7A	ZBTB7A	1	584		0.917535	0.97314	1.0176	18.786	5	5	5	16.6	16.6	16.6	61.438	0	38.67	197580000	105450000	92131000
O95373	O95373	Importin-7	IPO7	1	1038		0.0764335	1.1404	1.3927	19.592	17	17	17	22.4	22.4	22.4	119.52	0	134.42	1024800000	497770000	526990000	1;174;435
O95391	O95391	Pre-mRNA-splicing factor SLU7	SLU7	1	586		0.487518	0.80207	0.79939	35.707	7	7	7	16.6	16.6	16.6	68.386	0	68.883	125740000	70107000	55632000	555;566;580
O95394	O95394	Phosphoacetylglucosamine mutase	PGM3	1	542		0.118294	1.3398	1.4526	27.727	5	5	5	12.2	12.2	12.2	59.851	0	19.976	266280000	172410000	93866000	42
O95400	O95400	CD2 antigen cytoplasmic tail-binding protein 2	CD2BP2	1	341		0.633921	0.94148	0.88981	25.248	13	13	13	45.7	45.7	45.7	37.646	0	137.17	4901200000	2574400000	2326800000	96;209;282
O95402	O95402	Mediator of RNA polymerase II transcription subunit 26	MED26	1	600		0.714941	0.88436	0.80537	9.8365	2	2	2	3.8	3.8	3.8	65.446	0	6.8635	28492000	15379000	13113000
O95433	O95433	Activator of 90 kDa heat shock protein ATPase homolog 1	AHSA1	1	338		0.542202	1.2759	1.1872	22.897	4	4	4	17.5	17.5	17.5	38.274	0	60.322	131780000	53958000	77818000
O95478	O95478	Ribosome biogenesis protein NSA2 homolog	NSA2	1	260		0.305217	0.8418	0.76961	14.643	4	4	4	17.3	17.3	17.3	30.065	0	15.188	307390000	184420000	122970000
O95486	O95486	Protein transport protein Sec24A	SEC24A	1	1093		0.203008	0.52092	0.55304	192.56	2	2	2	2.6	2.6	2.6	119.75	0	6.517	21407000	18167000	3240000
O95487	O95487	Protein transport protein Sec24B	SEC24B	1	1268		0.851713	0.97943	1.0088	13.291	5	5	5	5.7	5.7	5.7	137.42	0	22.104	58792000	30451000	28341000
O95573;O60488	O95573;O60488	Long-chain-fatty-acid--CoA ligase 3;Long-chain-fatty-acid--CoA ligase 4	ACSL3;ACSL4	2	NaN		1	NaN	NaN	NaN	2	2	2	3.8	3.8	3.8	80.419	0.0030329	3.3469	13703000	6221000	7482100
O95619	O95619	YEATS domain-containing protein 4	YEATS4	1	227		0.679346	0.86965	0.78948	11.455	4	4	4	21.6	21.6	21.6	26.499	0	15.931	33132000	16575000	16558000	5;128
O95625	O95625	Zinc finger and BTB domain-containing protein 11	ZBTB11	1	1053		1	0.93191	0.96449	18.413	12	12	12	11.2	11.2	11.2	119.38	0	88.798	573310000	305600000	267710000
O95631	O95631	Netrin-1	NTN1	1	604		0.452504	1.126	1.2396	63.928	2	2	2	6	6	6	67.748	0	23.77	89563000	40495000	49068000
O95639	O95639	Cleavage and polyadenylation specificity factor subunit 4	CPSF4	1	269		1	NaN	NaN	NaN	3	3	3	14.5	14.5	14.5	30.255	0	18.077	3706100	1860400	1845700	1;225
O95696	O95696	Bromodomain-containing protein 1	BRD1	1	1058		0.718289	0.78743	0.88416	15.834	6	6	6	6	6	6	119.52	0	20.325	68363000	36721000	31642000
O95714;Q9BVR0	O95714	E3 ubiquitin-protein ligase HERC2	HERC2	2	NaN		0.31997	1.093	1.2518	10.898	18	18	18	5.4	5.4	5.4	527.22	0	67.477	260940000	133700000	127240000	3710;4333
O95782	O95782	AP-2 complex subunit alpha-1	AP2A1	1	977		0.0599464	1.4276	1.5794	26.534	22	22	17	30.6	30.6	24.8	107.54	0	134.51	930310000	372170000	558140000	143;161;185;776;870
O95793	O95793	Double-stranded RNA-binding protein Staufen homolog 1	STAU1	1	577		0.11015	1.5062	1.4662	22.634	11	11	11	23.4	23.4	23.4	63.182	0	60.092	388560000	162230000	226330000	348
O95816	O95816	BAG family molecular chaperone regulator 2	BAG2	1	211		0.612175	0.84952	0.84594	138.98	4	4	4	16.6	16.6	16.6	23.772	0	30.522	111050000	68607000	42440000
O95819;Q8N4C8;Q9UKE5	O95819	Mitogen-activated protein kinase kinase kinase kinase 4	MAP4K4	3	NaN		0.659042	0.90358	0.87521	14.658	21	21	21	16.8	16.8	16.8	142.1	0	149.74	451110000	227560000	223550000	815;827;1196
O95831	O95831	Apoptosis-inducing factor 1, mitochondrial	AIFM1	1	613		0.992364	0.87161	0.96246	13.295	12	12	12	27.2	27.2	27.2	66.9	0	71.485	403920000	220100000	183820000	353;364
O95926	O95926	Pre-mRNA-splicing factor SYF2	SYF2	1	243		0.36768	1.4268	1.2974	14.873	6	6	6	36.6	36.6	36.6	28.722	0	27.626	90552000	35399000	55153000	146
O95983	O95983	Methyl-CpG-binding domain protein 3	MBD3	1	291		0.732458	1.0155	1.0726	43.191	3	3	3	12.7	12.7	12.7	32.844	0	7.2292	29660000	15572000	14089000
O95995	O95995	Growth arrest-specific protein 8	GAS8	1	478		0.68376	0.73995	0.79145	22.523	3	3	3	7.1	7.1	7.1	56.355	0	14.647	23308000	12400000	10908000
O96000	O96000	NADH dehydrogenase [ubiquinone] 1 beta subcomplex subunit 10	NDUFB10	1	172		1	NaN	NaN	NaN	2	2	2	14	14	14	20.776	0	7.9532	12203000	4930800	7271900
O96019;O94805	O96019	Actin-like protein 6A	ACTL6A	2	NaN		0.58231	0.87629	0.87707	16.243	16	16	16	45.2	45.2	45.2	47.46	0	178.91	7872600000	4014400000	3858100000	43;54;82;122;213;222
O96028	O96028	Histone-lysine N-methyltransferase NSD2	WHSC1	1	1365		0.731782	0.82952	0.88898	18.105	8	8	8	5.7	5.7	5.7	152.26	0	26.646	161300000	83538000	77758000	911;940
P00367;P49448	P00367;P49448	Glutamate dehydrogenase 1, mitochondrial;Glutamate dehydrogenase 2, mitochondrial	GLUD1;GLUD2	2	NaN		1	NaN	NaN	NaN	4	4	4	7.9	7.9	7.9	61.397	0	27.051	4964400	4964400	0	69
P00492	P00492	Hypoxanthine-guanine phosphoribosyltransferase	HPRT1	1	218		1	NaN	NaN	NaN	2	2	2	10.6	10.6	10.6	24.579	0.0038978	3.3245	13520000	2627000	10893000	95
P01892;P10316;P30512;P30459;P30457;P30456;P30453;P30450;P18462;P16190;P16189;P10314;P01891	P01892;P10316	HLA class I histocompatibility antigen, A-2 alpha chain;HLA class I histocompatibility antigen, A-69 alpha chain	HLA-A	13	NaN		1	NaN	NaN	NaN	4	2	0	14.8	8.2	0	40.921	0	17.572	0	0	0
P02545	P02545	Prelamin-A/C;Lamin-A/C	LMNA	1	664		0.711218	0.99974	1.0628	17.716	18	18	18	34.6	34.6	34.6	74.139	0	99.818	348560000	188520000	160050000	200;352;464;540
P02792	P02792	Ferritin light chain	FTL	1	175		1	NaN	NaN	NaN	2	2	2	17.7	17.7	17.7	20.019	0	5.7938	19988000	19988000	0
P04004	P04004	Vitronectin;Vitronectin V65 subunit;Vitronectin V10 subunit;Somatomedin-B	VTN	1	478		1	NaN	NaN	NaN	3	2	2	7.3	4.2	4.2	54.305	0.00047893	5.2394	0	0	0	359
P04075	P04075	Fructose-bisphosphate aldolase A	ALDOA	1	364		0.0944552	1.7123	1.6412	36.301	5	5	5	17.3	17.3	17.3	39.42	0	24.46	189220000	73697000	115520000
P04083	P04083	Annexin A1	ANXA1	1	346		1	NaN	NaN	NaN	3	3	3	12.7	12.7	12.7	38.714	0	9.6158	7458600	6174500	1284100
P04181	P04181	Ornithine aminotransferase, mitochondrial;Ornithine aminotransferase, hepatic form;Ornithine aminotransferase, renal form	OAT	1	439		1	NaN	NaN	NaN	2	2	2	5.5	5.5	5.5	48.534	0	6.5992	0	0	0
P04350	P04350	Tubulin beta-4A chain	TUBB4A	1	444		0.136895	1.5569	1.5513	39.255	21	2	0	56.3	5.9	0	49.585	0	55.911	107100000	39500000	67605000	73;164;257;267;293;388
P04406;O14556	P04406	Glyceraldehyde-3-phosphate dehydrogenase	GAPDH	2	NaN		0.895648	1.0806	1.0262	35.115	6	6	6	26.6	26.6	26.6	36.053	0	34.897	158290000	80291000	77994000
P04632;Q96L46	P04632;Q96L46	Calpain small subunit 1;Calpain small subunit 2	CAPNS1;CAPNS2	2	NaN		0.904654	1.0311	0.98234	21.451	3	3	3	10.8	10.8	10.8	28.315	0	14.322	15538000	7722000	7815600
P04792	P04792	Heat shock protein beta-1	HSPB1	1	205		0.775974	1.2744	1.0392	14.059	8	8	8	42.4	42.4	42.4	22.782	0	55.92	578600000	276710000	301890000
P04843	P04843	Dolichyl-diphosphooligosaccharide--protein glycosyltransferase subunit 1	RPN1	1	607		0.288431	1.2489	1.274	37.514	16	16	16	35.4	35.4	35.4	68.569	0	65.254	238460000	107680000	130780000
P04844	P04844	Dolichyl-diphosphooligosaccharide--protein glycosyltransferase subunit 2	RPN2	1	631		0.0945807	1.4907	1.495	17.839	9	9	9	18.9	18.9	18.9	69.283	0	82.9	459570000	149850000	309720000	337
P04899	P04899	Guanine nucleotide-binding protein G(i) subunit alpha-2	GNAI2	1	355		0.710083	0.85322	0.8032	8.6768	3	2	2	12.1	9	9	40.45	0.00047416	5.0481	24519000	13751000	10768000
P05023;P13637;P50993;Q13733;P20648;P54707	P05023	Sodium/potassium-transporting ATPase subunit alpha-1	ATP1A1	6	NaN		0.111842	1.296	1.4633	14.869	17	17	17	24	24	24	112.89	0	129.21	531580000	238570000	293010000	507;615;748
P05026	P05026	Sodium/potassium-transporting ATPase subunit beta-1	ATP1B1	1	303		0.333395	1.429	1.3739	9.9279	3	3	3	11.9	11.9	11.9	35.061	0	11.058	52389000	21794000	30595000
P05141;Q9H0C2	P05141	ADP/ATP translocase 2;ADP/ATP translocase 2, N-terminally processed	SLC25A5	2	NaN		0.21701	0.88487	0.76726	17.831	12	12	4	37.9	37.9	14.4	32.852	0	45.081	5949800000	3167000000	2782800000	282
P05165	P05165	Propionyl-CoA carboxylase alpha chain, mitochondrial	PCCA	1	728		0.353501	1.181	1.2301	14.171	16	16	16	28	28	28	80.058	0	86.017	435370000	207730000	227640000	217;448
P05166	P05166	Propionyl-CoA carboxylase beta chain, mitochondrial	PCCB	1	539		0.574323	1.1037	1.0929	21.868	21	21	21	49.7	49.7	49.7	58.215	0	312.2	1962100000	983580000	978480000	84;145;316;333;442
P05198	P05198	Eukaryotic translation initiation factor 2 subunit 1	EIF2S1	1	315		0.919185	0.89405	0.99049	14.106	16	16	16	44.8	44.8	44.8	36.112	0	149.93	745400000	412570000	332830000	237;255;309
P05386	P05386	60S acidic ribosomal protein P1	RPLP1	1	114		0.761905	1.2275	1.0377	10.229	2	1	1	28.9	14	14	11.514	0	5.7634	5403600000	2381500000	3022100000	108
P05387	P05387	60S acidic ribosomal protein P2	RPLP2	1	115		0.402513	1.1752	1.1549	15.996	7	7	6	56.5	56.5	41.7	11.665	0	110.43	3221300000	1393400000	1827900000	109
P05388;Q8NHW5	P05388;Q8NHW5	60S acidic ribosomal protein P0;60S acidic ribosomal protein P0-like	RPLP0;RPLP0P6	2	NaN		0.382256	1.1594	1.1634	29.779	17	17	17	51.1	51.1	51.1	34.273	0	233.31	24341000000	10950000000	13391000000	101;311
P05455	P05455	Lupus La protein	SSB	1	408		0.672402	0.9284	0.86772	8.5862	8	8	8	25	25	25	46.836	0	26.377	179320000	88247000	91071000	80
P05534;P30447;P30455;P30443;P13746;P04439;Q29940;P30685;P30498;P30495;P30493;P30491;P30490;P30484;P30464;P18464;P01893;P16188;P17693;P13747;Q95365;Q29836;Q29718;P30488;P30487;P30485;P30483;P30481;P30475;P30466;P30462;P30461;P18463;P03989;Q09160	P05534;P30447	HLA class I histocompatibility antigen, A-24 alpha chain;HLA class I histocompatibility antigen, A-23 alpha chain	HLA-A	35	NaN		1	NaN	NaN	NaN	9	9	5	25.5	25.5	12.3	40.688	0	63.939	0	0	0	162
P05783;CON__H-INV:HIT000015463	P05783	Keratin, type I cytoskeletal 18	KRT18	2	NaN		0.074725	1.5852	1.3956	24.366	19	17	13	48.1	44.4	37.2	48.057	0	145.33	1095300000	447950000	647310000	58;74;174;313;402
P06493	P06493	Cyclin-dependent kinase 1	CDK1	1	297		0.323096	1.2723	1.2497	20.869	15	14	13	61.6	58.9	55.2	34.095	0	52.899	277220000	127910000	149310000	71;267;280
P06576	P06576	ATP synthase subunit beta, mitochondrial	ATP5B	1	529		0.133718	1.3163	1.3188	22.411	22	22	22	61.4	61.4	61.4	56.559	0	213.05	1957600000	847560000	1110000000	113;145;217;272;339;342;408;478
P06733;P13929;P09104	P06733	Alpha-enolase	ENO1	3	NaN		0.171217	0.65638	0.65207	31.817	4	4	4	13.6	13.6	13.6	47.168	0	18.805	159820000	75120000	84703000
P06753	P06753	Tropomyosin alpha-3 chain	TPM3	1	285		0.0649773	1.5208	1.4134	13.208	13	13	7	28.4	28.4	18.9	32.95	0	127.2	1285400000	507980000	777430000	142
P06756	P06756	Integrin alpha-V;Integrin alpha-V heavy chain;Integrin alpha-V light chain	ITGAV	1	1048		0.651426	0.95271	1.1203	51.269	2	2	2	3.1	3.1	3.1	116.04	0.00093023	4.6635	13335000	5543900	7790700
Q16778;P33778;P23527;P06899;Q8N257;Q96A08;Q6DRA6;Q6DN03	Q16778;P33778;P23527;P06899;Q8N257;Q96A08	Histone H2B type 2-E;Histone H2B type 1-B;Histone H2B type 1-O;Histone H2B type 1-J;Histone H2B type 3-B;Histone H2B type 1-A	HIST2H2BE;HIST1H2BB;HIST1H2BO;HIST1H2BJ;HIST3H2BB;HIST1H2BA	8	NaN		1	NaN	NaN	NaN	8	2	2	50	7.9	7.9	13.92	0	7.974	0	0	0	60;63
P07199	P07199	Major centromere autoantigen B	CENPB	1	599		0.742913	0.95739	1.0511	19.637	11	11	11	20.4	20.4	20.4	65.171	0	76.717	263540000	133040000	130500000	113
P07237	P07237	Protein disulfide-isomerase	P4HB	1	508		0.380178	1.1251	1.214	17.578	12	12	12	26.6	26.6	26.6	57.116	0	40.903	238730000	101470000	137260000	324
P07305	P07305	Histone H1.0;Histone H1.0, N-terminally processed	H1F0	1	194		0.114799	1.701	1.5942	7.8712	4	4	4	16	16	16	20.863	0	27.139	79579000	29724000	49855000	31
P07384	P07384	Calpain-1 catalytic subunit	CAPN1	1	714		0.30761	0.58204	0.61406	48.881	3	3	3	4.3	4.3	4.3	81.889	0	8.9485	31494000	20735000	10759000
P07437;A6NNZ2;CON__ENSEMBL:ENSBTAP00000025008;Q9H4B7	P07437	Tubulin beta chain	TUBB	4	NaN		0.667686	1.0745	1.0643	16.627	26	6	5	62.8	19.6	16.2	49.67	0	115.63	22780000000	11530000000	11249000000	73;164;257;267;321;323;330;363;388
P07737;CON__P02584	P07737	Profilin-1	PFN1	2	NaN		1	NaN	NaN	NaN	3	3	3	28.6	28.6	28.6	15.054	0	8.6467	7328500	1529400	5799200	86
P07814	P07814	Bifunctional glutamate/proline--tRNA ligase;Glutamate--tRNA ligase;Proline--tRNA ligase	EPRS	1	1512		0.137119	1.4827	1.5509	27.555	7	7	7	6.1	6.1	6.1	170.59	0	19.815	85030000	44661000	40369000	195;299
P07910;P0DMR1;B7ZW38;O60812;B2RXH8	P07910	Heterogeneous nuclear ribonucleoproteins C1/C2	HNRNPC	5	NaN		0.314285	1.1874	1.1947	20.841	15	15	15	46.1	46.1	46.1	33.67	0	149.76	12260000000	5592600000	6667300000	74;136
P07996;P49746;P35442	P07996	Thrombospondin-1	THBS1	3	NaN		1	NaN	NaN	NaN	12	2	2	11.4	3.5	3.5	129.38	0	7.6211	12326000	5461200	6864500	1039;1132
P08133	P08133	Annexin A6	ANXA6	1	673		1	NaN	NaN	NaN	2	2	2	4.8	4.8	4.8	75.872	0	8.0052	9953600	4314200	5639500
P08195	P08195	4F2 cell-surface antigen heavy chain	SLC3A2	1	630		0.929016	0.87523	0.95981	35.416	9	9	9	18.9	18.9	18.9	67.993	0	27.997	176610000	94469000	82142000
P08237	P08237	ATP-dependent 6-phosphofructokinase, muscle type	PFKM	1	780		1	0.84907	0.93685	86.988	4	4	4	6.8	6.8	6.8	85.182	0	19.438	49761000	31143000	18618000
P08240	P08240	Signal recognition particle receptor subunit alpha	SRPR	1	638		1	NaN	NaN	NaN	3	3	3	5.8	5.8	5.8	69.81	0	11.461	5520600	2810300	2710300	1;375;503
P08574	P08574	Cytochrome c1, heme protein, mitochondrial	CYC1	1	325		0.125643	1.9311	1.7177	74.808	2	2	2	8.6	8.6	8.6	35.422	0	8.2461	35777000	15425000	20351000
P08579	P08579	U2 small nuclear ribonucleoprotein B	SNRPB2	1	225		0.349357	0.89972	0.74311	14.502	9	6	6	33.3	25.8	25.8	25.486	0	38.694	181310000	102090000	79216000	1;14;48;79
P08621	P08621	U1 small nuclear ribonucleoprotein 70 kDa	SNRNP70	1	437		0.821973	0.85034	0.93458	24.029	17	17	17	34.6	34.6	34.6	51.556	0	117.97	2951000000	1624500000	1326600000	88
P08651;O00712;Q14938;Q12857	P08651	Nuclear factor 1 C-type	NFIC	4	NaN		0.210265	1.5902	1.5383	0.13603	3	3	3	11.2	11.2	11.2	55.674	0.00093853	4.791	47699000	28509000	19190000
P08708	P08708	40S ribosomal protein S17	RPS17	1	135		0.715371	1.1974	1.0506	19.164	9	9	9	59.3	59.3	59.3	15.55	0	104.53	3981000000	1418900000	2562100000	58;105;126
P08758	P08758	Annexin A5	ANXA5	1	320		0.675065	0.90082	0.78757	110.09	6	6	6	20.6	20.6	20.6	35.936	0	13.194	32596000	14267000	18329000
P08865	P08865	40S ribosomal protein SA	RPSA	1	295		0.263291	1.2374	1.2219	24.865	18	18	18	54.9	54.9	54.9	32.854	0	266.34	16655000000	8247100000	8408200000	10;34;174;177;198
P09001	P09001	39S ribosomal protein L3, mitochondrial	MRPL3	1	348		0.899543	0.90761	0.88914	2.7737	2	2	2	7.2	7.2	7.2	38.632	0	7.4689	56701000	26791000	29910000
P09012	P09012	U1 small nuclear ribonucleoprotein A	SNRPA	1	282		0.557267	0.92393	0.82575	14.795	9	9	6	30.9	30.9	24.8	31.279	0	84.626	145050000	75125000	69922000	51;72;144;147
P09327;O75366	P09327	Villin-1	VIL1	2	NaN		0.233084	1.1312	1.2401	19.489	33	33	33	51.8	51.8	51.8	92.694	0	323.31	3697800000	1810200000	1887600000	155;223;226;312;380;392;496;596;804
P09429;B2RPK0	P09429	High mobility group protein B1	HMGB1	2	NaN		0.828362	1.2468	1.0209	15.748	11	11	10	31.6	31.6	27.4	24.893	0	110.8	781290000	369080000	412210000	132
P09493	P09493	Tropomyosin alpha-1 chain	TPM1	1	284		0.0637639	1.8632	1.7345	15.637	10	5	5	23.9	14.1	14.1	32.708	0	75.67	172040000	46712000	125330000	141
P09525	P09525	Annexin A4	ANXA4	1	319		1	NaN	NaN	NaN	2	2	2	8.5	8.5	8.5	35.882	0	10.743	2756300	1241600	1514700
P09543	P09543	2,3-cyclic-nucleotide 3-phosphodiesterase	CNP	1	421		1	1.0194	0.986	16.299	6	6	6	16.2	16.2	16.2	47.578	0	27.57	68305000	32658000	35647000
P09651;Q32P51	P09651;Q32P51	Heterogeneous nuclear ribonucleoprotein A1;Heterogeneous nuclear ribonucleoprotein A1, N-terminally processed;Heterogeneous nuclear ribonucleoprotein A1-like 2	HNRNPA1;HNRNPA1L2	2	NaN		0.386701	1.372	1.3197	12.66	4	4	4	13.2	13.2	13.2	38.746	0	15.225	41695000	19456000	22240000	137
P09661	P09661	U2 small nuclear ribonucleoprotein A	SNRPA1	1	255		0.161853	0.81489	0.74301	17.027	13	13	13	40.8	40.8	40.8	28.415	0	105.33	2221900000	1284100000	937820000
P09874	P09874	Poly [ADP-ribose] polymerase 1	PARP1	1	1014		0.0757309	0.57801	0.69022	13.817	36	36	36	40.7	40.7	40.7	113.08	0	323.31	2830800000	1761000000	1069800000	35;38;43;143;604;615;675;682;746;890
Q71UI9;P0C0S5;P16104	Q71UI9;P0C0S5;P16104	Histone H2A.V;Histone H2A.Z;Histone H2AX	H2AFV;H2AFZ;H2AFX	3	NaN		0.727647	0.97077	0.91234	10.96	4	2	2	31.2	18.8	18.8	13.509	0	7.9435	3020600000	1741800000	1278800000
Q99878;Q96KK5;Q9BTM1;Q16777;Q6FI13;P0C0S8;Q93077;P20671;Q7L7L0;P04908;Q96QV6	Q99878;Q96KK5;Q9BTM1;Q16777;Q6FI13;P0C0S8;Q93077;P20671;Q7L7L0;P04908;Q96QV6	Histone H2A type 1-J;Histone H2A type 1-H;Histone H2A.J;Histone H2A type 2-C;Histone H2A type 2-A;Histone H2A type 1;Histone H2A type 1-C;Histone H2A type 1-D;Histone H2A type 3;Histone H2A type 1-B/E;Histone H2A type 1-A	HIST1H2AJ;HIST1H2AH;H2AFJ;HIST2H2AC;HIST2H2AA3;HIST1H2AG;HIST1H2AC;HIST1H2AD;HIST3H2A;HIST1H2AB;HIST1H2AA	11	NaN		0.176471	0.82741	0.74989	5.7113	5	5	2	41.4	41.4	23.4	13.936	0	52.052	35396000000	17461000000	17935000000
P0C1Z6	P0C1Z6	TCF3 fusion partner	TFPT	1	253		0.82756	0.95438	0.91933	22.522	5	5	5	22.9	22.9	22.9	28.278	0	24.25	247300000	138140000	109150000
P62987;P62979;P0CG47;P0CG48	P62987;P62979;P0CG47;P0CG48	Ubiquitin-60S ribosomal protein L40;Ubiquitin;60S ribosomal protein L40;Ubiquitin-40S ribosomal protein S27a;Ubiquitin;40S ribosomal protein S27a;Polyubiquitin-B;Ubiquitin;Polyubiquitin-C;Ubiquitin	UBA52;RPS27A;UBB;UBC	4	NaN		0.63917	0.92521	0.89109	13.815	4	4	4	36.7	36.7	36.7	14.728	0	40.503	2734600000	1394500000	1340100000
P0DMV9;P0DMV8	P0DMV9;P0DMV8			2	NaN		0.213606	1.2027	1.2529	12.083	16	15	8	29.5	27.5	11.7	70.051	0	96.97	1667700000	777690000	889970000	87;122;381;549
P0DN76;Q01081;Q8WU68	P0DN76;Q01081	Splicing factor U2AF 35 kDa subunit	U2AF1	3	NaN		0.637051	1.12	1.0734	27.225	7	7	7	31.7	31.7	31.7	27.872	0	89.655	15750000000	7872500000	7877400000
P0DP25;P0DP24;P0DP23	P0DP25;P0DP24;P0DP23			3	NaN		0.962321	1.1469	0.97651	11.69	5	5	5	54.4	54.4	54.4	16.837	0	90.187	370070000	176270000	193800000
P10155	P10155	60 kDa SS-A/Ro ribonucleoprotein	TROVE2	1	538		0.679421	0.99215	1.1183	23.958	6	6	6	14.7	14.7	14.7	60.67	0	21.084	137250000	70592000	66663000	1;8;30;162
P10412;Q02539	P10412	Histone H1.4	HIST1H1E	2	NaN		1	NaN	NaN	NaN	11	2	2	27.4	9.1	9.1	21.865	0.00047778	5.1887	0	0	0
P10809	P10809	60 kDa heat shock protein, mitochondrial	HSPD1	1	573		0.106949	1.248	1.4718	19.638	19	19	19	40.7	40.7	40.7	61.054	0	188.23	681620000	337160000	344460000	40;55;145;217;356;495;506;513
P11021	P11021	78 kDa glucose-regulated protein	HSPA5	1	654		0.145531	1.2189	1.3072	14.263	27	26	26	44.6	44.6	44.6	72.332	0	215.86	2925000000	1394400000	1530600000	148;153;196;263;332
P11047	P11047	Laminin subunit gamma-1	LAMC1	1	1609		0.0783478	1.6135	1.6858	4.6755	2	2	2	1.9	1.9	1.9	177.6	0.00047237	4.9447	66957000	25594000	41363000
P11142;P54652	P11142	Heat shock cognate 71 kDa protein	HSPA8	2	NaN		0.385539	1.1162	1.162	18.061	27	27	24	42.6	42.6	39.2	70.897	0	259.58	18941000000	8977600000	9963600000	61;87;93;122;127;237;549
P11166	P11166	Solute carrier family 2, facilitated glucose transporter member 1	SLC2A1	1	492		0.989614	0.93548	0.97914	36.215	7	7	7	12.2	12.2	12.2	54.083	0	76.338	1841700000	968840000	872890000	244
P11171	P11171	Protein 4.1	EPB41	1	864		0.632153	1.1389	1.1323	40.64	5	4	4	8.3	6.6	6.6	97.016	0	29.54	42028000	22901000	19127000	377
P11172	P11172	Uridine 5-monophosphate synthase;Orotate phosphoribosyltransferase;Orotidine 5-phosphate decarboxylase	UMPS	1	480		0.475138	1.2557	1.2429	47.53	6	6	6	16.5	16.5	16.5	52.221	0	18.588	59295000	23835000	35460000
P11274;Q12979	P11274	Breakpoint cluster region protein	BCR	2	NaN		0.474254	1.1547	1.2262	49.74	4	4	4	5.1	5.1	5.1	142.82	0	15.406	217470000	74263000	143210000
P11310	P11310	Medium-chain specific acyl-CoA dehydrogenase, mitochondrial	ACADM	1	421		1	NaN	NaN	NaN	2	2	2	4.8	4.8	4.8	46.588	0.0013825	4.4165	0	0	0	1
P11387;Q969P6	P11387	DNA topoisomerase 1	TOP1	2	NaN		0.861986	0.93375	1.0112	22.532	43	43	43	48.4	48.4	48.4	90.725	0	287.83	27365000000	14309000000	13056000000	263;428;555;581;644;699;758
P11388	P11388	DNA topoisomerase 2-alpha	TOP2A	1	1531		0.476485	0.99271	1.1263	17.457	99	99	81	54.1	54.1	47	174.38	0	323.31	34841000000	17912000000	16928000000	1;13;135;195;228;239;273;360;502;537;539;587;631;669;718;809;880;888;943;1040;1131;1207;1227;1500
P11413	P11413	Glucose-6-phosphate 1-dehydrogenase	G6PD	1	515		1	NaN	NaN	NaN	3	3	3	7.2	7.2	7.2	59.256	0	16.561	0	0	0
P11498	P11498	Pyruvate carboxylase, mitochondrial	PC	1	1178		0.329225	1.0448	1.1874	29.818	46	46	46	53.2	53.2	53.2	129.63	0	323.31	11726000000	5795500000	5931000000	75;508;566;604;616;641;724;828;881;900;921;1012;1095;1098
P11940;Q9H361;Q4VXU2;Q96DU9	P11940	Polyadenylate-binding protein 1	PABPC1	4	NaN		0.614719	1.0963	1.0802	17.968	36	36	25	61.6	61.6	46.1	70.67	0	323.31	27142000000	13567000000	13575000000	1;10;26;72;161;202;383;490;532;549;573;584;596
P12004	P12004	Proliferating cell nuclear antigen	PCNA	1	261		0.344969	1.3686	1.3615	4.103	3	3	3	15.3	15.3	15.3	28.768	0	26.8	32494000	14533000	17961000
P12235	P12235	ADP/ATP translocase 1	SLC25A4	1	298		0.589773	0.88601	0.83775	9.3004	11	5	4	37.6	17.1	13.4	33.064	0	13.926	113410000	56959000	56454000	282
P12236	P12236	ADP/ATP translocase 3;ADP/ATP translocase 3, N-terminally processed	SLC25A6	1	298		0.288569	0.81049	0.71547	3.6248	10	2	2	32.2	7.4	7.4	32.866	0	7.9267	162590000	80542000	82052000
P12429	P12429	Annexin A3	ANXA3	1	323		1	NaN	NaN	NaN	3	3	3	11.8	11.8	11.8	36.375	0	9.6037	9964200	2695000	7269100
P12755	P12755	Ski oncogene	SKI	1	728		0.103263	0.74073	0.6738	14.992	6	6	6	12.9	12.9	12.9	80.004	0	31.328	241100000	135200000	105900000
P12814	P12814	Alpha-actinin-1	ACTN1	1	892		0.0673399	1.3904	1.5581	39.448	38	20	18	47.5	27.4	26.5	103.06	0	161.17	842860000	394590000	448280000	66;122;126;221;239;276;660;710;830
P12956	P12956	X-ray repair cross-complementing protein 6	XRCC6	1	609		0.291298	1.1749	1.2719	13.415	21	21	21	43.3	43.3	43.3	69.842	0	149.49	897800000	432730000	465070000	167;203;346;348;498;580
P13010	P13010	X-ray repair cross-complementing protein 5	XRCC5	1	732		0.311466	1.1821	1.2576	27.925	19	19	19	30.3	30.3	30.3	82.704	0	79.876	486530000	231910000	254620000	40;84;115;357;461;515
P13639	P13639	Elongation factor 2	EEF2	1	858		0.0654926	1.2697	1.4124	30.437	26	25	25	34.3	33.1	33.1	95.337	0	193.98	1823700000	701750000	1121900000	22;156;157;231;353;396;430;453;494;781
P13804	P13804	Electron transfer flavoprotein subunit alpha, mitochondrial	ETFA	1	333		0.686062	1.2329	1.0994	15.565	3	3	3	14.4	14.4	14.4	35.079	0	7.3494	7953900	3043100	4910700	261
P13807;P54840	P13807	Glycogen [starch] synthase, muscle	GYS1	2	NaN		0.669394	0.94661	1.0638	13.223	19	19	19	28.6	28.6	28.6	83.785	0	128.26	1851900000	822160000	1029700000	290;368;416;419;427;428
P13984	P13984	General transcription factor IIF subunit 2	GTF2F2	1	249		0.330839	0.84506	0.80758	19.622	18	18	18	68.7	68.7	68.7	28.38	0	195.37	4255900000	2291400000	1964500000	186
P14324	P14324	Farnesyl pyrophosphate synthase	FDPS	1	419		1	NaN	NaN	NaN	2	2	2	6	6	6	48.275	0.00047393	5.0465	5953600	1987300	3966400
P14373;Q9HCM9	P14373	Zinc finger protein RFP	TRIM27	2	NaN		0.657727	1.1278	1.1285	34.728	8	8	8	19.7	19.7	19.7	58.489	0	41.401	141980000	78276000	63706000
P14618;P30613	P14618	Pyruvate kinase PKM	PKM	2	NaN		0.272026	1.4159	1.3779	23.35	8	8	8	23.9	23.9	23.9	57.936	0	46.499	189260000	78291000	110970000
P14649	P14649	Myosin light chain 6B	MYL6B	1	208		1	NaN	NaN	NaN	2	1	1	12.5	6.2	6.2	22.764	0.0051195	3.121	4520700	1857800	2662800
P14678;P63162	P14678;P63162	Small nuclear ribonucleoprotein-associated proteins B and B;Small nuclear ribonucleoprotein-associated protein N	SNRPB;SNRPN	2	NaN		0.366092	0.9872	0.81848	13.051	7	7	7	24.6	24.6	24.6	24.61	0	63.198	1913700000	993970000	919720000	9;80
P14868	P14868	Aspartate--tRNA ligase, cytoplasmic	DARS	1	501		0.334317	1.337	1.3232	22.467	14	14	14	33.5	33.5	33.5	57.136	0	64.314	182280000	85141000	97140000	18;34;362;478
P14923	P14923	Junction plakoglobin	JUP	1	745		0.406835	1.1582	1.2695	60.923	11	11	10	19.3	19.3	18.3	81.744	0	82.931	127250000	59578000	67668000	180
P22392;P15531;O60361	P22392;P15531;O60361	Nucleoside diphosphate kinase B;Nucleoside diphosphate kinase A;Putative nucleoside diphosphate kinase	NME2;NME1;NME2P1	3	NaN		1	NaN	NaN	NaN	2	2	2	19.1	19.1	19.1	17.298	0	9.4522	0	0	0	90
P15559	P15559	NAD(P)H dehydrogenase [quinone] 1	NQO1	1	274		0.248081	1.3208	1.3056	17.993	6	6	6	25.2	25.2	25.2	30.867	0	27.796	224610000	100450000	124160000
P15880	P15880	40S ribosomal protein S2	RPS2	1	293		0.494841	1.2062	1.1197	14.373	12	12	12	44	44	44	31.324	0	50.899	8000400000	3523800000	4476600000	19;61
P15924	P15924	Desmoplakin	DSP	1	2871		0.167608	1.247	1.3849	28.731	26	26	26	10.8	10.8	10.8	331.77	0	86.061	271090000	144150000	126940000	783
P15927	P15927	Replication protein A 32 kDa subunit	RPA2	1	270		1	NaN	NaN	NaN	3	3	3	15.6	15.6	15.6	29.247	0	8.8838	90066000	63196000	26870000	97;102
P16383	P16383	GC-rich sequence DNA-binding factor 2	GCFC2	1	781		0.860669	0.94784	0.87118	16.391	3	3	3	4.9	4.9	4.9	89.384	0	9.9406	41489000	23042000	18447000
P16401	P16401	Histone H1.5	HIST1H1B	1	226		0.697055	1.2016	1.0558	18.402	10	10	10	24.8	24.8	24.8	22.58	0	60.191	8981300000	4023600000	4957700000
P16402	P16402	Histone H1.3	HIST1H1D	1	221		1	NaN	NaN	NaN	10	1	1	25.3	7.2	7.2	22.35	0	7.5818	106040000	66257000	39783000
P16403	P16403	Histone H1.2	HIST1H1C	1	213		0.633737	1.2175	1.0744	31.018	13	13	4	33.8	33.8	15	21.364	0	102.92	23314000000	10290000000	13024000000
P16615;O14983;Q93084	P16615	Sarcoplasmic/endoplasmic reticulum calcium ATPase 2	ATP2A2	3	NaN		0.326248	1.1474	1.2476	17.202	17	17	17	22.4	22.4	22.4	114.76	0	82.494	433370000	239570000	193800000	126;207;239;719;732
P16989	P16989	Y-box-binding protein 3	YBX3	1	372		0.452363	0.85831	0.81743	27.257	15	9	9	61.6	50.5	50.5	40.089	0	187	434270000	235940000	198340000
P17010;P08048;Q9Y462	P17010;P08048	Zinc finger X-chromosomal protein;Zinc finger Y-chromosomal protein	ZFX;ZFY	3	NaN		0.676147	1.195	1.1053	9.0053	3	3	3	3.7	3.7	3.7	90.521	0	8.4753	25021000	10086000	14935000
P17020	P17020	Zinc finger protein 16	ZNF16	1	682		0.903046	0.85943	0.89077	22.963	3	3	3	4.7	4.7	4.7	76.471	0	9.463	57089000	29438000	27651000
P17096	P17096	High mobility group protein HMG-I/HMG-Y	HMGA1	1	107		0.747586	1.212	1.0494	10.753	2	2	2	32.7	32.7	32.7	11.676	0	39.561	330330000	159350000	170980000
P17480	P17480	Nucleolar transcription factor 1	UBTF	1	764		0.884215	0.9632	1.0055	19.436	25	25	25	32.2	32.2	32.2	89.405	0	300.81	6605900000	3552900000	3053000000	137;260;414;444;515;517;522
P17655	P17655	Calpain-2 catalytic subunit	CAPN2	1	700		0.078977	1.5715	1.6839	12.233	7	7	7	12.3	12.3	12.3	79.994	0	31.894	201450000	87337000	114110000	383
P17812	P17812	CTP synthase 1	CTPS1	1	591		0.832609	1.0218	1.0186	20.778	3	3	3	8.8	8.8	8.8	66.69	0	13.616	32487000	16064000	16423000	126
P17858	P17858	ATP-dependent 6-phosphofructokinase, liver type	PFKL	1	780		0.82837	0.80649	0.85642	17.14	5	4	4	9.6	7.2	7.2	85.018	0	14.732	44641000	21067000	23574000	30
P17931	P17931	Galectin-3	LGALS3	1	250		0.151584	0.54514	0.51739	32.87	5	5	5	24	24	24	26.152	0	19.158	38031000	23604000	14427000	130
P17948	P17948	Vascular endothelial growth factor receptor 1	FLT1	1	1338		0.639599	1.0994	1.1372	24.521	2	2	2	1.6	1.6	1.6	150.77	0.0026432	3.6318	110290000	53403000	56883000
P17980	P17980	26S protease regulatory subunit 6A	PSMC3	1	439		0.317311	1.3328	1.3372	29.361	8	8	8	23.5	23.5	23.5	49.203	0	32.505	89830000	36815000	53016000
P17987	P17987	T-complex protein 1 subunit alpha	TCP1	1	556		0.86486	1.0171	1.0085	24.567	13	13	13	28.8	28.8	28.8	60.343	0	85.872	385510000	198620000	186890000	1;23;44
P18077	P18077	60S ribosomal protein L35a	RPL35A	1	110		0.993431	1.1711	0.97502	6.1546	7	7	7	30	30	30	12.538	0	21.155	1126900000	491910000	634970000	104
P18124	P18124	60S ribosomal protein L7	RPL7	1	248		0.795626	1.2815	1.0286	15.093	20	20	20	50	50	50	29.225	0	252.42	11860000000	5249900000	6610400000	132
P18583	P18583	Protein SON	SON	1	2426		0.177828	0.71784	0.75051	34.133	22	22	22	14.9	14.9	14.9	263.83	0	212.75	4106400000	2323700000	1782700000	194;290
P18621	P18621	60S ribosomal protein L17	RPL17	1	184		0.448016	1.2265	1.1369	48.54	8	8	8	34.8	34.8	34.8	21.397	0	54.407	3733200000	1534800000	2198400000	94
P18850	P18850	Cyclic AMP-dependent transcription factor ATF-6 alpha;Processed cyclic AMP-dependent transcription factor ATF-6 alpha	ATF6	1	670		0.996747	0.99671	0.93527	19.003	2	2	2	3.1	3.1	3.1	74.584	0	8.0929	31149000	14967000	16182000
P19338	P19338	Nucleolin	NCL	1	710		0.594714	0.82418	0.88016	41.04	34	34	34	37.2	37.2	37.2	76.613	0	323.31	70400000000	41135000000	29265000000	630
P19387	P19387	DNA-directed RNA polymerase II subunit RPB3	POLR2C	1	275		0.874422	0.98881	0.94689	46.407	11	11	11	50.9	50.9	50.9	31.441	0	153.78	1197700000	657860000	539830000
P19447	P19447	TFIIH basal transcription factor complex helicase XPB subunit	ERCC3	1	782		0.948749	0.92173	1.0055	6.7342	5	5	5	9.1	9.1	9.1	89.277	0	33.219	182500000	85565000	96939000
P19525	P19525	Interferon-induced, double-stranded RNA-activated protein kinase	EIF2AK2	1	551		0.648669	1.1471	1.122	27.568	6	6	6	13.4	13.4	13.4	62.094	0	14.032	50711000	21904000	28807000
P19784	P19784	Casein kinase II subunit alpha	CSNK2A2	1	350		0.677281	1.125	1.0615	21.859	22	22	22	60.9	60.9	60.9	41.213	0	323.31	7897000000	3778900000	4118100000	138;164;320
P20042	P20042	Eukaryotic translation initiation factor 2 subunit 2	EIF2S2	1	333		0.938378	1.0709	1.0095	17.102	7	7	7	23.1	23.1	23.1	38.388	0	26.309	178940000	89454000	89486000
P20226;Q6SJ96	P20226;Q6SJ96	TATA-box-binding protein;TATA box-binding protein-like protein 2	TBP;TBPL2	2	NaN		0.988244	1.057	0.94233	9.3427	3	3	3	9.4	9.4	9.4	37.698	0	8.8136	48851000	26113000	22738000	202
P20290	P20290	Transcription factor BTF3	BTF3	1	206		0.305149	1.2757	1.1993	12.434	8	8	8	41.7	41.7	41.7	22.168	0	92.748	2183600000	1097200000	1086400000	146
P20700	P20700	Lamin-B1	LMNB1	1	586		0.537255	1.2646	1.196	40.539	4	4	4	7.8	7.8	7.8	66.408	0	17.062	25352000	13288000	12064000
P21127	P21127	Cyclin-dependent kinase 11B	CDK11B	1	795		0.445694	1.0932	1.2439	0.059208	32	2	2	34.5	3	3	92.706	0	9.5943	169010000	82095000	86916000	509;516;527;530;543;674;700;734
P21675;Q8IZX4	P21675;Q8IZX4	Transcription initiation factor TFIID subunit 1;Transcription initiation factor TFIID subunit 1-like	TAF1;TAF1L	2	NaN		0.479204	0.62791	0.69893	25.118	10	10	10	6.7	6.7	6.7	212.67	0	25.479	46118000	23947000	22171000	921
P21796	P21796	Voltage-dependent anion-selective channel protein 1	VDAC1	1	283		1	NaN	NaN	NaN	2	2	2	7.4	7.4	7.4	30.772	0	6.205	4316300	4316300	0
P22087	P22087	rRNA 2-O-methyltransferase fibrillarin	FBL	1	321		0.421993	0.79087	0.83477	14.328	13	13	12	48.3	48.3	44.9	33.784	0	134.92	3677600000	1996200000	1681300000	286;291
P22626	P22626	Heterogeneous nuclear ribonucleoproteins A2/B1	HNRNPA2B1	1	353		1	NaN	NaN	NaN	5	5	5	19.3	19.3	19.3	37.429	0	21.603	0	0	0	327
P22695	P22695	Cytochrome b-c1 complex subunit 2, mitochondrial	UQCRC2	1	453		0.616059	1.1996	1.1	27.207	9	9	9	30.5	30.5	30.5	48.442	0	58.512	280290000	141120000	139170000
Q9NRH3;P23258	Q9NRH3;P23258	Tubulin gamma-2 chain;Tubulin gamma-1 chain	TUBG2;TUBG1	2	NaN		0.0699548	0.59183	0.57021	74.089	6	6	6	18.6	18.6	18.6	51.091	0	77.459	123120000	80579000	42544000	270
P23284	P23284	Peptidyl-prolyl cis-trans isomerase B	PPIB	1	216		1	NaN	NaN	NaN	3	3	3	15.3	15.3	15.3	23.742	0	7.8617	5015900	2848500	2167400	101;140
P23396	P23396	40S ribosomal protein S3	RPS3	1	243		0.309095	1.3477	1.1973	15.134	22	22	22	74.5	74.5	74.5	26.688	0	244.85	24414000000	10687000000	13727000000	157;189;236
P23458	P23458	Tyrosine-protein kinase JAK1	JAK1	1	1154		1	NaN	NaN	NaN	2	2	2	1.6	1.6	1.6	133.28	0.0059147	2.9593	0	0	0
P23528;Q9Y281	P23528	Cofilin-1	CFL1	2	NaN		0.221732	1.6334	1.5196	11.215	3	3	3	30.7	30.7	30.7	18.502	0	16.36	54429000	21478000	32950000
P23677	P23677	Inositol-trisphosphate 3-kinase A	ITPKA	1	461		0.808718	0.84434	0.8475	12.434	4	4	4	10.6	10.6	10.6	51.008	0	12.729	56301000	31697000	24604000	173
P24468;P10589	P24468;P10589	COUP transcription factor 2;COUP transcription factor 1	NR2F2;NR2F1	2	NaN		1	NaN	NaN	NaN	4	4	4	9.9	9.9	9.9	45.571	0	17.609	5880600	3052300	2828300
P24539	P24539	ATP synthase F(0) complex subunit B1, mitochondrial	ATP5F1	1	256		1	NaN	NaN	NaN	5	5	5	23.8	23.8	23.8	28.908	0	177.35	17237000	7465600	9771800	176;215
P24752	P24752	Acetyl-CoA acetyltransferase, mitochondrial	ACAT1	1	427		1	NaN	NaN	NaN	2	2	2	7.5	7.5	7.5	45.199	0.00048077	5.45	0	0	0
P24928	P24928	DNA-directed RNA polymerase II subunit RPB1	POLR2A	1	1970		0.929793	0.87446	0.95992	20.072	65	65	65	36.7	36.7	36.7	217.17	0	323.31	2413100000	1305900000	1107100000	34;58;501;520;524;660;1228;1309;1344
P24941;Q00526	P24941;Q00526	Cyclin-dependent kinase 2;Cyclin-dependent kinase 3	CDK2;CDK3	2	NaN		1	NaN	NaN	NaN	3	1	1	11.1	4.7	4.7	33.929	0.0013618	4.0737	6377300	2516600	3860700
P25205	P25205	DNA replication licensing factor MCM3	MCM3	1	808		0.175663	1.2766	1.3756	21.704	15	15	15	26.1	26.1	26.1	90.98	0	70.927	392850000	182600000	210250000	426;466
P25398	P25398	40S ribosomal protein S12	RPS12	1	132		0.622218	1.1383	1.0779	11.958	4	4	4	41.7	41.7	41.7	14.515	0	56.418	6741200000	2676900000	4064400000	12
P25440	P25440	Bromodomain-containing protein 2	BRD2	1	801		0.591605	0.95157	1.0874	22.195	22	22	20	32	32	29.2	88.06	0	317.43	2831000000	1313000000	1518000000	180;438
P25490;Q96MM3;O15391	P25490	Transcriptional repressor protein YY1	YY1	3	NaN		0.369937	0.81657	0.79173	24.858	9	9	9	23.2	23.2	23.2	44.712	0	46.402	287210000	149660000	137540000	255
P25705	P25705	ATP synthase subunit alpha, mitochondrial	ATP5A1	1	553		0.137895	1.4007	1.3146	39.857	21	21	21	46.5	46.5	46.5	59.75	0	169.77	1671600000	752220000	919410000	51;105;479
P25786	P25786	Proteasome subunit alpha type-1	PSMA1	1	263		1	NaN	NaN	NaN	3	3	3	17.9	17.9	17.9	29.555	0	12.49	12710000	7681100	5029300	261
P25789	P25789	Proteasome subunit alpha type-4	PSMA4	1	261		0.635972	1.2437	1.1299	26.54	5	5	5	16.9	16.9	16.9	29.483	0	10.354	47705000	22446000	25258000
P26045	P26045	Tyrosine-protein phosphatase non-receptor type 3	PTPN3	1	913		0.775693	0.91738	0.90465	13.571	5	5	5	8.2	8.2	8.2	103.99	0	45.536	91175000	48879000	42295000
P26368	P26368	Splicing factor U2AF 65 kDa subunit	U2AF2	1	475		0.825844	0.92259	1.0206	34.55	15	15	15	41.1	41.1	41.1	53.5	0	169.98	21359000000	12371000000	8987600000	105;110;125;144;212;238
P26373	P26373	60S ribosomal protein L13	RPL13	1	211		0.515417	1.2289	1.1125	45.102	13	13	13	47.4	47.4	47.4	24.261	0	221.1	7998900000	3565300000	4433600000	8;155
P26447	P26447	Protein S100-A4	S100A4	1	101		0.37587	0.88827	0.79366	8.3531	2	2	2	18.8	18.8	18.8	11.728	0	6.732	263070000	132800000	130280000	12
P26583	P26583	High mobility group protein B2	HMGB2	1	209		0.547257	0.8187	0.7302	9.7978	3	2	2	15.8	11.5	11.5	24.033	0	9.8729	57386000	31737000	25649000	132
P26599	P26599	Polypyrimidine tract-binding protein 1	PTBP1	1	531		0.509849	1.2253	1.2161	27.343	2	2	2	5.8	5.8	5.8	57.221	0.0013799	4.3764	10818000	5506000	5311700
P26640	P26640	Valine--tRNA ligase	VARS	1	1264		0.901731	0.85771	1.0238	74.889	8	8	8	9.4	9.4	9.4	140.47	0	45.361	98066000	52756000	45309000
P27348	P27348	14-3-3 protein theta	YWHAQ	1	245		0.203683	1.3494	1.2598	12.145	12	8	7	43.7	32.7	29.8	27.764	0	215.99	1125600000	497230000	628370000	121;160;218
P27635;Q96L21	P27635	60S ribosomal protein L10	RPL10	2	NaN		0.768401	1.246	1.0419	4.6643	7	7	7	28.5	28.5	28.5	24.604	0	95.062	746390000	293150000	453250000	136;184
P27694	P27694	Replication protein A 70 kDa DNA-binding subunit;Replication protein A 70 kDa DNA-binding subunit, N-terminally processed	RPA1	1	616		0.265436	0.74263	0.75479	28.352	15	15	15	36.7	36.7	36.7	68.137	0	209.68	633030000	359340000	273690000	97;592
P27708	P27708	CAD protein;Glutamine-dependent carbamoyl-phosphate synthase;Aspartate carbamoyltransferase;Dihydroorotase	CAD	1	2225		0.128579	1.2781	1.4366	23.387	33	33	33	20.3	20.3	20.3	242.98	0	139.2	656650000	305860000	350790000	522;2215
P27797	P27797	Calreticulin	CALR	1	417		1	NaN	NaN	NaN	2	2	2	6.2	6.2	6.2	48.141	0	6.491	18684000	8557200	10127000
P28066	P28066	Proteasome subunit alpha type-5	PSMA5	1	241		0.420622	1.4507	1.2602	11.136	2	2	2	13.3	13.3	13.3	26.411	0	10.835	80892000	31868000	49024000	59
P28074	P28074	Proteasome subunit beta type-5	PSMB5	1	263		1	NaN	NaN	NaN	3	3	3	13.3	13.3	13.3	28.48	0	12.322	3728900	1513200	2215700
P28288	P28288	ATP-binding cassette sub-family D member 3	ABCD3	1	659		0.279891	1.4346	1.4369	80.258	5	5	5	10.5	10.5	10.5	75.475	0	20.047	59590000	32983000	26607000	568
P28331	P28331	NADH-ubiquinone oxidoreductase 75 kDa subunit, mitochondrial	NDUFS1	1	727		0.696597	1.0422	1.0932	30.996	5	5	5	10.2	10.2	10.2	79.467	0	19.606	48822000	25687000	23134000	277
P28340	P28340	DNA polymerase delta catalytic subunit	POLD1	1	1107		0.859094	0.92257	1.0408	23.822	16	16	16	19.9	19.9	19.9	123.63	0	51.918	202970000	81793000	121180000
P28715	P28715	DNA repair protein complementing XP-G cells	ERCC5	1	1186		0.742484	0.83294	0.89719	27.871	13	13	13	14.6	14.6	14.6	133.11	0	70.741	413460000	237600000	175870000
P29083	P29083	General transcription factor IIE subunit 1	GTF2E1	1	439		0.359903	0.71319	0.74768	11.874	6	6	6	16.4	16.4	16.4	49.452	0	52.687	158100000	94502000	63595000
P29084	P29084	Transcription initiation factor IIE subunit beta	GTF2E2	1	291		0.562197	0.79399	0.82758	22.833	6	6	6	29.9	29.9	29.9	33.043	0	20.773	99633000	58896000	40737000	120
P29375	P29375	Lysine-specific demethylase 5A	KDM5A	1	1690		0.711855	0.7885	0.88186	33.773	12	12	12	8.8	8.8	8.8	192.09	0	54.584	167800000	87780000	80016000
P29401	P29401	Transketolase	TKT	1	623		0.166805	1.5956	1.5025	30.671	8	8	8	18.3	18.3	18.3	67.877	0	37.359	129770000	52019000	77754000
P29692	P29692	Elongation factor 1-delta	EEF1D	1	281		0.112077	1.4392	1.4629	21.314	9	9	9	43.1	43.1	43.1	31.121	0	76.67	491390000	203710000	287680000	29
P30048	P30048	Thioredoxin-dependent peroxide reductase, mitochondrial	PRDX3	1	256		1	NaN	NaN	NaN	2	2	2	10.2	10.2	10.2	27.692	0.0013768	4.2981	5563700	4341600	1222100
P30050	P30050	60S ribosomal protein L12	RPL12	1	165		0.210689	1.3714	1.2549	8.2703	5	5	5	43	43	43	17.818	0	145.42	5644000000	2478000000	3166000000
P30084	P30084	Enoyl-CoA hydratase, mitochondrial	ECHS1	1	290		1	NaN	NaN	NaN	2	2	1	11.4	11.4	7.2	31.387	0.0051129	3.1008	7192600	3453700	3738900
P30101	P30101	Protein disulfide-isomerase A3	PDIA3	1	505		0.0843374	1.7357	1.8552	47.011	9	9	9	19	19	19	56.782	0	36.625	39524000	12249000	27276000	338;434
P30153	P30153	Serine/threonine-protein phosphatase 2A 65 kDa regulatory subunit A alpha isoform	PPP2R1A	1	589		0.114635	1.3539	1.4586	26.313	9	9	8	23.3	23.3	20.2	65.308	0	44.008	357070000	172690000	184390000	208;350;489
P30154	P30154	Serine/threonine-protein phosphatase 2A 65 kDa regulatory subunit A beta isoform	PPP2R1B	1	601		1	NaN	NaN	NaN	2	1	1	6.2	3.2	3.2	66.213	0.0038827	3.2925	8646800	3260000	5386800
P30260	P30260	Cell division cycle protein 27 homolog	CDC27	1	824		0.763446	0.94718	0.90028	19.888	7	7	7	10.4	10.4	10.4	91.866	0	19.411	121230000	63565000	57665000
P30414	P30414	NK-tumor recognition protein;Putative peptidyl-prolyl cis-trans isomerase	NKTR	1	1462		1	NaN	NaN	NaN	2	2	2	2	2	2	165.67	0	6.2901	0	0	0
P30504	P30504	HLA class I histocompatibility antigen, Cw-4 alpha chain	HLA-C	1	366		1	NaN	NaN	NaN	4	1	1	14.2	3	3	40.994	0.0030501	3.4599	0	0	0
P30510;P30508;P30492;Q29960;Q29963;Q29865;Q07000;P30505;P04222;Q04826;P30480;P30479;P30460;P01889;Q9TNN7;P30501	P30510;P30508;P30492;Q29960;Q29963;Q29865;Q07000;P30505;P04222	HLA class I histocompatibility antigen, Cw-14 alpha chain;HLA class I histocompatibility antigen, Cw-12 alpha chain;HLA class I histocompatibility antigen, B-54 alpha chain;HLA class I histocompatibility antigen, Cw-16 alpha chain;HLA class I histocompatibility antigen, Cw-6 alpha chain;HLA class I histocompatibility antigen, Cw-18 alpha chain;HLA class I histocompatibility antigen, Cw-15 alpha c…	HLA-C;HLA-B	16	NaN		1	NaN	NaN	NaN	5	2	0	18	7.7	0	40.837	0	12.668	0	0	0
P30622	P30622	CAP-Gly domain-containing linker protein 1	CLIP1	1	1438		0.139719	1.1472	1.3128	31.635	49	49	44	37.8	37.8	35.5	162.24	0	323.31	3144200000	1617800000	1526400000	544;666;728;890;1092;1095;1098;1213
P30837	P30837	Aldehyde dehydrogenase X, mitochondrial	ALDH1B1	1	517		1	NaN	NaN	NaN	2	2	2	7.4	7.4	7.4	57.206	0	5.7942	10259000	3863000	6395900
P30838	P30838	Aldehyde dehydrogenase, dimeric NADP-preferring	ALDH3A1	1	453		0.83765	1.0052	1.016	130.01	3	2	2	9.5	6.8	6.8	50.394	0.00048031	5.3823	8477600	4130600	4347000
P30876	P30876	DNA-directed RNA polymerase II subunit RPB2	POLR2B	1	1174		0.568119	0.96841	1.0949	18.914	40	40	40	33.1	33.1	33.1	133.9	0	323.31	3734200000	1998400000	1735900000	53;108;109;368;594;603;733;744;908;1163;1165
P31689	P31689	DnaJ homolog subfamily A member 1	DNAJA1	1	397		0.680727	1.1554	1.0605	17.169	12	12	12	47.1	47.1	47.1	44.868	0	99.875	1052900000	480080000	572870000	85;90;358
P31943	P31943	Heterogeneous nuclear ribonucleoprotein H;Heterogeneous nuclear ribonucleoprotein H, N-terminally processed	HNRNPH1	1	449		0.58654	1.1988	1.1123	11.484	8	6	4	24.7	18.7	11.4	49.229	0	109.63	377690000	173520000	204170000	1;2;93
P31946	P31946	14-3-3 protein beta/alpha;14-3-3 protein beta/alpha, N-terminally processed	YWHAB	1	246		0.27185	1.4613	1.2865	15.236	12	7	6	48.4	34.6	30.9	28.082	0	129.25	840290000	358390000	481900000	24;123;162;220
P31947	P31947	14-3-3 protein sigma	SFN	1	248		1	NaN	NaN	NaN	3	1	1	10.5	3.2	3.2	27.774	0.0090312	2.6196	71871000	70469000	1402200	220
P32322	P32322	Pyrroline-5-carboxylate reductase 1, mitochondrial	PYCR1	1	319		1	NaN	NaN	NaN	2	2	2	9.7	9.7	9.7	33.36	0	9.2074	9117200	3767000	5350200	216
P32969	P32969	60S ribosomal protein L9	RPL9	1	192		0.686955	1.185	1.0587	11.609	10	10	10	51.6	51.6	51.6	21.863	0	101.66	4837200000	2273800000	2563400000	80
P33991;Q9UJA3	P33991	DNA replication licensing factor MCM4	MCM4	2	NaN		0.965372	0.83804	0.96834	19.201	42	42	42	51.2	51.2	51.2	96.557	0	323.31	15253000000	8324700000	6928500000	194;288;361;548;591;684;699;717;790;839
P33992	P33992	DNA replication licensing factor MCM5	MCM5	1	734		0.481585	1.1271	1.2378	20.033	4	4	4	7.6	7.6	7.6	82.285	0	13.304	43670000	20505000	23165000
P33993	P33993	DNA replication licensing factor MCM7	MCM7	1	719		0.966172	0.90211	0.96853	21.121	39	39	39	56.6	56.6	56.6	81.307	0	323.31	11873000000	6361400000	5511600000	131;237;306;462;556;572;588;621
P35222	P35222	Catenin beta-1	CTNNB1	1	781		0.499926	1.1181	1.2236	26.897	3	2	2	3.5	2.4	2.4	85.496	0.00047801	5.1969	20396000	9608300	10788000
P35226;P35227	P35226	Polycomb complex protein BMI-1	BMI1	2	NaN		0.464028	0.84941	0.79027	21.25	5	5	5	20.9	20.9	20.9	36.949	0	52.513	84658000	45012000	39647000
P35232	P35232	Prohibitin	PHB	1	272		0.293817	1.4828	1.4195	31.589	5	5	5	23.5	23.5	23.5	29.804	0	19.197	58995000	34274000	24721000
P35241	P35241	Radixin	RDX	1	583		1	NaN	NaN	NaN	2	2	1	3.1	3.1	1.5	68.563	0.0009298	4.6354	0	0	0
P35244	P35244	Replication protein A 14 kDa subunit	RPA3	1	121		0.454419	1.3637	1.2384	45.8	2	2	2	22.3	22.3	22.3	13.569	0	8.9415	96875000	46659000	50216000	40
P35250	P35250	Replication factor C subunit 2	RFC2	1	354		0.0869418	0.63677	0.66167	31.716	16	16	16	51.7	51.7	51.7	39.157	0	196.16	839100000	543080000	296020000	146;229
P35251	P35251	Replication factor C subunit 1	RFC1	1	1148		0.119722	0.66188	0.68476	42.841	14	14	14	16.7	16.7	16.7	128.25	0	80.698	843040000	533810000	309220000	784;785;800;846;949;953;996
P35269	P35269	General transcription factor IIF subunit 1	GTF2F1	1	517		0.771836	1.0537	1.035	22.503	24	24	24	34.4	34.4	34.4	58.24	0	323.31	9473300000	4913500000	4559800000	29;62;177;511
P35606	P35606	Coatomer subunit beta	COPB2	1	906		0.7889	0.91946	1.0304	19.143	25	25	25	35.4	35.4	35.4	102.49	0	225.93	2306200000	1219700000	1086400000	79;94;271;561;836
P35613	P35613	Basigin	BSG	1	385		1	NaN	NaN	NaN	2	2	2	7.3	7.3	7.3	42.2	0	8.1585	10491000	4601300	5889200
P35637	P35637	RNA-binding protein FUS	FUS	1	526		0.312004	1.3449	1.3417	46.894	5	3	3	12.7	10.1	10.1	53.425	0	31.699	71220000	33095000	38126000	321;464
P35659	P35659	Protein DEK	DEK	1	375		0.895489	0.89702	0.95184	26.799	25	25	25	50.7	50.7	50.7	42.674	0	269.94	24651000000	12733000000	11918000000	25;68;184;343
P35869;A9YTQ3	P35869	Aryl hydrocarbon receptor	AHR	2	NaN		0.918728	0.89535	0.95606	12.41	7	7	7	8.3	8.3	8.3	96.146	0	28.127	101510000	55482000	46031000	543
P35998	P35998	26S protease regulatory subunit 7	PSMC2	1	433		0.121533	1.7887	1.7292	64.996	5	5	5	14.8	14.8	14.8	48.633	0	21.865	27371000	13655000	13716000
P36542	P36542	ATP synthase subunit gamma, mitochondrial	ATP5C1	1	298		0.9052	1.0786	0.99508	17.975	5	5	5	16.8	16.8	16.8	32.996	0	22.804	340290000	174620000	165670000	129
P36578	P36578	60S ribosomal protein L4	RPL4	1	427		0.661899	1.1516	1.066	22.683	29	29	29	45.4	45.4	45.4	47.697	0	290.71	27528000000	12500000000	15028000000	281;284
P36776	P36776	Lon protease homolog, mitochondrial	LONP1	1	959		0.314947	1.2348	1.3945	17.738	3	3	3	6	6	6	106.49	0.0013661	4.1346	21872000	6376600	15495000
P36873	P36873	Serine/threonine-protein phosphatase PP1-gamma catalytic subunit	PPP1CC	1	323		0.615168	0.82798	0.84703	0.93296	3	2	2	10.8	7.4	7.4	36.983	0	14.935	81135000	47541000	33594000
P36915	P36915	Guanine nucleotide-binding protein-like 1	GNL1	1	607		0.317311	1.0822	1.1932	25.815	18	18	18	35.1	35.1	35.1	68.66	0	153.77	2671700000	1350100000	1321600000	139;187
P36954	P36954	DNA-directed RNA polymerase II subunit RPB9	POLR2I	1	125		0.928059	1.0537	1.0135	44.068	2	2	2	30.4	30.4	30.4	14.523	0	42.507	211020000	101170000	109850000	1
P37108	P37108	Signal recognition particle 14 kDa protein	SRP14	1	136		0.565577	0.89804	0.87287	16.71	9	9	9	44.9	44.9	44.9	14.57	0	117.4	3510600000	1797700000	1712900000	1;81
P38432	P38432	Coilin	COIL	1	576		0.563387	1.1553	1.1758	27.03	6	6	6	12.8	12.8	12.8	62.608	0	30.818	189220000	88954000	100260000
P38646	P38646	Stress-70 protein, mitochondrial	HSPA9	1	679		0.837306	0.94614	1.0176	24.589	18	18	18	31.4	31.4	31.4	73.68	0	126.65	1077600000	579670000	497980000	172;174;389;584
P38919	P38919	Eukaryotic initiation factor 4A-III;Eukaryotic initiation factor 4A-III, N-terminally processed	EIF4A3	1	411		0.118719	1.3983	1.3349	39.105	30	30	25	60.8	60.8	54.7	46.871	0	208.37	7534500000	3046500000	4488000000	7;183;192;228;233;297;307;311
P39019	P39019	40S ribosomal protein S19	RPS19	1	145		0.317918	1.4366	1.1929	13.647	9	9	9	42.8	42.8	42.8	16.06	0	66.55	5021200000	2148000000	2873300000	88
P39023;Q92901	P39023	60S ribosomal protein L3	RPL3	2	NaN		0.345795	1.3073	1.1796	20.274	26	26	26	51.6	51.6	51.6	46.108	0	147.32	11423000000	4962200000	6460300000	153;181;216;332;389
P39656	P39656	Dolichyl-diphosphooligosaccharide--protein glycosyltransferase 48 kDa subunit	DDOST	1	456		0.430021	1.2527	1.254	54.633	5	5	5	14.7	14.7	14.7	50.8	0	17.108	97245000	39851000	57394000
P39687;O95626;O43423	P39687	Acidic leucine-rich nuclear phosphoprotein 32 family member A	ANP32A	3	NaN		0.828919	1.058	1.0531	53.093	5	4	4	17.7	12.4	12.4	28.585	0	11.428	97025000	40476000	56549000
P39748	P39748	Flap endonuclease 1	FEN1	1	380		0.900462	1.1115	1.0243	41.143	2	2	2	8.2	8.2	8.2	42.592	0	12.376	68124000	31203000	36921000
P40222	P40222	Alpha-taxilin	TXLNA	1	546		0.567841	0.67306	0.82967	21.207	4	4	4	13.6	13.6	13.6	61.89	0	14.045	81998000	41588000	40411000
P40227;Q92526	P40227	T-complex protein 1 subunit zeta	CCT6A	2	NaN		0.203334	1.259	1.3463	39.005	12	12	12	31.6	31.6	31.6	58.024	0	56.87	350860000	146040000	204820000	67;143
P40429;Q6NVV1	P40429;Q6NVV1	60S ribosomal protein L13a;Putative 60S ribosomal protein L13a protein RPL13AP3	RPL13A;RPL13AP3	2	NaN		0.740793	1.2211	1.0435	4.7014	10	10	10	33.5	33.5	33.5	23.577	0	33.037	3842100000	1729600000	2112500000	118
P40939	P40939	Trifunctional enzyme subunit alpha, mitochondrial;Long-chain enoyl-CoA hydratase;Long chain 3-hydroxyacyl-CoA dehydrogenase	HADHA	1	763		0.132525	0.65687	0.72787	20.512	22	22	22	38.4	38.4	38.4	82.999	0	147.56	1008800000	631320000	377520000	76;191;215;273;332;443;497;506;622;652
P41091;Q2VIR3	P41091;Q2VIR3	Eukaryotic translation initiation factor 2 subunit 3;Putative eukaryotic translation initiation factor 2 subunit 3-like protein	EIF2S3;EIF2S3L	2	NaN		0.872039	0.89759	0.93089	17.49	10	10	10	32	32	32	51.109	0	85.802	542700000	269460000	273240000	405
P41208;Q12798	P41208	Centrin-2	CETN2	2	NaN		0.480305	0.98665	0.85077	18.424	7	7	7	44.8	44.8	44.8	19.738	0	70.24	1097800000	554310000	543460000	19;72;84;93;97
P41227;Q9BSU3	P41227;Q9BSU3	N-alpha-acetyltransferase 10;N-alpha-acetyltransferase 11	NAA10;NAA11	2	NaN		0.834234	0.96044	0.85909	60.847	6	6	6	21.7	21.7	21.7	26.458	0	16.039	52502000	25073000	27429000	98;147
P41252	P41252	Isoleucine--tRNA ligase, cytoplasmic	IARS	1	1262		0.155008	1.4551	1.5207	14.932	11	11	11	11.3	11.3	11.3	144.5	0	61.74	215810000	88013000	127800000	825
P42285	P42285	Superkiller viralicidic activity 2-like 2	SKIV2L2	1	1042		0.968523	0.87301	0.97452	22.727	25	25	25	30.6	30.6	30.6	117.8	0	116.31	594380000	328330000	266050000	487;491;520;726;872
P42345	P42345	Serine/threonine-protein kinase mTOR	MTOR	1	2549		0.806023	0.74617	0.84628	97.777	4	4	4	2.4	2.4	2.4	288.89	0	8.0788	14414000	6619400	7794100
P42356;A4QPH2	P42356	Phosphatidylinositol 4-kinase alpha	PI4KA	2	NaN		1	NaN	NaN	NaN	3	3	3	1.6	1.6	1.6	236.83	0	6.466	3310500	1785200	1525300
P42568	P42568	Protein AF-9	MLLT3	1	568		0.860701	1.0169	1.0099	26.336	7	7	7	15.3	15.3	15.3	63.351	0	64.025	529870000	287560000	242310000
P42677	P42677	40S ribosomal protein S27	RPS27	1	84		0.538055	1.2813	1.1048	18.124	4	4	3	31	31	15.5	9.461	0	26.998	2983700000	1284000000	1699700000	33
P42696	P42696	RNA-binding protein 34	RBM34	1	430		0.998704	0.98136	0.97628	20.443	20	20	20	48.8	48.8	48.8	48.564	0	147.93	1519400000	736660000	782710000
P42704	P42704	Leucine-rich PPR motif-containing protein, mitochondrial	LRPPRC	1	1394		0.216853	1.112	1.2507	17.822	55	55	55	46.3	46.3	46.3	157.9	0	307.33	1821100000	900050000	921060000	248;258;301;552;1078;1087;1151;1164;1177
P42766	P42766	60S ribosomal protein L35	RPL35	1	123		0.252323	1.2693	1.2283	37.391	5	5	5	34.1	34.1	34.1	14.551	0	43.253	4203800000	1916700000	2287100000
P42898	P42898	Methylenetetrahydrofolate reductase	MTHFR	1	656		0.378278	1.3368	1.3278	46.879	3	3	3	6.1	6.1	6.1	74.596	0	9.5089	25655000	9723400	15932000
P43307	P43307	Translocon-associated protein subunit alpha	SSR1	1	286		0.79802	1.0095	0.91262	14.83	2	2	2	8	8	8	32.235	0	13.971	159410000	77187000	82220000
P43487	P43487	Ran-specific GTPase-activating protein	RANBP1	1	201		0.625198	1.2455	1.1367	11.09	2	2	2	10.9	10.9	10.9	23.31	0	6.8758	25899000	12696000	13202000
P43686	P43686	26S protease regulatory subunit 6B	PSMC4	1	418		0.161716	1.4251	1.5102	21.575	10	10	10	32.5	32.5	32.5	47.366	0	43.932	80640000	27113000	53527000
P45880	P45880	Voltage-dependent anion-selective channel protein 2	VDAC2	1	294		0.816374	0.97185	0.85097	28.4	3	3	3	11.9	11.9	11.9	31.566	0	7.2116	20030000	11326000	8704300
P45973	P45973	Chromobox protein homolog 5	CBX5	1	191		0.385263	0.90277	0.82419	10.064	8	8	8	31.9	31.9	31.9	22.225	0	57.617	1056300000	582700000	473600000
P46013	P46013	Antigen KI-67	MKI67	1	3256		1	NaN	NaN	NaN	3	3	3	1	1	1	358.69	0	8.0006	8687400	4741200	3946200
P46060	P46060	Ran GTPase-activating protein 1	RANGAP1	1	587		0.741614	0.81462	0.89249	6.25	2	2	2	2.9	2.9	2.9	63.541	0.0013838	4.4337	218450000	111100000	107350000
P46087	P46087	Probable 28S rRNA (cytosine(4447)-C(5))-methyltransferase	NOP2	1	812		0.292389	0.7195	0.79498	22.259	27	27	27	37.3	37.3	37.3	89.301	0	323.31	6020600000	3576800000	2443700000	289;402;406
P46100	P46100	Transcriptional regulator ATRX	ATRX	1	2492		0.903834	0.94658	0.99553	29.628	24	24	24	12.1	12.1	12.1	282.58	0	135.7	289850000	159500000	130350000	474;2020
P46776	P46776	60S ribosomal protein L27a	RPL27A	1	148		1	NaN	NaN	NaN	5	5	5	29.1	29.1	29.1	16.561	0	46.609	1781100000	816010000	965060000
P46777	P46777	60S ribosomal protein L5	RPL5	1	297		0.364127	1.2697	1.1713	22.323	17	17	17	35.7	35.7	35.7	34.362	0	188.42	12047000000	5238600000	6808700000	200;208;212;235;236;239
P46778	P46778	60S ribosomal protein L21	RPL21	1	160		0.326111	1.3092	1.1889	6.3828	9	9	9	43.8	43.8	43.8	18.565	0	48.389	4545400000	1964200000	2581200000	14;31;159
P46779	P46779	60S ribosomal protein L28	RPL28	1	137		0.885391	1.196	1.0052	8.3233	5	5	5	27	27	27	15.747	0	14.286	1030200000	472000000	558190000	8
P46781	P46781	40S ribosomal protein S9	RPS9	1	194		0.818241	1.1622	1.0226	19.036	16	16	16	46.4	46.4	46.4	22.591	0	56.226	7947600000	3527500000	4420100000	92
P46782	P46782	40S ribosomal protein S5;40S ribosomal protein S5, N-terminally processed	RPS5	1	204		0.556453	1.2118	1.0987	12.815	10	10	10	46.6	46.6	46.6	22.876	0	63.46	2456500000	1146500000	1309900000	1;78
P46783;Q9NQ39	P46783;Q9NQ39	40S ribosomal protein S10;Putative 40S ribosomal protein S10-like	RPS10;RPS10P5	2	NaN		0.591922	1.1638	1.0873	21.442	7	7	7	38.8	38.8	38.8	18.898	0	67.553	5081900000	2294600000	2787300000	46
P46940	P46940	Ras GTPase-activating-like protein IQGAP1	IQGAP1	1	1657		0.870504	0.84104	0.94597	18.769	44	44	41	32.1	32.1	30.7	189.25	0	323.31	2693000000	1486900000	1206100000	866;892;913;993;1002;1102;1160;1240;1379
P46976	P46976	Glycogenin-1	GYG1	1	350		0.50414	1.3292	1.2204	66.475	4	4	4	14.3	14.3	14.3	39.383	0	11.338	16635000	7174300	9460500	333
P46977	P46977	Dolichyl-diphosphooligosaccharide--protein glycosyltransferase subunit STT3A	STT3A	1	705		0.581502	1.2111	1.1663	12.884	6	5	5	7.4	6.4	6.4	80.529	0	14.476	81855000	40414000	41442000
P47755	P47755	F-actin-capping protein subunit alpha-2	CAPZA2	1	286		0.109822	1.8135	1.7642	21.002	3	3	3	18.2	18.2	18.2	32.949	0	31.271	48186000	17933000	30253000
P47897	P47897	Glutamine--tRNA ligase	QARS	1	775		1	NaN	NaN	NaN	2	2	2	3.1	3.1	3.1	87.798	0	7.0199	12650000	3460600	9189300
P47914	P47914	60S ribosomal protein L29	RPL29	1	159		0.822418	1.1647	1.0215	17.697	4	4	4	21.4	21.4	21.4	17.752	0	14.946	1637500000	734120000	903350000
P47985;P0C7P4	P47985;P0C7P4	Cytochrome b-c1 complex subunit Rieske, mitochondrial;Cytochrome b-c1 complex subunit 11;Putative cytochrome b-c1 complex subunit Rieske-like protein 1	UQCRFS1;UQCRFS1P1	2	NaN		0.255724	0.61233	0.58519	10.654	2	2	2	12.8	12.8	12.8	29.668	0	7.5208	26024000	18211000	7812500	140
P48047	P48047	ATP synthase subunit O, mitochondrial	ATP5O	1	213		0.39699	1.3866	1.2763	89.51	4	4	4	23.5	23.5	23.5	23.277	0	17.112	187820000	83009000	104810000	185
P48426	P48426	Phosphatidylinositol 5-phosphate 4-kinase type-2 alpha	PIP4K2A	1	406		0.318329	0.76641	0.80357	13.173	13	9	9	34.5	25.6	25.6	46.224	0	57.967	1603200000	1033500000	569650000	155;272
P48444	P48444	Coatomer subunit delta	ARCN1	1	511		0.716629	1.2039	1.0816	169.31	5	5	5	10.4	10.4	10.4	57.21	0	14.809	40711000	15894000	24817000
P48556	P48556	26S proteasome non-ATPase regulatory subunit 8	PSMD8	1	350		0.988544	1.0675	0.94219	13.105	4	4	4	9.1	9.1	9.1	39.611	0	8.4356	23402000	10285000	13117000
P48643	P48643	T-complex protein 1 subunit epsilon	CCT5	1	541		0.0805204	1.5505	1.6793	23.095	7	7	7	20.1	20.1	20.1	59.67	0	28.757	74527000	28933000	45594000	4;239
P48651	P48651	Phosphatidylserine synthase 1	PTDSS1	1	473		0.605387	1.0576	1.1044	24.623	5	5	5	12.5	12.5	12.5	55.527	0	27.237	633320000	315710000	317610000	130
P48729;Q8N752	P48729;Q8N752	Casein kinase I isoform alpha;Casein kinase I isoform alpha-like	CSNK1A1;CSNK1A1L	2	NaN		0.442743	0.81445	0.81454	12.568	8	8	8	27.3	27.3	27.3	38.914	0	32.13	265290000	142360000	122930000	115;120;275;300
P49005	P49005	DNA polymerase delta subunit 2	POLD2	1	469		0.167729	0.66162	0.64986	105.89	8	8	8	23.2	23.2	23.2	51.289	0	63.116	106060000	59300000	46764000	101
P49207	P49207	60S ribosomal protein L34	RPL34	1	117		0.745136	1.2553	1.0423	32.848	4	4	4	22.2	22.2	22.2	13.293	0	10.357	1738700000	780980000	957680000
P49336;Q9BWU1	P49336	Cyclin-dependent kinase 8	CDK8	2	NaN		0.158602	1.5552	1.6369	92.594	3	3	3	6	6	6	53.283	0	6.4753	44795000	20035000	24760000
P49368	P49368	T-complex protein 1 subunit gamma	CCT3	1	545		0.154836	1.2358	1.4005	31.537	12	12	12	28.6	28.6	28.6	60.533	0	95.797	478080000	205230000	272850000	49;54;59;133;305;429
P49406	P49406	39S ribosomal protein L19, mitochondrial	MRPL19	1	292		1	NaN	NaN	NaN	5	5	5	11.6	11.6	11.6	33.535	0	12.933	36792000	22741000	14051000
P49458	P49458	Signal recognition particle 9 kDa protein	SRP9	1	86		0.266836	0.8304	0.7861	8.0389	4	4	4	43	43	43	10.112	0	29.823	1450300000	770030000	680300000	23;70
P49585;Q9Y5K3	P49585;Q9Y5K3	Choline-phosphate cytidylyltransferase A;Choline-phosphate cytidylyltransferase B	PCYT1A;PCYT1B	2	NaN		0.371536	1.4456	1.3344	12.619	5	5	5	20.4	20.4	20.4	41.731	0	14.128	9529300	4024700	5504600
P49642	P49642	DNA primase small subunit	PRIM1	1	420		1	NaN	NaN	NaN	2	2	2	4	4	4	49.901	0.0051064	3.0716	0	0	0
P49711;Q8NI51	P49711	Transcriptional repressor CTCF	CTCF	2	NaN		0.666439	0.81065	0.8977	30.343	13	13	13	21.6	21.6	21.6	82.785	0	160.44	1526100000	881380000	644690000	540
P49736	P49736	DNA replication licensing factor MCM2	MCM2	1	904		0.913476	0.89435	0.99808	23.35	40	40	40	50.2	50.2	50.2	101.89	0	323.31	14157000000	7582800000	6574200000	10;167;188;604;674;755;770;793;798
P49756	P49756	RNA-binding protein 25	RBM25	1	843		0.91775	0.83214	0.95708	19.753	28	28	28	35.2	35.2	35.2	100.18	0	323.31	7947500000	4321400000	3626100000	269;767;799;813
P49760	P49760	Dual specificity protein kinase CLK2	CLK2	1	499		1	NaN	NaN	NaN	3	3	3	7.2	7.2	7.2	60.089	0	10.575	15924000	10604000	5319300
P49761	P49761	Dual specificity protein kinase CLK3	CLK3	1	638		0.671027	1.031	1.0781	14.893	10	10	10	20.1	20.1	20.1	73.514	0	55.507	436070000	237750000	198320000	545;600
P49770	P49770	Translation initiation factor eIF-2B subunit beta	EIF2B2	1	351		0.22239	0.76168	0.76941	18.967	10	10	10	33.9	33.9	33.9	38.989	0	78.848	979640000	541950000	437690000	58;68;81
P49792;Q7Z3J3;A6NKT7;Q99666;O14715	P49792	E3 SUMO-protein ligase RanBP2	RANBP2	5	NaN		0.551219	0.72778	0.8235	52.79	7	7	6	2.5	2.5	2.2	358.2	0	23.837	63136000	33583000	29553000
P49821	P49821	NADH dehydrogenase [ubiquinone] flavoprotein 1, mitochondrial	NDUFV1	1	464		0.961611	1.0003	0.95487	55.452	3	3	3	6.5	6.5	6.5	50.817	0	7.694	16972000	9320400	7651400
P49848	P49848	Transcription initiation factor TFIID subunit 6	TAF6	1	677		0.776543	0.88391	0.90607	18.353	11	11	11	20.5	20.5	20.5	72.668	0	78.381	270580000	158430000	112150000	19
P50395;P31150	P50395;P31150	Rab GDP dissociation inhibitor beta;Rab GDP dissociation inhibitor alpha	GDI2;GDI1	2	NaN		1	NaN	NaN	NaN	2	2	2	6.3	6.3	6.3	50.663	0.0030475	3.4469	3636200	3023800	612340
P50402	P50402	Emerin	EMD	1	254		1	NaN	NaN	NaN	3	3	3	16.5	16.5	16.5	28.994	0	5.7473	0	0	0
P50416	P50416	Carnitine O-palmitoyltransferase 1, liver isoform	CPT1A	1	773		0.574822	1.0411	1.1173	12.752	12	12	12	18.4	18.4	18.4	88.367	0	74.184	275480000	129330000	146150000	194;202;619
P50454	P50454	Serpin H1	SERPINH1	1	418		0.632551	1.1363	1.0933	41.159	10	10	10	28	28	28	46.44	0	58.066	329400000	155130000	174270000	271
Q8IZP2;P50502;Q8NFI4	Q8IZP2;P50502;Q8NFI4	Putative protein FAM10A4;Hsc70-interacting protein;Putative protein FAM10A5	ST13P4;ST13;ST13P5	3	NaN		0.126149	0.49003	0.49733	48.915	2	2	2	10	10	10	27.406	0	6.6103	56239000	35045000	21194000
P50750	P50750	Cyclin-dependent kinase 9	CDK9	1	372		1	NaN	NaN	NaN	4	3	3	11	8.9	8.9	42.777	0	35.66	5996300	3718800	2277500
P50914	P50914	60S ribosomal protein L14	RPL14	1	215		0.692651	1.3275	1.0698	14.325	7	7	7	27.9	27.9	27.9	23.432	0	36	598710000	270790000	327930000	104
P50991	P50991	T-complex protein 1 subunit delta	CCT4	1	539		0.0939049	1.5689	1.6426	16.063	10	10	10	29.5	29.5	29.5	57.924	0	71.144	210020000	79437000	130580000	151;186;192;260;272;458
P51398	P51398	28S ribosomal protein S29, mitochondrial	DAP3	1	398		0.980333	0.91365	0.95927	17.99	11	11	11	33.7	33.7	33.7	45.566	0	129.03	809800000	449030000	360770000
P51531	P51531	Probable global transcription activator SNF2L2	SMARCA2	1	1590		0.726286	0.98754	1.0572	15.221	42	20	20	28.6	16.9	16.9	181.28	0	121.42	599440000	307880000	291550000	507;691;767;848;1006;1010;1203;1254;1275;1337;1387
P51532	P51532	Transcription activator BRG1	SMARCA4	1	1647		0.85811	0.89097	1.0122	19.047	65	65	43	38.4	38.4	27.1	184.64	0	323.31	8032600000	4330000000	3702600000	202;531;612;645;797;878;1036;1040;1233;1317;1338
P51571	P51571	Translocon-associated protein subunit delta	SSR4	1	173		0.787728	1.2032	1.0703	16.267	3	3	3	24.9	24.9	24.9	18.998	0	16.036	159060000	76878000	82185000	64
P51608	P51608	Methyl-CpG-binding protein 2	MECP2	1	486		0.982106	1.0065	0.92819	17.522	4	4	4	9.9	9.9	9.9	52.44	0	13.135	23051000	11847000	11205000
P51610	P51610	Host cell factor 1;HCF N-terminal chain 1;HCF N-terminal chain 2;HCF N-terminal chain 3;HCF N-terminal chain 4;HCF N-terminal chain 5;HCF N-terminal chain 6;HCF C-terminal chain 1;HCF C-terminal chain 2;HCF C-terminal chain 3;HCF C-terminal chain 4;HCF C-terminal chain 5;HCF C-terminal chain 6	HCFC1	1	2035		0.984976	0.98531	0.9605	6.8867	11	11	11	8.4	8.4	8.4	208.73	0	73.192	238600000	129040000	109560000
P51648;P48448;P43353	P51648	Fatty aldehyde dehydrogenase	ALDH3A2	3	NaN		0.784652	0.85317	0.90818	73.143	7	7	6	18.1	18.1	15.7	54.847	0	29.898	348130000	207530000	140600000	328
P51665	P51665	26S proteasome non-ATPase regulatory subunit 7	PSMD7	1	324		0.911578	0.96264	0.95346	16.282	5	5	5	18.5	18.5	18.5	37.025	0	16.338	67602000	30921000	36680000
P51825	P51825	AF4/FMR2 family member 1	AFF1	1	1210		0.231808	0.53986	0.57103	24.949	5	5	5	4.8	4.8	4.8	131.42	0	14.117	11398000	4577500	6820100
P52209	P52209	6-phosphogluconate dehydrogenase, decarboxylating	PGD	1	483		1	NaN	NaN	NaN	3	3	3	9.1	9.1	9.1	53.139	0	7.2982	10963000	8333600	2629000
P52272	P52272	Heterogeneous nuclear ribonucleoprotein M	HNRNPM	1	730		0.95369	0.85695	0.96557	51.977	20	20	20	35.8	35.8	35.8	77.515	0	152.4	1012300000	530650000	481650000	18;105;226;326;334;336;346;349;357;360;457;465;592;596;607;611
P52292	P52292	Importin subunit alpha-1	KPNA2	1	529		0.553688	1.1376	1.1265	27.401	13	13	13	29.1	29.1	29.1	57.861	0	103.79	912050000	408980000	503070000	359
P52294	P52294	Importin subunit alpha-5;Importin subunit alpha-5, N-terminally processed	KPNA1	1	538		0.089883	0.41208	0.46419	48.434	5	5	4	11.5	11.5	8.9	60.221	0	24.953	21737000	14067000	7669800
P52298	P52298	Nuclear cap-binding protein subunit 2	NCBP2	1	156		1	NaN	NaN	NaN	2	2	2	12.2	12.2	12.2	18.001	0	6.9602	45702000	22478000	23223000
P52306	P52306	Rap1 GTPase-GDP dissociation stimulator 1	RAP1GDS1	1	607		1	NaN	NaN	NaN	2	2	2	4.3	4.3	4.3	66.316	0.00048403	5.5615	6983000	2243200	4739700
P52434	P52434	DNA-directed RNA polymerases I, II, and III subunit RPABC3	POLR2H	1	150		0.502641	0.83057	0.80519	13.681	6	6	6	57.3	57.3	57.3	17.143	0	31.396	201730000	109920000	91809000	92
P52435;Q9H1A7;Q9GZM3	P52435;Q9H1A7;Q9GZM3	DNA-directed RNA polymerase II subunit RPB11-a;DNA-directed RNA polymerase II subunit RPB11-b2;DNA-directed RNA polymerase II subunit RPB11-b1	POLR2J;POLR2J3;POLR2J2	3	NaN		0.690364	0.90973	0.88351	16.602	5	5	5	36.8	36.8	36.8	13.293	0	30.951	220150000	122510000	97637000	1
P52597	P52597	Heterogeneous nuclear ribonucleoprotein F;Heterogeneous nuclear ribonucleoprotein F, N-terminally processed	HNRNPF	1	415		0.847681	1.1519	1.0149	16.092	11	11	9	36.9	36.9	30.4	45.671	0	184.09	1605400000	767410000	837990000	2;202
P52737	P52737	Zinc finger protein 136	ZNF136	1	540		1	NaN	NaN	NaN	2	2	2	3.9	3.9	3.9	62.783	0	6.0905	3069200	1695700	1373500
P52789;P19367;P52790	P52789	Hexokinase-2	HK2	3	NaN		0.838039	0.94637	1.0158	91.639	5	5	5	6.7	6.7	6.7	102.38	0	11.948	47226000	23074000	24152000	744;748
P52815	P52815	39S ribosomal protein L12, mitochondrial	MRPL12	1	198		0.0914228	0.65014	0.59203	17.451	2	2	2	11.6	11.6	11.6	21.348	0	11	178030000	104390000	73646000
P53007	P53007	Tricarboxylate transport protein, mitochondrial	SLC25A1	1	311		0.930633	1.1379	1.0125	17.566	8	8	8	25.4	25.4	25.4	34.012	0	39.779	197340000	91874000	105460000	104;112;202
P53396	P53396	ATP-citrate synthase	ACLY	1	1101		1	NaN	NaN	NaN	2	2	2	2.3	2.3	2.3	120.84	0.0004787	5.2162	2573200	1859000	714130
P53597	P53597	Succinyl-CoA ligase [ADP/GDP-forming] subunit alpha, mitochondrial	SUCLG1	1	346		0.451046	1.2759	1.2625	15.288	3	3	3	12.1	12.1	12.1	36.249	0	10.39	51082000	21364000	29718000
P53618	P53618	Coatomer subunit beta	COPB1	1	953		0.664368	0.93384	0.8972	27.938	16	16	16	23.6	23.6	23.6	107.14	0	93.951	1002800000	519790000	483010000	323;476;642;674;843;859;936
P53621	P53621	Coatomer subunit alpha;Xenin;Proxenin	COPA	1	1224		0.857553	0.84488	0.94293	17.122	54	54	54	42.6	42.6	42.6	138.34	0	323.31	13347000000	7322500000	6024600000	217;332;355;432;500;614;729
P53677	P53677	AP-3 complex subunit mu-2	AP3M2	1	418		1	NaN	NaN	NaN	4	1	1	10	2.9	2.9	46.977	0.00093502	4.7208	5282200	2834000	2448200	394
P53680	P53680	AP-2 complex subunit sigma	AP2S1	1	142		1	NaN	NaN	NaN	3	3	3	21.1	21.1	21.1	17.018	0	12.164	37849000	15049000	22801000	117
P53985	P53985	Monocarboxylate transporter 1	SLC16A1	1	500		0.658464	1.0808	1.083	15.468	4	4	4	6.6	6.6	6.6	53.944	0	178.23	388060000	194990000	193070000
P53999	P53999	Activated RNA polymerase II transcriptional coactivator p15	SUB1	1	127		0.711207	0.92979	0.90843	25.118	9	9	9	38.6	38.6	38.6	14.395	0	121.48	5619200000	2869100000	2750100000	63;90;96
P54132	P54132	Bloom syndrome protein	BLM	1	1417		1	NaN	NaN	NaN	4	4	4	4	4	4	159	0	18.823	16378000	10241000	6136900	1190
P54136	P54136	Arginine--tRNA ligase, cytoplasmic	RARS	1	660		0.148376	1.4607	1.5315	15.723	6	6	6	10.9	10.9	10.9	75.378	0	15.89	70417000	27639000	42779000
P54198	P54198	Protein HIRA	HIRA	1	1017		0.887066	1.0189	1.0296	31.392	11	11	11	15	15	15	111.83	0	29.399	148670000	78134000	70538000	585
P54274	P54274	Telomeric repeat-binding factor 1	TERF1	1	439		0.217857	0.64404	0.67944	4.0448	5	5	5	12.1	12.1	12.1	50.245	0	15.104	71528000	43158000	28370000	208;216
P54727	P54727	UV excision repair protein RAD23 homolog B	RAD23B	1	409		0.598382	0.83214	0.88107	14.281	12	12	11	41.3	41.3	41.3	43.171	0	151.63	1030400000	604540000	425890000	73;227
P54886	P54886	Delta-1-pyrroline-5-carboxylate synthase;Glutamate 5-kinase;Gamma-glutamyl phosphate reductase	ALDH18A1	1	795		0.476397	1.1586	1.2419	32.605	7	7	7	10.4	10.4	10.4	87.301	0	26.24	59893000	27378000	32515000	551;636
P55010	P55010	Eukaryotic translation initiation factor 5	EIF5	1	431		0.975983	0.93644	0.97707	20.777	5	5	5	14.6	14.6	14.6	49.222	0	27.287	81276000	47067000	34209000	275
P55060	P55060	Exportin-2	CSE1L	1	971		0.408026	0.56834	0.66511	94.766	8	8	8	11.3	11.3	11.3	110.42	0	21.686	34341000	17670000	16671000
P55081	P55081	Microfibrillar-associated protein 1	MFAP1	1	439		0.713091	1.0009	1.0621	6.7403	16	16	16	43.3	43.3	43.3	51.958	0	224.87	628770000	323650000	305120000	50;127;167;349
P55199	P55199	RNA polymerase II elongation factor ELL	ELL	1	621		0.353402	1.4975	1.3527	13.717	4	4	4	8.7	8.7	8.7	68.264	0	20.603	33226000	13794000	19432000
P55201	P55201	Peregrin	BRPF1	1	1214		0.97992	0.94689	0.99359	19.797	9	9	7	8.7	8.7	7.1	137.5	0	21.659	175710000	80095000	95615000
P55209	P55209	Nucleosome assembly protein 1-like 1	NAP1L1	1	391		0.421969	1.2041	1.1905	38.687	7	7	6	17.6	17.6	15.1	45.374	0	49.522	455010000	224510000	230500000	184
P55265	P55265	Double-stranded RNA-specific adenosine deaminase	ADAR	1	1226		0.210332	1.9725	1.4442	69.749	6	6	6	6	6	6	136.06	0	24.07	89009000	44255000	44754000
P55735	P55735	Protein SEC13 homolog	SEC13	1	322		0.94797	0.94875	1.0058	10.158	4	4	4	18.9	18.9	18.9	35.54	0	47.364	134690000	71235000	63456000	15;21
P55769	P55769	NHP2-like protein 1;NHP2-like protein 1, N-terminally processed	NHP2L1	1	128		1	NaN	NaN	NaN	3	3	3	24.2	24.2	24.2	14.173	0	19.301	22076000	10317000	11759000
P55795	P55795	Heterogeneous nuclear ribonucleoprotein H2;Heterogeneous nuclear ribonucleoprotein H2, N-terminally processed	HNRNPH2	1	449		0.293244	1.5212	1.4202	9.6234	4	1	1	13.4	3.8	3.8	49.263	0	11.993	23683000	9187400	14496000
P55884	P55884	Eukaryotic translation initiation factor 3 subunit B	EIF3B	1	814		0.262768	1.1177	1.2222	15.592	42	42	42	53.9	53.9	53.9	92.48	0	323.31	13052000000	6355100000	6697000000	1;273;395;441;454;496;561;753;754;763;769
P56134	P56134	ATP synthase subunit f, mitochondrial	ATP5J2	1	94		0.106034	1.5795	1.6134	50.769	2	2	2	25.5	25.5	25.5	10.918	0	12.673	73763000	35277000	38486000	32
P56192	P56192	Methionine--tRNA ligase, cytoplasmic	MARS	1	900		0.479174	1.1336	1.1611	33.926	17	17	17	28.8	28.8	28.8	101.11	0	124.61	718020000	360850000	357170000	552;606;672
P56537	P56537	Eukaryotic translation initiation factor 6	EIF6	1	245		0.260957	0.92705	0.78399	17.18	5	5	5	31.4	31.4	31.4	26.599	0	47.174	2400100000	1264800000	1135300000	236
P56556	P56556	NADH dehydrogenase [ubiquinone] 1 alpha subcomplex subunit 6	NDUFA6	1	154		1	NaN	NaN	NaN	2	2	2	12.3	12.3	12.3	17.871	0	12.063	0	0	0
P56589	P56589	Peroxisomal biogenesis factor 3	PEX3	1	373		1	NaN	NaN	NaN	2	2	2	5.6	5.6	5.6	42.139	0	6.3596	6897400	6897400	0
P57088	P57088	Transmembrane protein 33	TMEM33	1	247		0.429052	1.2214	1.1867	8.2726	5	5	5	19.4	19.4	19.4	27.978	0	65.011	366430000	221840000	144590000	27
P57678	P57678	Gem-associated protein 4	GEMIN4	1	1058		0.981564	0.83649	0.97219	18.641	33	33	33	33.8	33.8	33.8	120.04	0	278.29	5704400000	3320600000	2383800000	185;408;832
P57740	P57740	Nuclear pore complex protein Nup107	NUP107	1	925		0.767057	0.92939	1.0534	48.6	5	5	5	8.3	8.3	8.3	106.37	0	11.669	47682000	27581000	20101000
P59780	P59780	AP-3 complex subunit sigma-2	AP3S2	1	193		0.152105	0.74462	0.70368	19.773	5	5	5	25.9	25.9	25.9	22.017	0	20.634	359100000	215950000	143150000	1
P59998	P59998	Actin-related protein 2/3 complex subunit 4	ARPC4	1	168		0.548717	1.2781	1.1287	96.824	4	4	4	23.2	23.2	23.2	19.667	0	45.902	366510000	152210000	214300000
P60174	P60174	Triosephosphate isomerase	TPI1	1	286		0.342825	0.69531	0.63255	13.104	4	4	4	18.9	18.9	18.9	30.791	0	10.608	19652000	12175000	7477000
P60228	P60228	Eukaryotic translation initiation factor 3 subunit E	EIF3E	1	445		0.603093	1.1126	1.0838	38.274	27	27	27	60.7	60.7	60.7	52.22	0	284.06	36363000000	16807000000	19556000000	50;55;94;112;179;186;362;393;417;420
P60660	P60660	Myosin light polypeptide 6	MYL6	1	151		0.1178	1.6269	1.4534	16.522	6	6	5	40.4	40.4	31.8	16.93	0	38.189	555320000	219700000	335620000	73
P60709;Q6S8J3;A5A3E0;Q562R1;P0CG38;P0CG39;Q9BYX7	P60709	Actin, cytoplasmic 1;Actin, cytoplasmic 1, N-terminally processed	ACTB	7	NaN		0.15745	1.3903	1.2963	31.804	30	30	1	72.8	72.8	4.5	41.736	0	323.31	150970000000	64805000000	86163000000	16;44;47;82;153;190;305;325
P60842	P60842	Eukaryotic initiation factor 4A-I	EIF4A1	1	406		0.0955694	1.4195	1.3637	24.247	23	18	10	50.2	44.1	24.6	46.153	0	149.01	1087000000	407440000	679550000	149;165;178;187;216;302;306;375
P60866	P60866	40S ribosomal protein S20	RPS20	1	119		0.214782	1.3329	1.2521	36.544	4	4	4	23.5	23.5	23.5	13.373	0	64.984	2916900000	1383500000	1533500000
P60900	P60900	Proteasome subunit alpha type-6	PSMA6	1	246		0.577741	1.2789	1.1678	6.4318	3	3	3	13	13	13	27.399	0	11.218	22959000	10589000	12370000
P61011	P61011	Signal recognition particle 54 kDa protein	SRP54	1	504		1	NaN	NaN	NaN	5	5	5	16.3	16.3	16.3	55.704	0	18.11	4092400	1513600	2578800
P61026;Q9H0U4;Q92928;Q15286;Q15771;P62820;Q92930;P61006;Q86YS6;Q96DA2;P61018;P61106;P20338;P20337;O95716;P20336;Q96AX2;Q96E17;Q6IQ22	P61026;Q9H0U4;Q92928;Q15286;Q15771;P62820;Q92930;P61006;Q86YS6;Q96DA2;P61018;P61106;P20338;P20337;O95716;P20336;Q96AX2;Q96E17;Q6IQ22	Ras-related protein Rab-10;Ras-related protein Rab-1B;Putative Ras-related protein Rab-1C;Ras-related protein Rab-35;Ras-related protein Rab-30;Ras-related protein Rab-1A;Ras-related protein Rab-8B;Ras-related protein Rab-8A;Ras-related protein Rab-43;Ras-related protein Rab-39B;Ras-related protein Rab-4B;Ras-related protein Rab-14;Ras-related protein Rab-4A;Ras-related protein Rab-3B;Ras-related…	RAB10;RAB1B;RAB1C;RAB35;RAB30;RAB1A;RAB8B;RAB8A;RAB43;RAB39B;RAB4B;RAB14;RAB4A;RAB3B;RAB3D;RAB3A;RAB37;RAB3C;RAB12	19	NaN		0.913889	0.9857	0.89583	108.41	2	2	2	11	11	11	22.541	0	8.4168	30970000	14825000	16145000
P61158;Q9P1U1;Q9C0K3	P61158	Actin-related protein 3	ACTR3	3	NaN		0.336316	1.2687	1.241	9.8051	12	12	12	31.1	31.1	31.1	47.371	0	71.294	573010000	241770000	331230000	89;93;327;417
P61160	P61160	Actin-related protein 2	ACTR2	1	394		0.317311	1.3475	1.2536	11.445	11	11	11	30.2	30.2	30.2	44.76	0	108.46	801280000	438040000	363240000	56;67;74;114;309;373
P61201	P61201	COP9 signalosome complex subunit 2	COPS2	1	443		0.764094	0.79047	0.82738	81.227	5	5	5	13.3	13.3	13.3	51.596	0	14.759	21510000	12354000	9156100
P61218	P61218	DNA-directed RNA polymerases I, II, and III subunit RPABC2	POLR2F	1	127		1	NaN	NaN	NaN	2	2	2	7.1	7.1	7.1	14.478	0.0013774	4.3073	0	0	0	57
P61221	P61221	ATP-binding cassette sub-family E member 1	ABCE1	1	599		0.119662	1.3575	1.4504	15.211	13	13	13	30.9	30.9	30.9	67.314	0	77.177	364170000	160040000	204130000	239;555
P61244	P61244	Protein max	MAX	1	160		0.937344	1.0403	1.0099	19.193	4	4	4	33.1	33.1	33.1	18.275	0	28.217	101500000	50970000	50532000	74
P61247	P61247	40S ribosomal protein S3a	RPS3A	1	264		0.596693	1.1953	1.0858	30.122	24	24	24	63.3	63.3	63.3	29.945	0	208.15	8685900000	4027000000	4658900000	38;168;169;172;229
P61254	P61254	60S ribosomal protein L26	RPL26	1	145		0.834196	1.1947	1.0189	12.218	15	15	4	53.8	53.8	13.8	17.258	0	123.12	280760000	124760000	155990000	1;47
P61313	P61313	60S ribosomal protein L15	RPL15	1	204		0.932947	1.1243	0.99319	14.257	11	11	11	46.6	46.6	46.6	24.146	0	73.039	2153500000	985900000	1167600000
P61326	P61326	Protein mago nashi homolog	MAGOH	1	146		1	NaN	NaN	NaN	7	1	1	43.2	5.5	5.5	17.163	0.0066946	2.8281	59056000	23307000	35749000	1;57
P61353	P61353	60S ribosomal protein L27	RPL27	1	136		0.877871	1.1416	0.9477	10.723	6	6	6	43.4	43.4	43.4	15.798	0	34.06	10158000000	4572900000	5585300000	81
P61619;Q9H9S3	P61619	Protein transport protein Sec61 subunit alpha isoform 1	SEC61A1	2	NaN		0.695482	0.92003	0.88486	10.707	9	9	9	18.7	18.7	18.7	52.264	0	34.003	272170000	146330000	125840000	409
P61962	P61962	DDB1- and CUL4-associated factor 7	DCAF7	1	342		0.385768	0.68805	0.6542	100.82	3	3	3	10.8	10.8	10.8	38.926	0	8.3676	54782000	28333000	26449000
P61964	P61964	WD repeat-containing protein 5	WDR5	1	334		0.804001	0.9472	0.91321	7.8605	9	9	9	28.4	28.4	28.4	36.588	0	42.864	468920000	253410000	215510000
P61978	P61978	Heterogeneous nuclear ribonucleoprotein K	HNRNPK	1	463		0.102308	1.3782	1.4802	22.629	11	11	11	32.4	32.4	32.4	50.976	0	105.91	429390000	168880000	260510000	27
P61981	P61981	14-3-3 protein gamma;14-3-3 protein gamma, N-terminally processed	YWHAG	1	247		0.154867	1.4155	1.2986	9.7851	10	7	7	40.5	29.6	29.6	28.302	0	77.27	1983900000	820430000	1163500000	1;23;165;223
P62081	P62081	40S ribosomal protein S7	RPS7	1	194		0.812182	1.1066	1.0242	23.81	13	13	13	46.4	46.4	46.4	22.127	0	145.93	5932900000	2637400000	3295500000
P62136	P62136	Serine/threonine-protein phosphatase PP1-alpha catalytic subunit	PPP1CA	1	330		1	NaN	NaN	NaN	3	2	2	11.5	8.2	8.2	37.512	0.00048054	5.3982	7690600	4527200	3163500
P62140	P62140	Serine/threonine-protein phosphatase PP1-beta catalytic subunit	PPP1CB	1	327		0.898687	1.0699	1.025	43.613	5	5	4	15.3	15.3	11.9	37.186	0	23.496	87945000	43916000	44030000
P62191	P62191	26S protease regulatory subunit 4	PSMC1	1	440		0.288783	1.375	1.3622	8.0348	6	6	6	20.5	20.5	20.5	49.184	0	43.719	106390000	45189000	61203000
P62195;Q8NB90	P62195	26S protease regulatory subunit 8	PSMC5	2	NaN		0.0721482	1.6292	1.5454	3.7306	12	12	12	40.6	40.6	40.6	45.626	0	101.5	233420000	106110000	127310000	273
P62241	P62241	40S ribosomal protein S8	RPS8	1	208		0.96061	1.1679	0.9863	17.161	11	11	11	39.9	39.9	39.9	24.205	0	91.229	12946000000	6087400000	6858200000
P62244	P62244	40S ribosomal protein S15a	RPS15A	1	130		0.41207	1.2919	1.151	12.536	7	7	7	59.2	59.2	59.2	14.839	0	62.577	2862400000	1251300000	1611100000	4;41;42;111
P62249	P62249	40S ribosomal protein S16	RPS16	1	146		0.616019	1.2336	1.0798	7.4111	12	12	12	57.5	57.5	57.5	16.445	0	61.947	5830800000	2731800000	3099100000	41
P62256	P62256	Ubiquitin-conjugating enzyme E2 H	UBE2H	1	183		0.634041	1.2094	1.0927	17.715	5	5	5	27.9	27.9	27.9	20.655	0	37.981	251250000	112550000	138700000	71
P62258	P62258	14-3-3 protein epsilon	YWHAE	1	255		0.207519	1.4193	1.2571	11.933	19	19	17	70.2	70.2	63.1	29.174	0	224.4	2867600000	1244500000	1623200000	1;27;33;88;160;221;235
P62263	P62263	40S ribosomal protein S14	RPS14	1	151		0.307709	1.3966	1.198	10.073	9	9	9	41.7	41.7	41.7	16.273	0	178.49	3519100000	1493600000	2025600000	75
P62269	P62269	40S ribosomal protein S18	RPS18	1	152		0.596056	1.3019	1.086	20.804	14	14	14	63.2	63.2	63.2	17.718	0	65.036	7793400000	3439600000	4353800000	71
P62277	P62277	40S ribosomal protein S13	RPS13	1	151		0.831948	1.1771	1.019	9.6251	11	11	11	57	57	57	17.222	0	47.912	7124600000	3099700000	4024900000
P62280	P62280	40S ribosomal protein S11	RPS11	1	158		0.817671	1.0812	0.93357	26.238	11	11	11	32.9	32.9	32.9	18.431	0	30.987	1969000000	869300000	1099700000
P62304	P62304	Small nuclear ribonucleoprotein E	SNRPE	1	92		0.389146	0.96338	0.82533	6.7172	3	3	3	38	38	38	10.803	0	15.053	1901000000	907450000	993520000	14;41
P62306	P62306	Small nuclear ribonucleoprotein F	SNRPF	1	86		0.905933	0.98052	0.95141	11.971	2	2	2	31.4	31.4	31.4	9.7251	0	26.467	142310000	74953000	67352000	20;84
P62314	P62314	Small nuclear ribonucleoprotein Sm D1	SNRPD1	1	119		0.432616	0.84179	0.81147	16.251	3	3	3	20.2	20.2	20.2	13.281	0	30.355	601980000	285470000	316510000
P62316	P62316	Small nuclear ribonucleoprotein Sm D2	SNRPD2	1	118		0.897185	1.055	1.0022	15.666	5	5	5	39	39	39	13.527	0	53.994	1118900000	564810000	554110000	11;73
P62333	P62333	26S protease regulatory subunit 10B	PSMC6	1	389		0.580852	1.1799	1.1657	8.7608	6	6	6	18.8	18.8	18.8	44.172	0	24.252	41819000	21089000	20729000	368
P62424	P62424	60S ribosomal protein L7a	RPL7A	1	266		0.452498	1.2632	1.1352	10.282	15	15	15	34.2	34.2	34.2	29.995	0	120.95	10144000000	4302800000	5840700000
P62487	P62487	DNA-directed RNA polymerase II subunit RPB7	POLR2G	1	172		1	NaN	NaN	NaN	3	3	3	20.9	20.9	20.9	19.294	0	13.295	0	0	0	131
P62495	P62495	Eukaryotic peptide chain release factor subunit 1	ETF1	1	437		0.46129	1.1532	1.1319	18.243	17	17	17	44.9	44.9	44.9	49.03	0	152.97	1566300000	722890000	843370000	241
P62701;Q8TD47;P22090	P62701	40S ribosomal protein S4, X isoform	RPS4X	3	NaN		0.574634	1.2472	1.0928	30.251	21	21	21	62.7	62.7	62.7	29.597	0	140.22	11395000000	4858200000	6536800000	19;87;182
P62750	P62750	60S ribosomal protein L23a	RPL23A	1	156		0.895446	1.1409	0.95183	11.107	11	11	11	44.2	44.2	44.2	17.695	0	52.588	14061000000	6782300000	7278800000	87
P62753	P62753	40S ribosomal protein S6	RPS6	1	249		0.27736	1.328	1.214	18.452	12	12	12	30.9	30.9	30.9	28.68	0	117.74	5267500000	2304700000	2962800000	32
P62805	P62805	Histone H4	HIST1H4A	1	103		0.233076	0.90842	0.77359	21.735	10	10	10	60.2	60.2	60.2	11.367	0	67.53	28341000000	13773000000	14568000000	85
P62826	P62826	GTP-binding nuclear protein Ran	RAN	1	216		1	NaN	NaN	NaN	2	2	2	10.2	10.2	10.2	24.423	0	15.636	10637000	7324000	3312700
P62829	P62829	60S ribosomal protein L23	RPL23	1	140		0.848066	1.1731	1.0148	18.119	9	9	9	46.4	46.4	46.4	14.865	0	37.714	3755200000	1622400000	2132800000	60;62
P62841	P62841	40S ribosomal protein S15	RPS15	1	145		0.162728	1.5206	1.2917	3.6361	4	4	4	31	31	31	17.04	0	52.87	1307400000	557490000	749910000	70;83;89;93
P62847	P62847	40S ribosomal protein S24	RPS24	1	133		0.887353	1.1979	1.0047	3.6317	5	5	5	35.3	35.3	35.3	15.423	0	24.842	3389500000	1459100000	1930400000	1;23;74
P62851	P62851	40S ribosomal protein S25	RPS25	1	125		0.484491	1.3515	1.1234	180	5	5	5	29.6	29.6	29.6	13.742	0	44.074	7811400000	4551300000	3260100000
P62854;Q5JNZ5	P62854;Q5JNZ5	40S ribosomal protein S26;Putative 40S ribosomal protein S26-like 1	RPS26;RPS26P11	2	NaN		0.921104	1.1988	0.99616	28.394	4	4	4	33.9	33.9	33.9	13.015	0	18.142	1885400000	839410000	1046000000	115
P62861	P62861	40S ribosomal protein S30	FAU	1	59		1	NaN	NaN	NaN	2	2	2	18.6	18.6	18.6	6.6478	0	7.6029	0	0	0
P62873;P62879;Q9HAV0;P16520	P62873;P62879	Guanine nucleotide-binding protein G(I)/G(S)/G(T) subunit beta-1;Guanine nucleotide-binding protein G(I)/G(S)/G(T) subunit beta-2	GNB1;GNB2	4	NaN		0.55142	1.2316	1.1822	80.859	3	3	3	9.4	9.4	9.4	37.377	0	11.421	70703000	22829000	47873000
P62888	P62888	60S ribosomal protein L30	RPL30	1	115		0.369792	1.4033	1.1688	10.753	3	3	3	27	27	27	12.784	0	15.535	1036200000	459380000	576840000	65
Q59GN2;P62891	Q59GN2;P62891	Putative 60S ribosomal protein L39-like 5;60S ribosomal protein L39	RPL39P5;RPL39	2	NaN		1	NaN	NaN	NaN	2	2	2	19.6	19.6	19.6	6.3225	0	32.726	0	0	0
P62899	P62899	60S ribosomal protein L31	RPL31	1	125		0.247644	1.3151	1.2311	15.606	8	8	8	52.8	52.8	52.8	14.463	0	52.148	3391200000	1516300000	1874900000
P62906	P62906	60S ribosomal protein L10a	RPL10A	1	217		0.753497	1.2532	1.04	15.247	9	9	9	30.9	30.9	30.9	24.831	0	59.941	11201000000	4640400000	6560800000	85;144
P62910	P62910	60S ribosomal protein L32	RPL32	1	135		0.633737	1.2617	1.0744	10.876	13	13	13	55.6	55.6	55.6	15.86	0	63.544	5450000000	2315100000	3134900000	55;69;90
P62913	P62913	60S ribosomal protein L11	RPL11	1	178		0.566575	1.2061	1.0954	20.214	6	6	6	33.7	33.7	33.7	20.252	0	36.562	6548900000	3054000000	3494900000
P62917	P62917	60S ribosomal protein L8	RPL8	1	257		0.35391	1.4641	1.3078	10.798	12	12	12	40.9	40.9	40.9	28.024	0	109.57	91301000	33149000	58152000	204
P62937	P62937	Peptidyl-prolyl cis-trans isomerase A;Peptidyl-prolyl cis-trans isomerase A, N-terminally processed	PPIA	1	165		0.979899	1.0363	0.94624	16.281	2	2	2	10.9	10.9	10.9	18.012	0.0026455	3.6431	32955000	16982000	15973000
P62995	P62995	Transformer-2 protein homolog beta	TRA2B	1	288		1	NaN	NaN	NaN	8	8	8	26	26	26	33.665	0	110.51	0	0	0	208
P63010	P63010	AP-2 complex subunit beta	AP2B1	1	937		0.0500162	1.4808	1.6123	22.882	15	15	8	21.6	21.6	12.9	104.55	0	80.439	823630000	296710000	526910000	74;155;279;448;797
P63092;Q5JWF2;P38405;P11488;P63096;P19087;P09471;P08754;A8MTJ3	P63092;Q5JWF2	Guanine nucleotide-binding protein G(s) subunit alpha isoforms short;Guanine nucleotide-binding protein G(s) subunit alpha isoforms XLas	GNAS	9	NaN		0.805804	1.1388	1.0326	71.209	7	7	6	25.4	25.4	22.6	45.664	0	12.484	24862000	15631000	9230800
P63104	P63104	14-3-3 protein zeta/delta	YWHAZ	1	245		0.069042	1.5028	1.4057	9.2355	13	11	9	49	41.6	37.6	27.745	0	122.43	1669700000	668150000	1001500000	1;160;218
P63151;Q00005;Q66LE6	P63151	Serine/threonine-protein phosphatase 2A 55 kDa regulatory subunit B alpha isoform	PPP2R2A	3	NaN		1	NaN	NaN	NaN	3	3	3	8.3	8.3	8.3	51.691	0	12.435	6935000	2446700	4488300
P63167;Q96FJ2	P63167;Q96FJ2	Dynein light chain 1, cytoplasmic;Dynein light chain 2, cytoplasmic	DYNLL1;DYNLL2	2	NaN		1	NaN	NaN	NaN	2	2	2	20.2	20.2	20.2	10.366	0	10.455	0	0	0
P63172	P63172	Dynein light chain Tctex-type 1	DYNLT1	1	113		1	NaN	NaN	NaN	2	2	2	30.1	30.1	30.1	12.452	0	7.879	21554000	9563900	11990000
P63173	P63173	60S ribosomal protein L38	RPL38	1	70		0.987732	1.025	0.97366	19.052	7	7	7	52.9	52.9	52.9	8.2178	0	62.497	2317900000	1035200000	1282700000
P63208	P63208	S-phase kinase-associated protein 1	SKP1	1	163		0.591436	0.94239	0.83836	7.7142	3	3	3	16	16	16	18.658	0	46.302	152150000	76775000	75373000
P63220	P63220	40S ribosomal protein S21	RPS21	1	83		0.398882	1.3328	1.1564	25.912	6	6	6	63.9	63.9	63.9	9.1113	0	156.02	2549300000	1111600000	1437700000	1;34;62
P63241;Q9GZV4;Q6IS14	P63241;Q9GZV4;Q6IS14	Eukaryotic translation initiation factor 5A-1;Eukaryotic translation initiation factor 5A-2;Eukaryotic translation initiation factor 5A-1-like	EIF5A;EIF5A2;EIF5AL1	3	NaN		0.436409	0.75488	0.67877	89.506	2	2	2	22.7	22.7	22.7	16.832	0	6.0083	15250000	7795200	7455300
P63244	P63244	Guanine nucleotide-binding protein subunit beta-2-like 1;Guanine nucleotide-binding protein subunit beta-2-like 1, N-terminally processed	GNB2L1	1	317		0.453822	1.3114	1.1347	14.742	11	11	11	30.3	30.3	30.3	35.076	0	64.754	13354000000	6396600000	6957800000	5;42;217
P63261	P63261	Actin, cytoplasmic 2;Actin, cytoplasmic 2, N-terminally processed	ACTG1	1	375		0.310612	1.5522	1.3995	0.81963	30	1	1	72.8	4.5	4.5	41.792	0.0017945	3.8859	18197000	7718300	10479000	16;44;47;82;153;190;305;325
P63272	P63272	Transcription elongation factor SPT4	SUPT4H1	1	117		1	NaN	NaN	NaN	2	2	2	19.7	19.7	19.7	13.193	0	19.137	26892000	13408000	13484000
P67809	P67809	Nuclease-sensitive element-binding protein 1	YBX1	1	324		0.548044	0.89737	0.84502	27.148	21	21	15	68.8	68.8	61.4	35.924	0	323.31	340650000	174540000	166110000	198;218
P67870	P67870	Casein kinase II subunit beta	CSNK2B	1	215		0.193382	0.82655	0.75741	24.844	6	6	6	23.3	23.3	23.3	24.942	0	89.174	4785100000	2309900000	2475200000	97;195
P68133;P68032;P63267;P62736	P68133;P68032;P63267;P62736	Actin, alpha skeletal muscle;Actin, alpha cardiac muscle 1;Actin, gamma-enteric smooth muscle;Actin, aortic smooth muscle	ACTA1;ACTC1;ACTG2;ACTA2	4	NaN		1	NaN	NaN	NaN	19	1	1	36.1	4.2	4.2	42.051	0	23.868	0	0	0	46;49;84;192;327
Q5VTE0;P68104	Q5VTE0;P68104	Putative elongation factor 1-alpha-like 3;Elongation factor 1-alpha 1	EEF1A1P5;EEF1A1	2	NaN		0.932504	0.99534	0.96056	36.717	13	13	6	30.1	30.1	16	50.184	0	73.103	2128300000	1026400000	1101900000	276;404
P68363;Q71U36;Q13748;Q6PEY2;Q9H853	P68363;Q71U36;Q13748;Q6PEY2	Tubulin alpha-1B chain;Tubulin alpha-1A chain;Tubulin alpha-3C/D chain;Tubulin alpha-3E chain	TUBA1B;TUBA1A;TUBA3C;TUBA3E	5	NaN		0.750947	1.0671	1.0407	17.998	23	23	0	54.1	54.1	0	50.151	0	323.31	63441000000	31093000000	32347000000	377;398;413
P68366	P68366	Tubulin alpha-4A chain	TUBA4A	1	448		0.919278	1.0222	0.95744	25.77	22	3	3	50	7.6	7.6	49.924	0	17.578	1044500000	536660000	507820000	377;398;413
P68371;Q3ZCM7	P68371	Tubulin beta-4B chain	TUBB4B	2	NaN		0.693214	1.1305	1.0569	22.01	27	27	1	66.5	66.5	2.7	49.83	0	323.31	59626000000	28679000000	30947000000	73;164;257;267;293;321;323;330;363;388
P68400;Q8NEV1	P68400;Q8NEV1	Casein kinase II subunit alpha;Casein kinase II subunit alpha 3	CSNK2A1;CSNK2A3	2	NaN		0.735909	1.0172	0.9143	19.446	20	20	20	52.4	52.4	52.4	45.143	0	323.31	31341000000	15601000000	15740000000	137;163;319
Q71DI3;Q16695;P84243;P68431;Q6NXT2	Q71DI3;Q16695;P84243;P68431;Q6NXT2	Histone H3.2;Histone H3.1t;Histone H3.3;Histone H3.1;Histone H3.3C	HIST2H3A;HIST3H3;H3F3A;HIST1H3A;H3F3C	5	NaN		0.064942	0.77484	0.68089	5.9364	4	4	4	22.1	22.1	22.1	15.388	0	14.307	8992700000	4097300000	4895400000
P68871;P02042	P68871;P02042	Hemoglobin subunit beta;LVV-hemorphin-7;Spinorphin;Hemoglobin subunit delta	HBB;HBD	2	NaN		1	NaN	NaN	NaN	3	2	2	23.1	17	17	15.998	0	13.053	28694000	17577000	11117000
P69905	P69905	Hemoglobin subunit alpha	HBA1	1	142		1	NaN	NaN	NaN	2	2	1	21.8	21.8	10.6	15.257	0.00047619	5.1382	15218000	15218000	0
P78316	P78316	Nucleolar protein 14	NOP14	1	857		0.247861	0.70088	0.77919	36.8	22	22	22	28.1	28.1	28.1	97.667	0	142.99	1123200000	668890000	454360000	95;272;312;338;525;528;531;817;823
P78344	P78344	Eukaryotic translation initiation factor 4 gamma 2	EIF4G2	1	907		1	NaN	NaN	NaN	2	2	2	1.9	1.9	1.9	102.36	0.0026339	3.571	5733800	1824900	3908800
P78346	P78346	Ribonuclease P protein subunit p30	RPP30	1	268		0.310151	0.69451	0.61542	49.034	3	3	3	12.7	12.7	12.7	29.321	0	13.943	22037000	12700000	9336700
P78356	P78356	Phosphatidylinositol 5-phosphate 4-kinase type-2 beta	PIP4K2B	1	416		0.647453	0.90633	0.87212	13.089	14	14	10	33.9	33.9	27.2	47.377	0	159.49	586460000	295640000	290820000	160;296;351;411
P78362	P78362	SRSF protein kinase 2;SRSF protein kinase 2 N-terminal;SRSF protein kinase 2 C-terminal	SRPK2	1	688		0.558721	0.8733	0.82629	76.359	9	7	7	15.4	12.9	12.9	77.526	0	29.952	204260000	120570000	83694000
P78371	P78371	T-complex protein 1 subunit beta	CCT2	1	535		0.087538	1.5687	1.5095	9.201	12	12	12	34.4	34.4	34.4	57.488	0	63.331	307750000	131110000	176650000	160;244
P78406	P78406	mRNA export factor	RAE1	1	368		0.0711448	0.59408	0.57153	21.989	7	7	7	24.2	24.2	24.2	40.968	0	25.229	88027000	49592000	38436000	112
P78527	P78527	DNA-dependent protein kinase catalytic subunit	PRKDC	1	4128		0.861728	0.837	0.94391	22.469	136	136	135	34.1	34.1	33.9	469.08	0	323.31	9519500000	5471200000	4048300000	384;395;785;858;880;948;1342;1408;1583;1643;1724;1774;1880;1998;2220;2379;2424;2742;2763;3044;3173;3176;3206;3218;3483;3665;3820;3856;3858;3890;3971;3974;4002;4128
P82650	P82650	28S ribosomal protein S22, mitochondrial	MRPS22	1	360		0.571058	0.86371	0.87425	14.142	21	21	21	53.6	53.6	53.6	41.28	0	198.79	4353900000	2468700000	1885200000	71;106;128;192
P82663	P82663	28S ribosomal protein S25, mitochondrial	MRPS25	1	173		0.300614	0.85905	0.76795	14.695	10	10	10	55.5	55.5	55.5	20.116	0	59.961	743980000	387440000	356530000	30;66;70
P82673	P82673	28S ribosomal protein S35, mitochondrial	MRPS35	1	323		0.862248	0.8818	0.93563	10.017	7	7	7	28.8	28.8	28.8	36.844	0	73.843	210390000	126580000	83802000	276
P82675	P82675	28S ribosomal protein S5, mitochondrial	MRPS5	1	430		0.689091	0.84512	0.87371	18.162	11	11	11	24.9	24.9	24.9	48.006	0	86.123	205240000	102090000	103140000	172;342
P82912	P82912	28S ribosomal protein S11, mitochondrial	MRPS11	1	194		1	NaN	NaN	NaN	2	2	2	13.4	13.4	13.4	20.616	0	9.8311	25470000	14805000	10665000
P82914	P82914	28S ribosomal protein S15, mitochondrial	MRPS15	1	257		0.571736	0.81364	0.83111	92.8	6	6	6	21.8	21.8	21.8	29.842	0	16.719	155760000	87216000	68547000	158
P82921	P82921	28S ribosomal protein S21, mitochondrial	MRPS21	1	87		1	NaN	NaN	NaN	2	2	2	29.9	29.9	29.9	10.741	0	9.3942	10650000	7472500	3177500	13
P82930	P82930	28S ribosomal protein S34, mitochondrial	MRPS34	1	218		0.395697	0.93097	0.80001	12.374	15	15	15	63.3	63.3	63.3	25.65	0	92.558	921160000	505650000	415510000	135;190;198
P82932	P82932	28S ribosomal protein S6, mitochondrial	MRPS6	1	125		0.48148	0.75191	0.69999	41.223	2	2	2	16	16	16	14.226	0.0026537	3.6937	19458000	11210000	8248100
P82933	P82933	28S ribosomal protein S9, mitochondrial	MRPS9	1	396		0.606506	0.89175	0.8611	15.145	12	12	12	36.6	36.6	36.6	45.834	0	71.352	377690000	210140000	167550000	91;219;267;314
P83111	P83111	Serine beta-lactamase-like protein LACTB, mitochondrial	LACTB	1	547		0.329576	1.3099	1.2454	24.527	16	16	16	33.3	33.3	33.3	60.693	0	63.196	570650000	254760000	315890000	171;356;414;462
P83731	P83731	60S ribosomal protein L24	RPL24	1	157		0.843916	1.1314	0.93973	11.28	4	4	4	25.5	25.5	25.5	17.779	0	15.513	5453400000	2404500000	3048900000	91
P84090	P84090	Enhancer of rudimentary homolog	ERH	1	104		0.185169	1.4862	1.3651	15.778	3	3	3	32.7	32.7	32.7	12.259	0	46.728	598770000	175390000	423380000
P84098	P84098	60S ribosomal protein L19	RPL19	1	196		0.621564	1.2893	1.0781	21.533	10	10	10	28.1	28.1	28.1	23.466	0	63.105	5790300000	2649900000	3140400000	119;139
P84103	P84103	Serine/arginine-rich splicing factor 3	SRSF3	1	164		0.688649	0.95357	0.90304	23.591	8	7	7	40.9	40.9	40.9	19.329	0	57.047	1981300000	1003300000	977990000
P86791;P86790	P86791;P86790	Vacuolar fusion protein CCZ1 homolog;Vacuolar fusion protein CCZ1 homolog B	CCZ1;CCZ1B	2	NaN		1	NaN	NaN	NaN	2	2	2	4.8	4.8	4.8	55.866	0.00047551	5.1155	16297000	3804700	12492000
Q00325	Q00325	Phosphate carrier protein, mitochondrial	SLC25A3	1	362		0.427394	0.92168	0.83629	25.663	14	14	14	30.9	30.9	30.9	40.094	0	61.4	1666200000	868580000	797630000	151;207;225;350
Q00403	Q00403	Transcription initiation factor IIB	GTF2B	1	316		1	NaN	NaN	NaN	2	2	2	7.3	7.3	7.3	34.833	0.00094029	4.8372	0	0	0
Q00535	Q00535	Cyclin-dependent-like kinase 5	CDK5	1	292		0.908239	1.0056	0.99408	19.441	16	16	15	48.6	48.6	45.9	33.304	0	73.404	799800000	415060000	384740000	230;241
Q00839	Q00839	Heterogeneous nuclear ribonucleoprotein U	HNRNPU	1	825		0.0535307	1.4542	1.6	24.551	10	10	10	13.9	13.9	13.9	90.583	0	80.23	386290000	145510000	240780000	534
Q01105;P0DME0	Q01105;P0DME0	Protein SET;Protein SETSIP	SET;SETSIP	2	NaN		0.984373	1.0346	0.96034	52.693	7	7	7	32.8	32.8	32.8	33.488	0	38.545	306020000	152730000	153290000
Q01130	Q01130	Serine/arginine-rich splicing factor 2	SRSF2	1	221		0.803884	1.117	1.0264	14.164	7	7	5	27.1	27.1	23.5	25.476	0	71.081	8066600000	3824900000	4241600000	13;72;75
Q01650;Q9UM01;Q92536	Q01650	Large neutral amino acids transporter small subunit 1	SLC7A5	3	NaN		0.317016	1.2235	1.2538	43.057	4	4	4	10.8	10.8	10.8	55.01	0	23.934	625550000	270710000	354840000
Q01658	Q01658	Protein Dr1	DR1	1	176		0.716623	1.2471	1.1013	4.2262	2	2	2	11.9	11.9	11.9	19.443	0	7.7594	115660000	56222000	59438000
Q01813	Q01813	ATP-dependent 6-phosphofructokinase, platelet type	PFKP	1	784		0.544538	0.85982	0.84404	43.569	13	13	12	21.7	21.7	19.3	85.595	0	65.191	333290000	193920000	139370000	39;443;672
Q01831	Q01831	DNA repair protein complementing XP-C cells	XPC	1	940		0.886175	0.87746	1.005	17.343	24	24	24	30.9	30.9	30.9	105.95	0	183.15	2168000000	1203400000	964590000	566;590;630
Q01844	Q01844	RNA-binding protein EWS	EWSR1	1	656		1	NaN	NaN	NaN	3	3	3	8.1	8.1	8.1	68.477	0	65.01	0	0	0	275
Q02241	Q02241	Kinesin-like protein KIF23	KIF23	1	960		0.68394	0.78276	0.79153	16.426	5	5	5	6.7	6.7	6.7	110.06	0	16.713	29895000	17743000	12153000
Q02338	Q02338	D-beta-hydroxybutyrate dehydrogenase, mitochondrial	BDH1	1	343		0.992829	1.026	0.93337	11.598	3	3	3	12.5	12.5	12.5	38.157	0	9.1394	42491000	26930000	15561000	196
Q02447	Q02447	Transcription factor Sp3	SP3	1	781		1	NaN	NaN	NaN	2	2	2	2.2	2.2	2.2	81.924	0	12.404	0	0	0
Q02543	Q02543	60S ribosomal protein L18a	RPL18A	1	176		0.528592	1.3429	1.1947	2.2947	4	4	4	18.8	18.8	18.8	20.762	0	12.66	160870000	66684000	94184000	127
Q02809	Q02809	Procollagen-lysine,2-oxoglutarate 5-dioxygenase 1	PLOD1	1	727		0.9375	0.91644	0.96291	16.895	7	7	7	12.2	12.2	12.2	83.549	0	62.114	152490000	71577000	80916000
Q02878	Q02878	60S ribosomal protein L6	RPL6	1	288		0.471563	1.1881	1.1281	26.719	23	23	23	52.1	52.1	52.1	32.728	0	323.31	18327000000	8571900000	9755000000
Q02880	Q02880	DNA topoisomerase 2-beta	TOP2B	1	1626		0.565034	0.93519	1.0959	26.948	75	57	57	39.7	33.2	33.2	183.26	0	323.31	9150800000	4615000000	4535800000	260;523;558;560;690;830;900;909;964;1061;1097;1211;1234;1249
Q02978	Q02978	Mitochondrial 2-oxoglutarate/malate carrier protein	SLC25A11	1	314		0.927185	1.0194	0.94528	15.728	11	11	11	40.1	40.1	40.1	34.061	0	71.571	567480000	284320000	283150000	127
Q03111	Q03111	Protein ENL	MLLT1	1	559		0.52087	0.79845	0.83737	16.858	5	5	5	12.2	12.2	12.2	62.055	0	39.661	386300000	210840000	175460000	83;142;144
Q03188	Q03188	Centromere protein C	CENPC	1	943		0.712927	0.87785	0.80447	8.8885	4	4	4	5.6	5.6	5.6	106.83	0	9.4501	41905000	24409000	17496000
Q03468	Q03468	DNA excision repair protein ERCC-6	ERCC6	1	1493		1	NaN	NaN	NaN	3	3	3	2.3	2.3	2.3	168.41	0	8.1299	0	0	0
Q03701	Q03701	CCAAT/enhancer-binding protein zeta	CEBPZ	1	1054		0.180896	0.68259	0.7519	21.253	45	45	45	43.8	43.8	43.8	120.97	0	323.31	8546500000	5372700000	3173800000	57;482;565;644;753;778;990;999;1002
Q03936	Q03936	Zinc finger protein 92	ZNF92	1	586		1	NaN	NaN	NaN	4	2	2	13.7	3.4	3.4	68.486	0.0026293	3.554	4987600	3397500	1590000
Q04637;REV__Q8NEG2	Q04637	Eukaryotic translation initiation factor 4 gamma 1	EIF4G1	2	NaN		0.863332	0.92657	0.93602	87.275	7	7	7	5.6	5.6	5.6	175.49	0	30.422	88642000	31199000	57443000
Q04837	Q04837	Single-stranded DNA-binding protein, mitochondrial	SSBP1	1	148		0.91132	1.0702	0.94113	21.514	7	7	7	52.7	52.7	52.7	17.259	0	56.384	605100000	288370000	316720000	64;120
Q04917	Q04917	14-3-3 protein eta	YWHAH	1	246		0.186005	1.4363	1.3642	8.0189	12	10	10	40.2	32.9	32.9	28.218	0	63.767	648110000	245120000	402990000	223
Q05519	Q05519	Serine/arginine-rich splicing factor 11	SRSF11	1	484		0.985677	0.93229	0.97317	22.043	10	10	10	23.8	23.8	23.8	53.542	0	138	3390000000	1718600000	1671400000
Q05BQ5	Q05BQ5	MBT domain-containing protein 1	MBTD1	1	628		1	NaN	NaN	NaN	2	1	1	3.3	1.8	1.8	70.547	0.0018059	4.013	0	0	0	504
Q07020	Q07020	60S ribosomal protein L18	RPL18	1	188		0.848945	1.0751	0.94091	5.9842	9	9	9	43.1	43.1	43.1	21.634	0	96.294	4513000000	1972500000	2540500000
Q07021	Q07021	Complement component 1 Q subcomponent-binding protein, mitochondrial	C1QBP	1	282		0.809914	1.015	0.91687	31.187	4	4	4	16.7	16.7	16.7	31.362	0	22.777	207790000	88702000	119090000
Q07065	Q07065	Cytoskeleton-associated protein 4	CKAP4	1	602		0.621742	0.82964	0.88683	24.016	20	20	20	41.7	41.7	41.7	66.022	0	132.9	1093700000	596260000	497410000	317;423
Q07955	Q07955	Serine/arginine-rich splicing factor 1	SRSF1	1	248		0.758609	1.1052	1.0386	13.766	17	17	16	49.2	49.2	46.4	27.744	0	163.11	1771100000	839290000	931860000	168
Q08170	Q08170	Serine/arginine-rich splicing factor 4	SRSF4	1	494		0.21141	1.3263	1.4429	81.744	6	3	3	13.6	6.9	6.9	56.678	0	12.588	152970000	93281000	59692000	153
Q08380	Q08380	Galectin-3-binding protein	LGALS3BP	1	585		0.14581	0.48712	0.51301	103.92	5	5	5	11.5	11.5	11.5	65.33	0	26.637	36710000	22010000	14701000
Q08945	Q08945	FACT complex subunit SSRP1	SSRP1	1	709		0.7889	0.95968	1.0304	22.695	34	34	34	47.2	47.2	47.2	81.074	0	323.31	31920000000	16145000000	15775000000	253;289;306;313;551;555
Q08AM6	Q08AM6	Protein VAC14 homolog	VAC14	1	782		1	NaN	NaN	NaN	2	2	2	3.6	3.6	3.6	87.972	0	7.3358	6363300	5860500	502760
Q08J23	Q08J23	tRNA (cytosine(34)-C(5))-methyltransferase	NSUN2	1	767		0.48324	1.1221	1.2365	67.157	5	5	5	7.8	7.8	7.8	86.47	0	13.849	26267000	14411000	11856000
Q09028	Q09028	Histone-binding protein RBBP4	RBBP4	1	425		0.682454	0.99268	1.06	4.0695	9	5	5	37.2	28.5	28.5	47.655	0	94.06	1617100000	777260000	839840000	253
Q09161	Q09161	Nuclear cap-binding protein subunit 1	NCBP1	1	790		0.315694	1.196	1.2547	21.141	13	13	13	19.5	19.5	19.5	91.838	0	64.525	472320000	212980000	259340000	108;291;303;590;719
Q09666	Q09666	Neuroblast differentiation-associated protein AHNAK	AHNAK	1	5890		0.641781	1.1856	1.0896	27.548	13	13	13	3.2	3.2	3.2	629.09	0	94.683	580460000	279190000	301270000	5550
Q0JRZ9	Q0JRZ9	FCH domain only protein 2	FCHO2	1	810		0.976524	0.9945	0.97196	12.646	12	12	12	15.4	15.4	15.4	88.923	0	53.426	438600000	217500000	221100000	3;25
Q10567	Q10567	AP-1 complex subunit beta-1	AP1B1	1	949		1	NaN	NaN	NaN	8	1	1	11.3	2.7	2.7	104.64	0.00047259	4.9677	20360000	3600400	16759000	74;448;806
Q10570	Q10570	Cleavage and polyadenylation specificity factor subunit 1	CPSF1	1	1443		0.264146	0.6755	0.75429	13.741	21	21	21	18.6	18.6	18.6	160.88	0	107.14	443730000	253260000	190470000
Q12768	Q12768	WASH complex subunit strumpellin	KIAA0196	1	1159		0.239247	1.2631	1.3131	18.186	20	20	20	23.5	23.5	23.5	134.28	0	84.266	262310000	131100000	131210000	224
Q12769	Q12769	Nuclear pore complex protein Nup160	NUP160	1	1436		0.118697	1.347	1.5861	105.88	5	5	5	5.7	5.7	5.7	162.12	0	17.694	83261000	18034000	65227000
Q12788	Q12788	Transducin beta-like protein 3	TBL3	1	808		0.317311	1.2496	1.3918	43.431	5	5	5	8.7	8.7	8.7	89.034	0	12.039	43484000	21994000	21490000
Q12789	Q12789	General transcription factor 3C polypeptide 1	GTF3C1	1	2109		0.703381	0.83138	0.88694	32.323	34	34	34	20.2	20.2	20.2	238.87	0	190.72	805570000	455840000	349720000	157;224;297;368
Q12792	Q12792	Twinfilin-1	TWF1	1	350		1	NaN	NaN	NaN	2	2	2	6	6	6	40.282	0	7.6898	149050000	142720000	6338800
Q12797	Q12797	Aspartyl/asparaginyl beta-hydroxylase	ASPH	1	758		0.566705	0.79608	0.82925	50.139	3	3	3	9.9	9.9	9.9	85.862	0	11.339	87758000	45367000	42391000
Q12802	Q12802	A-kinase anchor protein 13	AKAP13	1	2813		0.927673	0.9161	0.95932	18.467	6	6	6	3.2	3.2	3.2	307.55	0	36.798	106310000	54359000	51954000	2476
Q12824	Q12824	SWI/SNF-related matrix-associated actin-dependent regulator of chromatin subfamily B member 1	SMARCB1	1	385		0.406358	0.95486	0.83032	24.587	15	15	15	40.3	40.3	40.3	44.141	0	156.15	2136700000	1149900000	986810000	1;27;208
Q12830	Q12830	Nucleosome-remodeling factor subunit BPTF	BPTF	1	3046		0.156407	0.49135	0.52098	30.176	3	3	3	1	1	1	338.26	0.00047214	4.9426	37205000	28886000	8318800
Q12872	Q12872	Splicing factor, suppressor of white-apricot homolog	SFSWAP	1	951		0.479382	0.76818	0.82542	19.946	13	13	13	18.4	18.4	18.4	104.82	0	113.98	780170000	455430000	324740000	515
Q12873	Q12873	Chromodomain-helicase-DNA-binding protein 3	CHD3	1	2000		0.969221	0.93596	0.99766	13.757	29	17	14	17.1	10.8	9.2	226.59	0	77.435	200590000	104030000	96562000	631;763;1085;1202;1203;1460;1593
Q12874	Q12874	Splicing factor 3A subunit 3	SF3A3	1	501		0.545345	1.0489	1.1302	9.0313	12	12	12	25.5	25.5	25.5	58.848	0	105.46	544220000	257950000	286260000	1;51;188
Q12962	Q12962	Transcription initiation factor TFIID subunit 10	TAF10	1	218		0.77914	0.96092	0.90588	7.6361	2	2	2	15.1	15.1	15.1	21.711	0	11.917	83771000	41240000	42531000
Q13011	Q13011	Delta(3,5)-Delta(2,4)-dienoyl-CoA isomerase, mitochondrial	ECH1	1	328		0.524873	0.77298	0.72	82.876	2	2	2	7.9	7.9	7.9	35.816	0.00093721	4.752	12839000	5653300	7185300
Q13042	Q13042	Cell division cycle protein 16 homolog	CDC16	1	620		0.691144	1.0761	1.0964	28.861	5	5	5	9.5	9.5	9.5	71.655	0	15.011	42431000	21804000	20627000
Q13045	Q13045	Protein flightless-1 homolog	FLII	1	1269		1	NaN	NaN	NaN	2	2	2	2	2	2	144.75	0.00047939	5.2645	11654000	1807100	9846900
Q13084	Q13084	39S ribosomal protein L28, mitochondrial	MRPL28	1	256		0.26063	0.82591	0.75292	48.928	14	14	14	62.9	62.9	62.9	30.156	0	76.393	704470000	385820000	318650000
Q13085	Q13085	Acetyl-CoA carboxylase 1;Biotin carboxylase	ACACA	1	2346		0.808405	0.90883	1.0252	15.569	109	109	95	49.4	49.4	42.5	265.55	0	323.31	22658000000	12197000000	10461000000	1;144;156;230;237;309;349;605;727;903;963;988;1021;1233;1236;1401;1557;1571;1604;1659;1733;1937;2041;2053;2056;2247;2316;2322
Q13098	Q13098	COP9 signalosome complex subunit 1	GPS1	1	491		1	NaN	NaN	NaN	2	2	2	3.7	3.7	3.7	55.536	0.0013593	4.0496	5407800	3312600	2095200
Q13111	Q13111	Chromatin assembly factor 1 subunit A	CHAF1A	1	956		0.738199	0.99582	1.0917	18.056	7	7	7	8.7	8.7	8.7	106.92	0	39.546	171420000	84232000	87186000
Q13112	Q13112	Chromatin assembly factor 1 subunit B	CHAF1B	1	559		0.970122	0.94015	0.95657	11.502	6	6	6	13.6	13.6	13.6	61.492	0	49.395	278450000	154660000	123790000	212
Q13123	Q13123	Protein Red	IK	1	557		0.0597984	1.6137	1.7496	85.648	9	9	9	23.5	23.5	23.5	65.601	0	83.093	146970000	59472000	87497000	189;237;394
Q13129	Q13129	Zinc finger protein Rlf	RLF	1	1914		1	NaN	NaN	NaN	3	3	3	1.8	1.8	1.8	217.95	0	7.6965	11541000	7608500	3932900
Q13136;O75334;O75335;O75145	Q13136	Liprin-alpha-1	PPFIA1	4	NaN		0.819925	0.89428	0.92045	19.882	5	5	5	6.8	6.8	6.8	135.78	0	32.107	116250000	62259000	53995000	911;942
Q13144	Q13144	Translation initiation factor eIF-2B subunit epsilon	EIF2B5	1	721		0.958339	0.90569	0.97779	21.092	12	12	12	18.3	18.3	18.3	80.379	0	67.545	473730000	263500000	210230000	181;183;480;502;504
Q13148	Q13148	TAR DNA-binding protein 43	TARDBP	1	414		0.274693	1.4204	1.4436	37.637	5	5	5	16.7	16.7	16.7	44.739	0	20.153	43335000	16700000	26636000
Q13151	Q13151	Heterogeneous nuclear ribonucleoprotein A0	HNRNPA0	1	305		1	NaN	NaN	NaN	2	2	2	7.5	7.5	7.5	30.84	0.0051151	3.1029	0	0	0
Q13155	Q13155	Aminoacyl tRNA synthase complex-interacting multifunctional protein 2	AIMP2	1	320		0.155755	1.5552	1.6432	77.051	2	2	2	10.6	10.6	10.6	35.348	0.0013806	4.379	35919000	14093000	21825000
Q13185;P83916	Q13185	Chromobox protein homolog 3	CBX3	2	NaN		0.871415	1.0512	1.0063	16.076	4	4	4	23.5	23.5	23.5	20.811	0	33.734	424570000	225970000	198610000	137;140
Q13200	Q13200	26S proteasome non-ATPase regulatory subunit 2	PSMD2	1	908		0.0895736	1.5538	1.6539	28.908	9	9	9	14.6	14.6	14.6	100.2	0	49.373	95701000	34890000	60811000	89
Q13206	Q13206	Probable ATP-dependent RNA helicase DDX10	DDX10	1	875		0.912869	0.80723	0.95593	26.388	34	34	34	46.9	46.9	46.9	100.89	0	250.77	1843700000	1030800000	812910000	230;236;355;426
Q13242	Q13242	Serine/arginine-rich splicing factor 9	SRSF9	1	221		0.794305	1.0175	0.91069	11.696	13	12	12	52.5	49.3	49.3	25.542	0	43.83	450600000	204970000	245630000	149;158
Q13243	Q13243	Serine/arginine-rich splicing factor 5	SRSF5	1	272		0.884607	1.0587	1.0054	27.146	9	8	8	27.9	24.6	24.6	31.263	0	86.246	2082800000	1014700000	1068100000
Q13247	Q13247	Serine/arginine-rich splicing factor 6	SRSF6	1	344		0.251482	1.1545	1.2288	13.238	12	12	9	31.4	31.4	25.3	39.586	0	89.648	2576900000	1216100000	1360800000
Q13257	Q13257	Mitotic spindle assembly checkpoint protein MAD2A	MAD2L1	1	205		1	NaN	NaN	NaN	2	2	2	12.7	12.7	12.7	23.51	0	10.263	0	0	0
Q13263	Q13263	Transcription intermediary factor 1-beta	TRIM28	1	835		0.317311	0.75131	0.80324	21.129	20	20	20	34.1	34.1	34.1	88.549	0	195.99	1368700000	784110000	584550000	135;297;303;378;389;423;443;482
Q13310;P0CB38	Q13310	Polyadenylate-binding protein 4	PABPC4	2	NaN		0.563803	1.0646	1.0963	23.737	31	21	20	44.4	30.7	29.3	70.782	0	250.41	5893600000	2895800000	2997700000	72;161;383;558;582;593;605
Q13330	Q13330	Metastasis-associated protein MTA1	MTA1	1	715		0.647466	0.72886	0.77525	105.06	6	5	3	10.5	9.1	5.2	80.785	0	11.293	38495000	22779000	15716000
Q13347	Q13347	Eukaryotic translation initiation factor 3 subunit I	EIF3I	1	325		0.464247	1.1138	1.1308	17.106	17	17	17	54.8	54.8	54.8	36.501	0	270.98	10687000000	4969600000	5717100000	1;140;200;202;253
Q13405	Q13405	39S ribosomal protein L49, mitochondrial	MRPL49	1	166		0.956527	1.0872	0.96989	95.89	5	5	5	34.9	34.9	34.9	19.198	0	31.603	63924000	38734000	25190000	91
Q13409	Q13409	Cytoplasmic dynein 1 intermediate chain 2	DYNC1I2	1	638		1	NaN	NaN	NaN	2	2	2	5.5	5.5	5.5	71.456	0	52.228	34436000	16867000	17569000
Q13415	Q13415	Origin recognition complex subunit 1	ORC1	1	861		0.628212	0.89859	0.85177	10.752	8	8	8	11	11	11	97.349	0	44.253	176060000	104810000	71249000
Q13416	Q13416	Origin recognition complex subunit 2	ORC2	1	577		0.392173	0.7762	0.76133	73.045	3	3	3	8.3	8.3	8.3	65.971	0	18.768	62464000	35982000	26482000
Q13418	Q13418	Integrin-linked protein kinase	ILK	1	452		1	NaN	NaN	NaN	2	2	2	4.2	4.2	4.2	51.419	0.0038961	3.3231	6417600	3268200	3149500
Q13427	Q13427	Peptidyl-prolyl cis-trans isomerase G	PPIG	1	754		1	NaN	NaN	NaN	3	3	3	4.8	4.8	4.8	88.616	0	20.077	8753900	2416400	6337400	73;112
Q13428	Q13428	Treacle protein	TCOF1	1	1488		0.720912	0.90291	0.91074	25.756	35	35	35	27.2	27.2	27.2	152.1	0	323.31	6217000000	3469600000	2747400000	121;512;514;1024;1255
Q13435	Q13435	Splicing factor 3B subunit 2	SF3B2	1	895		0.678108	0.83633	0.90051	17.916	33	33	33	45.7	45.7	45.7	100.23	0	260.08	3922200000	2161300000	1760900000	158;210;260;287;296;477;619;636;775;840;863
Q13459	Q13459	Unconventional myosin-IXb	MYO9B	1	2157		1	NaN	NaN	NaN	2	2	2	1.1	1.1	1.1	243.4	0	6.041	4362100	3374800	987250
Q13487	Q13487	snRNA-activating protein complex subunit 2	SNAPC2	1	334		0.193925	0.70744	0.66586	37.677	5	5	5	22.8	22.8	22.8	35.556	0	25.933	116670000	67564000	49104000
Q13501	Q13501	Sequestosome-1	SQSTM1	1	440		0.322609	1.0833	1.1906	22.779	11	11	11	43.4	43.4	43.4	47.687	0	155.46	2372500000	1184300000	1188200000	85;87;401;404
Q13503	Q13503	Mediator of RNA polymerase II transcription subunit 21	MED21	1	144		0.98235	1.0079	0.97943	63.612	2	2	2	31.2	31.2	31.2	15.564	0	17.623	111480000	64138000	47338000
Q13505	Q13505	Metaxin-1	MTX1	1	466		1	NaN	NaN	NaN	2	2	2	6.4	6.4	6.4	51.476	0.00092421	4.5309	10466000	6369400	4096200
Q13509	Q13509	Tubulin beta-3 chain	TUBB3	1	450		0.204389	1.3133	1.2593	29.644	21	8	6	53.3	27.6	22.9	50.432	0	96.511	2308400000	1104400000	1203900000	73;164;233;257;267;293;330;363;388
Q13523	Q13523	Serine/threonine-protein kinase PRP4 homolog	PRPF4B	1	1007		0.724194	0.8286	0.91152	12.943	26	26	26	27.3	27.3	27.3	116.99	0	213.16	1938200000	1093900000	844220000	125;561;632;639;930;985
Q13535	Q13535	Serine/threonine-protein kinase ATR	ATR	1	2644		0.658574	0.74499	0.78021	22.592	7	7	7	3.2	3.2	3.2	301.36	0	18.867	61827000	35954000	25874000
Q13547	Q13547	Histone deacetylase 1	HDAC1	1	482		0.837689	0.8638	1.0175	23.705	13	13	7	29.5	29.5	18.3	55.102	0	154.39	2623600000	1457600000	1166000000	37;51;84;194;245;295;297;350
Q13574;O75912	Q13574	Diacylglycerol kinase zeta	DGKZ	2	NaN		0.340681	0.65807	0.78199	1.7008	7	7	7	9.9	9.9	9.9	124.13	0	48.487	255640000	152250000	103400000
Q13576	Q13576	Ras GTPase-activating-like protein IQGAP2	IQGAP2	1	1575		0.382438	0.70604	0.79578	11.914	24	22	22	21.7	20.7	20.7	180.58	0	96.12	223770000	145890000	77884000	906
Q13595	Q13595	Transformer-2 protein homolog alpha	TRA2A	1	282		1	NaN	NaN	NaN	5	5	5	15.2	15.2	15.2	32.688	0	23.569	217130000	84718000	132410000
Q13601	Q13601	KRR1 small subunit processome component homolog	KRR1	1	381		0.73515	0.96051	0.91412	25.503	13	13	13	28.1	28.1	28.1	43.664	0	86.875	1538500000	825410000	713040000
Q13610	Q13610	Periodic tryptophan protein 1 homolog	PWP1	1	501		0.85811	0.89277	1.0122	21.726	9	9	9	24	24	24	55.827	0	112.21	1142600000	632150000	510400000
Q13613	Q13613	Myotubularin-related protein 1	MTMR1	1	665		1	NaN	NaN	NaN	3	3	3	4.8	4.8	4.8	74.677	0	7.8476	3243700	1832100	1411700	328
Q13614	Q13614	Myotubularin-related protein 2	MTMR2	1	643		1	NaN	NaN	NaN	2	2	2	3.7	3.7	3.7	73.38	0.00047642	5.1392	12689000	6524000	6165400
Q13617	Q13617	Cullin-2	CUL2	1	745		0.759714	1.1071	1.0823	5.8179	3	3	3	4.2	4.2	4.2	86.982	0	7.2982	149400000	71335000	78061000	151
Q13618	Q13618	Cullin-3	CUL3	1	768		1	NaN	NaN	NaN	3	3	3	4	4	4	88.929	0	15.304	11306000	2962300	8343700
Q13619	Q13619	Cullin-4A	CUL4A	1	759		0.384462	1.1355	1.2115	26.863	19	19	12	27.7	27.7	18.2	87.679	0	95.835	565700000	276430000	289270000	220;322;505
Q13620	Q13620	Cullin-4B	CUL4B	1	913		0.291593	0.56314	0.60538	72.357	12	5	5	15	7.1	7.1	103.98	0	15.005	16561000	7486100	9074800
Q13724	Q13724	Mannosyl-oligosaccharide glucosidase	MOGS	1	837		0.768098	0.8269	0.90194	74.785	4	4	4	7.5	7.5	7.5	91.916	0	23.459	65307000	41772000	23534000
Q13769	Q13769	THO complex subunit 5 homolog	THOC5	1	683		1	NaN	NaN	NaN	2	2	2	4	4	4	78.507	0	6.2973	35043000	25831000	9211100	180
Q13823	Q13823	Nucleolar GTP-binding protein 2	GNL2	1	731		0.834158	0.92581	0.93744	25.449	27	27	27	33	33	33	83.654	0	128.45	1444800000	846830000	598010000	99;103;118;354
Q13829	Q13829	BTB/POZ domain-containing adapter for CUL3-mediated RhoA degradation protein 2	TNFAIP1	1	316		1	NaN	NaN	NaN	2	1	1	5.7	3.5	3.5	36.204	0.0070569	2.75	6010600	2823900	3186700
Q13838;O00148	Q13838;O00148	Spliceosome RNA helicase DDX39B;ATP-dependent RNA helicase DDX39A	DDX39B;DDX39A	2	NaN		0.343955	1.2661	1.2361	21.328	9	9	9	25	25	25	48.991	0	41.64	301270000	166050000	135220000	243;364
Q13885;Q9BVA1	Q13885;Q9BVA1	Tubulin beta-2A chain;Tubulin beta-2B chain	TUBB2A;TUBB2B	2	NaN		0.488008	1.1352	1.1568	6.714	26	5	4	62.7	16.9	14.2	49.906	0	35.055	349460000	170060000	179390000	73;164;257;267;293;321;323;330;363;388
Q13889	Q13889	General transcription factor IIH subunit 3	GTF2H3	1	308		0.61525	0.8915	0.84706	13.894	5	5	5	24.4	24.4	24.4	34.378	0	18.073	106490000	54691000	51797000
Q13895	Q13895	Bystin	BYSL	1	437		0.401182	0.80147	0.76506	46.423	9	9	9	27.5	27.5	27.5	49.601	0	25.796	88572000	47399000	41173000	114;332
Q14004	Q14004	Cyclin-dependent kinase 13	CDK13	1	1512		0.529874	0.74069	0.81551	37.83	5	4	4	4.9	4.4	4.4	164.92	0	15.872	80619000	49588000	31031000
Q14126	Q14126	Desmoglein-2	DSG2	1	1118		0.419253	1.0897	1.2898	46.839	3	3	3	3.8	3.8	3.8	122.29	0	9.3766	55404000	29691000	25713000
Q14137	Q14137	Ribosome biogenesis protein BOP1	BOP1	1	746		0.67815	0.8181	0.90052	14.051	22	22	22	37	37	37	83.629	0	252.49	3565800000	2108400000	1457400000	176;265
Q14145	Q14145	Kelch-like ECH-associated protein 1	KEAP1	1	624		0.611678	1.0253	1.1018	22.574	12	12	12	23.6	23.6	23.6	69.666	0	50.157	266660000	131630000	135030000	67;94;120;209;456;499;503;550
Q14146	Q14146	Unhealthy ribosome biogenesis protein 2 homolog	URB2	1	1524		0.251416	0.62168	0.74928	17.337	15	15	15	11.7	11.7	11.7	170.54	0	59.77	254360000	168830000	85534000	847
Q14151;Q15424	Q14151	Scaffold attachment factor B2	SAFB2	2	NaN		1	NaN	NaN	NaN	3	3	3	3.3	3.3	3.3	107.47	0	6.9307	0	0	0
Q14152	Q14152	Eukaryotic translation initiation factor 3 subunit A	EIF3A	1	1382		0.193882	1.1297	1.2669	19.459	93	93	93	54.5	54.5	54.5	166.57	0	323.31	58056000000	27700000000	30357000000	35;51;203;228;243;272;344;374;514;526;670;722;736;753;762
Q14155	Q14155	Rho guanine nucleotide exchange factor 7	ARHGEF7	1	803		1	NaN	NaN	NaN	3	3	3	5.7	5.7	5.7	90.011	0	11.647	29588000	13662000	15926000
Q14202	Q14202	Zinc finger MYM-type protein 3	ZMYM3	1	1370		1	NaN	NaN	NaN	2	2	1	2	2	1.3	152.38	0	7.0745	4153100	2623200	1529900
Q14204	Q14204	Cytoplasmic dynein 1 heavy chain 1	DYNC1H1	1	4646		0.182042	1.3069	1.3685	45.365	29	29	29	8.3	8.3	8.3	532.4	0	86.152	250740000	133210000	117530000	3372
Q14232	Q14232	Translation initiation factor eIF-2B subunit alpha	EIF2B1	1	305		0.17912	0.75958	0.71755	21.708	16	16	16	47.5	47.5	47.5	33.712	0	61.455	393220000	231430000	161790000	1;14;20
Q14240	Q14240	Eukaryotic initiation factor 4A-II	EIF4A2	1	407		1	NaN	NaN	NaN	14	1	1	28.3	2.7	2.7	46.402	0.0055085	3.0051	7524700	3801200	3723400	166;179;188
Q14241	Q14241	Transcription elongation factor B polypeptide 3	TCEB3	1	798		0.165354	0.72112	0.64834	53.028	4	4	4	4.8	4.8	4.8	89.908	0	26.47	142530000	94851000	47677000
Q14247	Q14247	Src substrate cortactin	CTTN	1	550		1	NaN	NaN	NaN	9	9	9	21.3	21.3	21.3	61.585	0	98.359	23388000	9373700	14014000
Q14257	Q14257	Reticulocalbin-2	RCN2	1	317		0.534781	1.1501	1.1059	15.479	15	15	15	50.8	50.8	50.8	36.876	0	202.98	1263600000	620700000	642920000	126
Q14331	Q14331	Protein FRG1	FRG1	1	258		1	NaN	NaN	NaN	4	4	4	19	19	19	29.172	0	17.049	32563000	20457000	12106000
Q14493	Q14493	Histone RNA hairpin-binding protein	SLBP	1	270		1	NaN	NaN	NaN	2	2	2	7.4	7.4	7.4	31.285	0.0009324	4.6863	5494900	3117500	2377400
Q14498	Q14498	RNA-binding protein 39	RBM39	1	530		0.665237	0.88184	0.89741	16.048	18	18	16	37.7	37.7	34.7	59.379	0	232.94	11575000000	6398000000	5177300000	10;265;282;283;321;500;519
Q14517	Q14517	Protocadherin Fat 1;Protocadherin Fat 1, nuclear form	FAT1	1	4588		0.984595	0.8685	0.92939	9.7585	10	10	10	3.1	3.1	3.1	506.27	0	30.524	58009000	28135000	29874000
Q14527	Q14527	Helicase-like transcription factor	HLTF	1	1009		1	NaN	NaN	NaN	2	2	2	2.6	2.6	2.6	113.93	0	6.3563	8192900	3462700	4730300
Q14554	Q14554	Protein disulfide-isomerase A5	PDIA5	1	519		0.536155	0.70976	0.72515	13.717	3	3	3	6.2	6.2	6.2	59.594	0	7.5696	21108000	12676000	8431900
Q14562;Q92620	Q14562	ATP-dependent RNA helicase DHX8	DHX8	2	NaN		0.702486	0.84586	0.90635	19.317	36	36	35	38.9	38.9	38.2	139.31	0	247.52	2242300000	1256200000	986070000	7;92;153;364;477;478;530;661;665;912
Q14566	Q14566	DNA replication licensing factor MCM6	MCM6	1	821		0.956434	0.86088	0.96622	21.57	35	35	35	44.8	44.8	44.8	92.888	0	323.31	11673000000	6245700000	5427200000	1;371;477;527
Q14592	Q14592	Zinc finger protein 460	ZNF460	1	562		0.547088	0.83782	0.82196	19.586	2	2	2	3.7	3.7	3.7	63.664	0	7.3158	75606000	40941000	34665000
Q14669	Q14669	E3 ubiquitin-protein ligase TRIP12	TRIP12	1	1992		0.13666	1.4448	1.6886	109.32	6	6	6	3.7	3.7	3.7	220.43	0	12.416	24455000	11934000	12520000
Q14671;Q8TB72	Q14671	Pumilio homolog 1	PUM1	2	NaN		0.840373	1.0718	1.0146	32.172	4	4	4	3.4	3.4	3.4	126.47	0	10.855	26941000	12855000	14086000
Q14678	Q14678	KN motif and ankyrin repeat domain-containing protein 1	KANK1	1	1352		0.935545	0.76371	0.906	17.48	4	3	3	5	3.7	3.7	147.29	0	11.312	38623000	18013000	20610000	1239
Q14683	Q14683	Structural maintenance of chromosomes protein 1A	SMC1A	1	1233		0.946245	0.80328	0.95028	51.549	19	19	19	18.7	18.7	18.7	143.23	0	81.917	237340000	128020000	109330000	42;82;504;867;891
Q14684	Q14684	Ribosomal RNA processing protein 1 homolog B	RRP1B	1	758		0.312551	0.79744	0.80169	28.204	24	24	24	41.2	41.2	41.2	84.427	0	221.56	3562800000	2015800000	1547000000	5;119;150;232;468;486;497
Q14689;Q9Y2E4	Q14689	Disco-interacting protein 2 homolog A	DIP2A	2	NaN		0.642093	0.66848	0.77285	24.961	6	5	5	5.2	4.6	4.6	170.37	0	8.4744	21110000	12916000	8194300
Q14690	Q14690	Protein RRP5 homolog	PDCD11	1	1871		0.4909	0.77514	0.85359	15.731	70	70	70	39.9	39.9	39.9	208.7	0	323.31	7754200000	4498300000	3255900000	147;427;468;483;490;730;761;1038;1140;1234;1263;1596
Q14692	Q14692	Ribosome biogenesis protein BMS1 homolog	BMS1	1	1282		0.774762	0.82497	0.92348	23.262	32	32	32	34.3	34.3	34.3	145.81	0	240.63	2425000000	1567200000	857720000	88;180;261;412;413;884;1092;1098
Q14697	Q14697	Neutral alpha-glucosidase AB	GANAB	1	944		0.577618	0.74033	0.83328	56.38	7	7	7	11.9	11.9	11.9	106.87	0	44.718	117480000	73560000	43923000	338;339
Q14738;Q13362	Q14738;Q13362	Serine/threonine-protein phosphatase 2A 56 kDa regulatory subunit delta isoform;Serine/threonine-protein phosphatase 2A 56 kDa regulatory subunit gamma isoform	PPP2R5D;PPP2R5C	2	NaN		0.708416	1.0511	1.105	33.834	4	4	4	7.5	7.5	7.5	69.991	0	12.975	73818000	42147000	31671000	446
Q14739	Q14739	Lamin-B receptor	LBR	1	615		1	NaN	NaN	NaN	2	2	2	4.4	4.4	4.4	70.702	0	16.423	33747000	14767000	18981000
Q14746	Q14746	Conserved oligomeric Golgi complex subunit 2	COG2	1	738		0.218969	0.52075	0.56315	55.508	4	4	4	9.1	9.1	9.1	83.207	0	9.7124	11333000	7498700	3834200
Q14781	Q14781	Chromobox protein homolog 2	CBX2	1	532		0.504404	1.2307	1.2202	46.597	3	3	3	7.1	7.1	7.1	56.08	0	9.4863	34194000	16051000	18143000
Q14839	Q14839	Chromodomain-helicase-DNA-binding protein 4	CHD4	1	1912		0.589071	1.0377	1.0882	20.55	81	81	63	47.7	47.7	38.7	218	0	323.31	6019800000	3043800000	2976100000	160;580;623;731;753;796;801;949;954;1013;1035;1039;1075;1078;1192;1193;1273;1292;1429;1433;1464;1499;1518;1769;1807;1816;1840;1864
Q14919	Q14919	Dr1-associated corepressor	DRAP1	1	205		1	NaN	NaN	NaN	4	4	4	16.1	16.1	16.1	22.35	0	16.094	3140500	2657100	483340	21
Q14966	Q14966	Zinc finger protein 638	ZNF638	1	1978		0.48789	0.8479	0.8279	30.676	17	17	17	7.3	7.3	7.3	220.62	0	85.27	871740000	455960000	415780000	412;413;719
Q14974	Q14974	Importin subunit beta-1	KPNB1	1	876		0.509451	1.1227	1.2055	21.315	9	9	9	14.4	14.4	14.4	97.169	0	39.095	149130000	71016000	78112000	181
Q14978	Q14978	Nucleolar and coiled-body phosphoprotein 1	NOLC1	1	699		0.848451	0.99729	1.0147	24.461	19	19	19	22.6	22.6	22.6	73.602	0	207.24	5980100000	2990100000	2990100000
Q14980	Q14980	Nuclear mitotic apparatus protein 1	NUMA1	1	2115		0.0740016	1.6733	1.9002	73.161	2	2	2	1.3	1.3	1.3	238.26	0.001368	4.1476	11967000	4246800	7720400
Q14C86	Q14C86	GTPase-activating protein and VPS9 domain-containing protein 1	GAPVD1	1	1478		0.236602	1.3782	1.4141	12.481	9	9	9	8.3	8.3	8.3	164.98	0	56.147	99247000	42232000	57015000
Q15007	Q15007	Pre-mRNA-splicing regulator WTAP	WTAP	1	396		0.668163	0.77681	0.78449	60.563	3	3	3	9.8	9.8	9.8	44.243	0	24.313	41223000	19368000	21855000	163
Q15008	Q15008	26S proteasome non-ATPase regulatory subunit 6	PSMD6	1	389		0.243209	1.4819	1.407	78.176	10	10	10	28.8	28.8	28.8	45.531	0	63.425	117880000	56189000	61687000
Q15014	Q15014	Mortality factor 4-like protein 2	MORF4L2	1	288		1	NaN	NaN	NaN	3	2	2	12.8	8.3	8.3	32.307	0.001773	3.7209	6047300	3461500	2585800	238
Q15020	Q15020	Squamous cell carcinoma antigen recognized by T-cells 3	SART3	1	963		0.969116	0.88474	0.9977	22.655	14	14	14	17.3	17.3	17.3	109.93	0	68.547	159780000	87696000	72085000	221;510
Q15021	Q15021	Condensin complex subunit 1	NCAPD2	1	1401		0.640028	0.89873	1.0903	10.687	18	18	18	17.9	17.9	17.9	157.18	0	66.599	226010000	113740000	112270000	1076
Q15022	Q15022	Polycomb protein SUZ12	SUZ12	1	739		0.892697	0.95683	0.99921	19.014	14	14	14	25.2	25.2	25.2	83.054	0	99.845	427530000	206010000	221520000	299;540;614;622
Q15029	Q15029	116 kDa U5 small nuclear ribonucleoprotein component	EFTUD2	1	972		0.702312	0.95952	1.0543	14.754	43	43	42	54	54	53	109.43	0	323.31	21315000000	10665000000	10650000000	203;481;647;687;822;957;972
Q15047	Q15047	Histone-lysine N-methyltransferase SETDB1	SETDB1	1	1291		0.462221	1.1735	1.2533	9.0353	2	2	2	1.6	1.6	1.6	143.16	0.00048216	5.4929	40053000	18118000	21935000
Q15050	Q15050	Ribosome biogenesis regulatory protein homolog	RRS1	1	365		0.965414	1.0619	0.96835	15.979	14	14	14	38.6	38.6	38.6	41.193	0	135.07	2371700000	1257800000	1113900000	1;199
Q15051	Q15051	IQ calmodulin-binding motif-containing protein 1	IQCB1	1	598		0.261379	0.62549	0.58845	22.319	2	2	2	3.7	3.7	3.7	68.928	0.00047687	5.153	14692000	8709600	5982800
Q15054	Q15054	DNA polymerase delta subunit 3	POLD3	1	466		0.955704	0.97344	0.91555	16.059	8	8	8	19.5	19.5	19.5	51.4	0	53.422	46079000	24609000	21470000	430
Q15059	Q15059	Bromodomain-containing protein 3	BRD3	1	726		0.796368	0.9022	1.032	21.935	17	12	12	28.8	22.2	22.2	79.541	0	110.45	533330000	280900000	252420000	400;410
Q15061	Q15061	WD repeat-containing protein 43	WDR43	1	677		0.167689	1.7414	1.6175	36.962	3	3	3	5	5	5	74.89	0	10.996	27211000	13146000	14065000	497
Q15070	Q15070	Mitochondrial inner membrane protein OXA1L	OXA1L	1	435		0.86331	1.086	1.0391	4.9043	4	4	4	9	9	9	48.547	0	12.194	127900000	65141000	62762000
Q15125	Q15125	3-beta-hydroxysteroid-Delta(8),Delta(7)-isomerase	EBP	1	230		1	NaN	NaN	NaN	2	2	2	12.2	12.2	12.2	26.352	0	8.2192	24001000	13807000	10194000
Q15149	Q15149	Plectin	PLEC	1	4684		0.218716	1.2138	1.3315	22.244	36	36	34	10.2	10.2	9.4	531.78	0	101.59	297170000	146280000	150890000
Q15154	Q15154	Pericentriolar material 1 protein	PCM1	1	2024		0.895052	0.97595	0.99843	23.478	6	6	6	4.6	4.6	4.6	228.53	0	39.349	396000000	187620000	208380000	789;1177
Q15185	Q15185	Prostaglandin E synthase 3	PTGES3	1	160		1	NaN	NaN	NaN	2	2	2	13.8	13.8	13.8	18.697	0.00048356	5.5443	7515200	1712500	5802700
Q15233	Q15233	Non-POU domain-containing octamer-binding protein	NONO	1	471		1	NaN	NaN	NaN	2	2	2	5.5	5.5	5.5	54.231	0.0017841	3.8076	0	0	0
Q15269	Q15269	Periodic tryptophan protein 2 homolog	PWP2	1	919		0.949172	0.81948	0.96079	29.162	5	5	5	6.5	6.5	6.5	102.45	0	14.538	48168000	27575000	20593000
Q15287	Q15287	RNA-binding protein with serine-rich domain 1	RNPS1	1	305		0.104054	1.5386	1.477	21.722	8	8	8	29.2	29.2	29.2	34.208	0	44.862	384100000	146090000	238010000	178;189;192;223;256;262
Q15291	Q15291	Retinoblastoma-binding protein 5	RBBP5	1	538		0.961543	0.86622	0.97676	17.046	10	10	10	22.5	22.5	22.5	59.152	0	81.776	457480000	251340000	206140000	134
Q15311	Q15311	RalA-binding protein 1	RALBP1	1	655		1	NaN	NaN	NaN	2	2	2	2.9	2.9	2.9	76.063	0.0004852	5.5937	19672000	8499800	11173000
Q15361	Q15361	Transcription termination factor 1	TTF1	1	905		0.791579	0.88034	0.91032	16.152	4	4	4	8.2	8.2	8.2	103.05	0	20.533	89741000	44994000	44747000
Q15365;P57721;P57723	Q15365	Poly(rC)-binding protein 1	PCBP1	3	NaN		0.443885	0.88425	0.84088	11.054	9	9	6	36.2	36.2	28.4	37.497	0	107.05	1675900000	903370000	772570000	74;87;137
Q15366	Q15366	Poly(rC)-binding protein 2	PCBP2	1	365		0.480732	0.89707	0.79677	49.058	7	4	4	22.7	12.9	12.9	38.58	0	22.962	203210000	115690000	87514000	137
Q15370	Q15370	Transcription elongation factor B polypeptide 2	TCEB2	1	118		0.762381	1.0021	0.8999	73.828	3	3	3	28	28	28	13.133	0	11.489	97937000	59710000	38227000
Q15386	Q15386	Ubiquitin-protein ligase E3C	UBE3C	1	1083		0.864065	0.86544	0.87274	122.1	3	3	3	3.2	3.2	3.2	123.92	0	13.162	42570000	25804000	16766000
Q15392	Q15392	Delta(24)-sterol reductase	DHCR24	1	516		0.147722	1.7035	1.6616	18.248	2	2	2	3.1	3.1	3.1	60.101	0	5.6598	57043000	23407000	33636000
Q15393	Q15393	Splicing factor 3B subunit 3	SF3B3	1	1217		1	0.84867	0.97659	18.3	38	38	38	40	40	40	135.58	0	323.31	6513600000	3615400000	2898200000	1;298;321;447;706;715;819;823;838;1093
Q15397	Q15397	Pumilio domain-containing protein KIAA0020	KIAA0020	1	648		0.674241	0.88649	0.89958	23.203	30	30	30	41.4	41.4	41.4	73.584	0	323.31	12590000000	7378300000	5211400000	141;224;270;306;309;316;347;587
Q15404	Q15404	Ras suppressor protein 1	RSU1	1	277		0.331299	0.65602	0.62658	39.579	4	4	4	18.4	18.4	18.4	31.54	0	9.9403	34593000	18503000	16090000
Q15418	Q15418	Ribosomal protein S6 kinase alpha-1	RPS6KA1	1	735		1	NaN	NaN	NaN	2	2	2	3.9	3.9	3.9	82.722	0	6.9205	10206000	2678200	7527400	281
Q15427	Q15427	Splicing factor 3B subunit 4	SF3B4	1	424		0.32866	0.81431	0.77787	14.194	6	6	6	24.8	24.8	24.8	44.385	0	35.925	686840000	364130000	322710000
Q15428	Q15428	Splicing factor 3A subunit 2	SF3A2	1	464		0.487457	1.1883	1.2183	15.027	5	5	5	12.9	12.9	12.9	49.255	0	23.491	133370000	59975000	73397000	1;47;214
Q15436	Q15436	Protein transport protein Sec23A	SEC23A	1	765		1	NaN	NaN	NaN	3	1	1	5.2	2.1	2.1	86.16	0.0018034	4.0047	0	0	0	238
Q15437	Q15437	Protein transport protein Sec23B	SEC23B	1	767		0.189182	1.3713	1.471	117.52	10	10	8	17.5	17.5	14.3	86.478	0	71.151	90780000	46550000	44230000	240;677
Q15459	Q15459	Splicing factor 3A subunit 1	SF3A1	1	793		0.291974	1.2247	1.3593	35.552	13	13	13	21.2	21.2	21.2	88.885	0	63.467	166430000	75275000	91153000	117
Q15477	Q15477	Helicase SKI2W	SKIV2L	1	1246		0.867527	0.83579	0.93753	45.493	7	7	7	8.5	8.5	8.5	137.75	0	18.974	78293000	41629000	36664000
Q15528	Q15528	Mediator of RNA polymerase II transcription subunit 22	MED22	1	200		0.722039	0.91418	0.8855	27.171	3	3	3	21.5	21.5	21.5	22.22	0	21.663	99951000	55011000	44941000	30;61
Q15532	Q15532	Protein SSXT	SS18	1	418		1	NaN	NaN	NaN	2	2	2	6.2	6.2	6.2	45.929	0	16.42	0	0	0
Q15542	Q15542	Transcription initiation factor TFIID subunit 5	TAF5	1	800		0.275315	0.65973	0.70909	113.18	7	7	7	14.4	14.4	14.4	86.829	0	20.494	79959000	58815000	21143000
Q15545	Q15545	Transcription initiation factor TFIID subunit 7	TAF7	1	349		0.372207	0.8203	0.79247	12.599	9	9	9	30.4	30.4	30.4	40.259	0	37.602	314440000	181340000	133100000
Q15555	Q15555	Microtubule-associated protein RP/EB family member 2	MAPRE2	1	327		1	NaN	NaN	NaN	3	3	3	13.1	13.1	13.1	37.031	0	11.739	19173000	8859700	10313000
Q15572	Q15572	TATA box-binding protein-associated factor RNA polymerase I subunit C	TAF1C	1	869		0.657937	1.0602	1.1284	31.943	3	3	3	5.3	5.3	5.3	95.212	0	21.939	122230000	61433000	60798000
Q15573	Q15573	TATA box-binding protein-associated factor RNA polymerase I subunit A	TAF1A	1	450		0.693105	0.86304	0.79562	65.423	5	5	5	13.6	13.6	13.6	52.675	0	13.836	28914000	15717000	13197000	115
Q15629	Q15629	Translocating chain-associated membrane protein 1	TRAM1	1	374		0.764584	0.81631	0.8276	2.2466	4	4	4	11.8	11.8	11.8	43.071	0	27.998	41321000	20465000	20856000
Q15631	Q15631	Translin	TSN	1	228		0.984675	0.99131	0.944	15.506	3	3	3	16.7	16.7	16.7	26.183	0	10.699	30613000	14419000	16194000
Q15645	Q15645	Pachytene checkpoint protein 2 homolog	TRIP13	1	432		0.55869	1.2918	1.1783	28.269	10	10	10	29.2	29.2	29.2	48.55	0	53.413	202230000	92099000	110130000
Q15646	Q15646	2-5-oligoadenylate synthase-like protein	OASL	1	514		0.235248	1.5475	1.4987	35.992	7	7	7	22.4	22.4	22.4	59.225	0	24.793	51674000	21205000	30469000
Q15648	Q15648	Mediator of RNA polymerase II transcription subunit 1	MED1	1	1581		0.443827	0.98336	1.1385	19.856	20	20	20	14.4	14.4	14.4	168.48	0	136.5	1278400000	651080000	627300000	173;187;190;275;361;535
Q15695;Q15696	Q15695;Q15696	U2 small nuclear ribonucleoprotein auxiliary factor 35 kDa subunit-related protein 1;U2 small nuclear ribonucleoprotein auxiliary factor 35 kDa subunit-related protein 2	ZRSR1;ZRSR2	2	NaN		1	NaN	NaN	NaN	2	2	2	3.8	3.8	3.8	57.643	0.00093067	4.6732	0	0	0
Q15717	Q15717	ELAV-like protein 1	ELAVL1	1	326		0.452973	1.3616	1.2609	57.272	2	2	2	8.3	8.3	8.3	36.091	0	9.8204	21168000	7580600	13587000
Q15735	Q15735	Phosphatidylinositol 4,5-bisphosphate 5-phosphatase A	INPP5J	1	1006		0.748803	0.79215	0.82052	88.836	3	3	3	4	4	4	107.2	0	5.7078	27004000	14141000	12863000
Q15773	Q15773	Myeloid leukemia factor 2	MLF2	1	248		0.835709	1.1491	1.017	19.537	3	3	3	17.3	17.3	17.3	28.147	0	9.2737	24194000	12207000	11987000	151
Q15776	Q15776	Zinc finger protein with KRAB and SCAN domains 8	ZKSCAN8	1	578		0.918206	0.95358	0.89785	26.433	3	3	3	6.1	6.1	6.1	65.815	0	7.4942	14338000	8508200	5830200
Q15833	Q15833	Syntaxin-binding protein 2	STXBP2	1	593		1	NaN	NaN	NaN	2	2	2	4.6	4.6	4.6	66.452	0.0026443	3.6384	5783300	1926600	3856700
Q15906	Q15906	Vacuolar protein sorting-associated protein 72 homolog	VPS72	1	364		0.305046	1.1694	1.3477	100.18	4	4	4	17.9	17.9	17.9	40.594	0	14.941	65932000	28793000	37139000
Q15910	Q15910	Histone-lysine N-methyltransferase EZH2	EZH2	1	746		0.532558	1.0312	1.1925	25.207	9	9	9	16.1	16.1	16.1	85.362	0	59.463	98380000	49935000	48446000
Q15973;Q8N7K0	Q15973;Q8N7K0	Zinc finger protein 124;Zinc finger protein 433	ZNF124;ZNF433	2	NaN		1	NaN	NaN	NaN	2	2	2	5.4	5.4	5.4	40.217	0	7.8055	0	0	0
Q16342	Q16342	Programmed cell death protein 2	PDCD2	1	344		1	NaN	NaN	NaN	2	2	2	8.7	8.7	8.7	38.592	0	20.099	0	0	0
Q16513	Q16513	Serine/threonine-protein kinase N2	PKN2	1	984		1	NaN	NaN	NaN	2	2	2	2.8	2.8	2.8	112.03	0	7.076	17437000	7976900	9459800	510
Q16514	Q16514	Transcription initiation factor TFIID subunit 12	TAF12	1	161		0.861636	0.96333	0.93541	68.852	2	2	2	11.8	11.8	11.8	17.924	0.00092379	4.5216	63694000	31049000	32645000
Q16531	Q16531	DNA damage-binding protein 1	DDB1	1	1140		0.539847	0.96723	1.1042	21.037	34	34	34	30.8	30.8	30.8	126.97	0	301.79	4285900000	2256200000	2029700000	64;581;835;927;938;1105;1120
Q16533	Q16533	snRNA-activating protein complex subunit 1	SNAPC1	1	368		0.98348	1.0163	0.96974	24.25	11	11	11	36.7	36.7	36.7	42.994	0	88.189	384250000	201170000	183080000	140
Q16540	Q16540	39S ribosomal protein L23, mitochondrial	MRPL23	1	153		0.144814	0.84304	0.69967	11.808	5	5	5	35.9	35.9	35.9	17.781	0	39.733	395780000	211890000	183900000
Q16543	Q16543	Hsp90 co-chaperone Cdc37;Hsp90 co-chaperone Cdc37, N-terminally processed	CDC37	1	378		0.736836	0.84755	0.81516	95.813	4	4	4	15.9	15.9	15.9	44.468	0	14.57	39384000	25438000	13946000	128;316
Q16560	Q16560	U11/U12 small nuclear ribonucleoprotein 35 kDa protein	SNRNP35	1	246		0.330282	0.6664	0.62605	56.028	3	3	3	15	15	15	29.45	0	8.3769	31418000	15550000	15868000
Q16576	Q16576	Histone-binding protein RBBP7	RBBP7	1	425		0.665403	0.8885	0.89745	14.296	9	9	5	28.7	28.7	20	47.82	0	109.42	2920100000	1649700000	1270400000	6;132;252
Q16629	Q16629	Serine/arginine-rich splicing factor 7	SRSF7	1	238		0.2968	1.2677	1.2036	30.465	9	9	8	31.5	31.5	31.5	27.366	0	78.35	2740000000	1084600000	1655400000	85
Q16637	Q16637	Survival motor neuron protein	SMN1	1	294		0.722343	0.9493	0.91108	13.224	7	7	7	26.5	26.5	26.5	31.848	0	82.93	1765100000	943950000	821200000	3
Q16643	Q16643	Drebrin	DBN1	1	649		0.133816	1.372	1.3187	16.511	17	17	17	32.8	32.8	32.8	71.428	0	323.31	2468700000	1086600000	1382100000	328;401
Q16656	Q16656	Nuclear respiratory factor 1	NRF1	1	503		0.75409	0.93635	0.90022	21.951	6	6	6	17.5	17.5	17.5	53.54	0	22.935	477460000	241660000	235800000
Q16658	Q16658	Fascin	FSCN1	1	493		0.954695	0.84846	0.91507	11.699	4	4	4	11.2	11.2	11.2	54.529	0	12.195	53308000	31314000	21994000
Q16763	Q16763	Ubiquitin-conjugating enzyme E2 S	UBE2S	1	222		0.203404	1.5421	1.4527	25.839	3	3	3	18.5	18.5	18.5	23.845	0	13.717	67630000	44354000	23276000
Q16795	Q16795	NADH dehydrogenase [ubiquinone] 1 alpha subcomplex subunit 9, mitochondrial	NDUFA9	1	377		0.656676	1.2541	1.129	12.156	12	12	12	43.2	43.2	43.2	42.509	0	56.765	147440000	72267000	75177000
Q16822	Q16822	Phosphoenolpyruvate carboxykinase [GTP], mitochondrial	PCK2	1	640		0.122168	1.694	1.7274	130.6	5	5	5	8.9	8.9	8.9	70.729	0	12.718	24384000	9878700	14506000	135
Q16891	Q16891	MICOS complex subunit MIC60	IMMT	1	758		0.854642	0.96193	1.0426	40.707	7	7	7	17.8	17.8	17.8	83.677	0	56.668	157750000	83971000	73778000	387
Q17RN3	Q17RN3	Protein FAM98C	FAM98C	1	349		1	NaN	NaN	NaN	3	3	3	15.5	15.5	15.5	37.329	0	41.677	34241000	34241000	0
Q1ED39	Q1ED39	Lysine-rich nucleolar protein 1	KNOP1	1	458		0.891201	0.99852	0.93588	24.295	19	19	19	34.7	34.7	34.7	51.588	0	238.09	804320000	419390000	384930000	322;402
Q29RF7	Q29RF7	Sister chromatid cohesion protein PDS5 homolog A	PDS5A	1	1337		0.476265	0.59023	0.69756	111.09	7	5	5	6.2	5	5	150.83	0	18.486	37138000	25988000	11150000	419;420
Q2KHR3	Q2KHR3	Glutamine and serine-rich protein 1	QSER1	1	1735		0.452171	0.81912	0.78561	34.927	8	8	8	5.1	5.1	5.1	189.97	0	30.448	147290000	76432000	70861000
Q2M389	Q2M389	WASH complex subunit 7	KIAA1033	1	1173		0.717921	0.95575	1.0603	13.933	23	23	23	26.2	26.2	26.2	136.4	0	101	619020000	347440000	271580000	584;766;923;1106
Q2NL82	Q2NL82	Pre-rRNA-processing protein TSR1 homolog	TSR1	1	804		0.353762	0.72444	0.81473	21.902	35	35	35	45	45	45	91.809	0	310.01	19952000000	11846000000	8105800000	100;149;231;299;364;483;591;596;675;685;767
Q2QGD7	Q2QGD7	Zinc finger protein ZXDC	ZXDC	1	858		1	NaN	NaN	NaN	2	2	2	3	3	3	89.987	0.0013761	4.2738	2138600	1147500	991050
Q2TAY7	Q2TAY7	WD40 repeat-containing protein SMU1;WD40 repeat-containing protein SMU1, N-terminally processed	SMU1	1	513		0.157724	1.5464	1.5164	150.22	6	6	6	14.2	14.2	14.2	57.543	0	36.192	122520000	52088000	70431000	425;427
Q2TBE0	Q2TBE0	CWF19-like protein 2	CWF19L2	1	894		0.935312	0.90134	0.90589	12.558	3	3	3	5	5	5	103.79	0	7.4283	28900000	13391000	15508000	59
Q3KNV8	Q3KNV8	Polycomb group RING finger protein 3	PCGF3	1	242		0.355344	1.4075	1.3507	57.936	2	2	2	11.2	11.2	11.2	28.115	0.00093197	4.6807	37232000	16551000	20681000	90
Q3KQU3	Q3KQU3	MAP7 domain-containing protein 1	MAP7D1	1	841		0.1798	0.54142	0.53761	112.91	5	5	5	8.7	8.7	8.7	92.819	0	13.202	27641000	21002000	6639200
Q3L8U1	Q3L8U1	Chromodomain-helicase-DNA-binding protein 9	CHD9	1	2897		0.80089	0.91141	1.0352	17.159	12	5	3	4.4	2.1	1.6	326.02	0	12.686	16777000	9464800	7311800	1077;1078
Q3YEC7	Q3YEC7	Rab-like protein 6	RABL6	1	729		0.317311	0.72253	0.77391	13.08	14	14	14	24.7	24.7	24.7	79.548	0	90.226	349330000	193310000	156010000	28
Q3ZCQ8	Q3ZCQ8	Mitochondrial import inner membrane translocase subunit TIM50	TIMM50	1	353		0.550337	0.80435	0.84566	11.495	8	8	8	32	32	32	39.646	0	100.05	580970000	339570000	241390000
Q499Z4	Q499Z4	Zinc finger protein 672	ZNF672	1	452		0.383285	1.3913	1.286	31.05	2	2	2	5.8	5.8	5.8	50.224	0	15.698	71804000	29798000	42007000
Q49AG3	Q49AG3	Zinc finger BED domain-containing protein 5	ZBED5	1	693		0.465256	0.68844	0.69241	24.549	2	2	2	4.2	4.2	4.2	78.91	0	6.4883	16366000	9990900	6375000
Q4G0J3	Q4G0J3	La-related protein 7	LARP7	1	582		0.629255	0.85608	0.88867	17.455	25	25	25	43.5	43.5	43.5	66.898	0	252.92	1854200000	1036700000	817520000	369;385;415;427
Q4KMP7	Q4KMP7	TBC1 domain family member 10B	TBC1D10B	1	808		0.109405	0.60405	0.67802	57.663	13	13	13	24.5	24.5	24.5	87.198	0	84.088	318860000	219860000	98998000
Q4LE39	Q4LE39	AT-rich interactive domain-containing protein 4B	ARID4B	1	1312		0.322499	1.2356	1.2501	56.637	11	11	11	12.3	12.3	12.3	147.81	0	39.049	219390000	100530000	118850000	406
Q4VC05	Q4VC05	B-cell CLL/lymphoma 7 protein family member A	BCL7A	1	210		1	NaN	NaN	NaN	4	2	2	31	25.7	25.7	22.81	0	20.403	0	0	0
Q4W5G0	Q4W5G0	Tigger transposable element-derived protein 2	TIGD2	1	525		0.538371	1.1046	1.1952	59.907	2	2	2	4.4	4.4	4.4	59.623	0	5.8913	11353000	4961200	6392100
Q52LW3	Q52LW3	Rho GTPase-activating protein 29	ARHGAP29	1	1261		1	NaN	NaN	NaN	3	3	3	3.1	3.1	3.1	142.06	0.00093985	4.822	19975000	15900000	4075500
Q53F19	Q53F19	Uncharacterized protein C17orf85	C17orf85	1	620		0.213305	1.1448	1.3366	31.617	8	8	8	14.4	14.4	14.4	70.592	0	35.436	349720000	162030000	187680000	178;422;424
Q53GA4	Q53GA4	Pleckstrin homology-like domain family A member 2	PHLDA2	1	152		0.326658	1.4221	1.3813	18.759	3	3	3	32.9	32.9	32.9	17.092	0	16.7	46506000	20299000	26207000
Q53GQ0	Q53GQ0	Estradiol 17-beta-dehydrogenase 12	HSD17B12	1	312		0.884664	1.0479	0.94371	11.859	7	7	7	24	24	24	34.324	0	37.684	182430000	92755000	89674000	168;176
Q53GS7	Q53GS7	Nucleoporin GLE1	GLE1	1	698		1	NaN	NaN	NaN	4	4	4	7.9	7.9	7.9	79.835	0	12.07	8473900	7146200	1327700	323
Q53GS9	Q53GS9	U4/U6.U5 tri-snRNP-associated protein 2	USP39	1	565		0.325487	0.67233	0.77677	10.97	11	11	11	27.3	27.3	27.3	65.38	0	78.564	585030000	363520000	221510000	353
Q53H12	Q53H12	Acylglycerol kinase, mitochondrial	AGK	1	422		0.82044	1.0783	1.0566	9.6676	4	4	4	14	14	14	47.137	0	36.386	144720000	67623000	77101000
Q53HL2	Q53HL2	Borealin	CDCA8	1	280		0.329388	0.76613	0.73429	8.0074	6	6	6	26.8	26.8	26.8	31.323	0	19.136	71902000	41885000	30017000
Q53T94	Q53T94	TATA box-binding protein-associated factor RNA polymerase I subunit B	TAF1B	1	588		0.454899	1.2444	1.2381	104.94	8	8	8	18.4	18.4	18.4	68.831	0	24.719	144490000	72071000	72419000	331;334
Q562F6	Q562F6	Shugoshin-like 2	SGOL2	1	1265		0.672421	0.84595	0.78639	10.193	2	2	2	1.9	1.9	1.9	144.74	0.001355	4.0167	11863000	6980700	4882700
Q56P03	Q56P03	E2F-associated phosphoprotein	EAPP	1	285		0.295828	0.84259	0.76621	24.313	5	5	5	12.3	12.3	12.3	32.762	0	59.223	390240000	151950000	238290000
Q58EX7	Q58EX7	Puratrophin-1	PLEKHG4	1	1191		0.899893	0.95679	0.99683	32.464	11	11	11	13.8	13.8	13.8	130.8	0	44.629	235790000	123380000	112410000	755;835
Q58FF6	Q58FF6	Putative heat shock protein HSP 90-beta 4	HSP90AB4P	1	505		1	NaN	NaN	NaN	7	1	1	10.1	2.2	2.2	58.264	0.0070539	2.7481	11008000	3786100	7221900
Q5BKY9;Q8N9E0	Q5BKY9	Protein FAM133B	FAM133B	2	NaN		0.808991	0.95316	0.91654	39.645	5	5	5	19.8	19.8	19.8	28.385	0	33.691	199500000	112790000	86710000
Q5BKZ1	Q5BKZ1	DBIRD complex subunit ZNF326	ZNF326	1	582		0.32892	1.3845	1.3788	9.1506	5	5	5	12.5	12.5	12.5	65.653	0	22.858	59204000	20579000	38625000	49;59
Q5C9Z4	Q5C9Z4	Nucleolar MIF4G domain-containing protein 1	NOM1	1	860		0.372185	0.74667	0.82031	25.815	20	20	20	26.9	26.9	26.9	96.256	0	165.02	1505000000	935560000	569490000	377;389
Q5F1R6	Q5F1R6	DnaJ homolog subfamily C member 21	DNAJC21	1	531		1	NaN	NaN	NaN	2	2	2	5.5	5.5	5.5	62.027	0.0013787	4.3172	14120000	8036000	6084300
Q5H9R7	Q5H9R7	Serine/threonine-protein phosphatase 6 regulatory subunit 3	PPP6R3	1	873		0.447548	1.0328	1.177	19.024	12	12	12	19	19	19	97.668	0	110.27	386340000	180180000	206150000
Q5HYJ3	Q5HYJ3	Protein FAM76B	FAM76B	1	339		0.849709	1.1023	1.0446	39.694	3	3	3	10.9	10.9	10.9	38.708	0	15.053	82375000	42082000	40293000
Q5JPH6	Q5JPH6	Probable glutamate--tRNA ligase, mitochondrial	EARS2	1	523		0.442333	0.65418	0.68159	44.39	4	4	4	10.3	10.3	10.3	58.688	0	17.788	25606000	15764000	9841500
Q5JSH3	Q5JSH3	WD repeat-containing protein 44	WDR44	1	913		0.738199	1.0429	1.0917	27.098	7	7	7	8.2	8.2	8.2	101.37	0	19.379	80525000	39307000	41218000
Q5JTW2	Q5JTW2	Centrosomal protein of 78 kDa	CEP78	1	689		0.426756	0.77378	0.80968	26.095	13	13	13	26.1	26.1	26.1	76.396	0	77.157	622330000	367400000	254930000	88;549;565
Q5JVF3	Q5JVF3	PCI domain-containing protein 2	PCID2	1	399		0.398692	0.86147	0.82811	17.363	14	14	14	40.1	40.1	40.1	46.029	0	87.409	1825300000	1055900000	769390000	168;250;260;265;277
Q5PSV4	Q5PSV4	Breast cancer metastasis-suppressor 1-like protein	BRMS1L	1	323		0.586139	0.85511	0.85555	18.026	7	7	7	27.6	27.6	27.6	37.629	0	56.519	734540000	428520000	306020000	113
Q5QJE6	Q5QJE6	Deoxynucleotidyltransferase terminal-interacting protein 2	DNTTIP2	1	756		0.478641	0.78249	0.79596	61.911	6	6	6	8.5	8.5	8.5	84.468	0	45.796	94456000	51743000	42713000	648
Q5SNT2	Q5SNT2	Transmembrane protein 201	TMEM201	1	666		0.919659	1.0239	0.97501	19.659	4	4	4	6	6	6	72.235	0	8.18	16360000	9096900	7263500
Q5SRE5	Q5SRE5	Nucleoporin NUP188 homolog	NUP188	1	1749		0.722426	0.94464	1.0987	17.113	13	13	13	9.2	9.2	9.2	196.04	0	33.101	123980000	65200000	58779000
Q5SSJ5	Q5SSJ5	Heterochromatin protein 1-binding protein 3	HP1BP3	1	553		0.98433	0.90914	0.98044	27.14	30	30	30	49.4	49.4	49.4	61.206	0	185.39	14195000000	7917700000	6276900000	161;342;353;381;397
Q5SVZ6	Q5SVZ6	Zinc finger MYM-type protein 1	ZMYM1	1	1142		0.646967	0.80154	0.87199	15.835	9	9	9	10.2	10.2	10.2	128.72	0	59.462	243050000	142150000	100900000	592;688;1112
Q5SXM2	Q5SXM2	snRNA-activating protein complex subunit 4	SNAPC4	1	1469		0.721422	0.87731	1.059	24.062	19	19	19	17	17	17	159.43	0	110.92	255240000	144480000	110750000
Q5SY16	Q5SY16	Polynucleotide 5-hydroxyl-kinase NOL9	NOL9	1	702		0.575479	0.78772	0.87536	22.839	18	18	18	31.2	31.2	31.2	79.322	0	208.95	3274300000	1865700000	1408600000	442;453
Q5T200	Q5T200	Zinc finger CCCH domain-containing protein 13	ZC3H13	1	1668		0.645598	1.0271	1.1239	21.097	6	6	6	4.9	4.9	4.9	196.63	0	26.723	60483000	30122000	30360000
Q5T280	Q5T280	Uncharacterized protein C9orf114	C9orf114	1	376		0.176013	0.87265	0.74968	10.141	12	12	12	35.6	35.6	35.6	42.008	0	100.65	995130000	573910000	421220000	181
Q5T3I0	Q5T3I0	G patch domain-containing protein 4	GPATCH4	1	446		0.676361	0.92629	0.90009	24.57	12	12	12	23.8	23.8	23.8	50.381	0	199.14	2492300000	1313700000	1178600000
Q5T4S7	Q5T4S7	E3 ubiquitin-protein ligase UBR4	UBR4	1	5183		0.39402	1.0194	1.206	27.833	35	35	35	10.1	10.1	10.1	573.83	0	148.82	361680000	168560000	193110000	1305;1471
Q5T6S3	Q5T6S3	PHD finger protein 19	PHF19	1	580		0.964048	1.0007	0.97266	13.474	5	5	5	11.2	11.2	11.2	65.59	0	20.022	109590000	54029000	55564000
Q5T8P6;Q9P2N5	Q5T8P6	RNA-binding protein 26	RBM26	2	NaN		0.433932	0.79485	0.77836	55.243	8	8	8	8	8	8	113.6	0	29.137	206910000	86555000	120360000
Q5T9A4	Q5T9A4	ATPase family AAA domain-containing protein 3B	ATAD3B	1	648		0.889008	0.82662	0.94528	12.651	17	4	3	29.8	8.5	5.2	72.572	0	21.686	187080000	105250000	81833000	371;376;384
Q5TA31	Q5TA31	E3 ubiquitin-protein ligase RNF187	RNF187	1	235		0.910636	1.1245	1.0203	17.125	5	5	5	26.4	26.4	26.4	26.19	0	27.813	70120000	29739000	40381000	110
Q5TA45	Q5TA45	Integrator complex subunit 11	CPSF3L	1	600		0.745568	0.78549	0.81907	55.141	3	3	3	5.7	5.7	5.7	67.662	0	7.4074	28805000	14135000	14670000
Q5TAQ9	Q5TAQ9	DDB1- and CUL4-associated factor 8	DCAF8	1	597		0.664854	0.98285	1.0805	18.553	9	9	9	14.1	14.1	14.1	66.851	0	54.693	424740000	232680000	192060000
Q5UIP0	Q5UIP0	Telomere-associated protein RIF1	RIF1	1	2472		0.771726	0.72781	0.83081	48.99	2	2	2	1.4	1.4	1.4	274.46	0	7.5957	15079000	10131000	4948300
Q5VT25	Q5VT25	Serine/threonine-protein kinase MRCK alpha	CDC42BPA	1	1732		0.518083	0.74253	0.81106	7.2095	15	15	14	12.1	12.1	11.6	197.3	0	49.4	91500000	56706000	34794000	845
Q5VTL8	Q5VTL8	Pre-mRNA-splicing factor 38B	PRPF38B	1	546		0.517914	0.74197	0.83653	13.062	9	9	9	18.1	18.1	18.1	64.467	0	31.455	240060000	132920000	107130000	56;61;163
Q5VWG9	Q5VWG9	Transcription initiation factor TFIID subunit 3	TAF3	1	929		0.627096	1.1904	1.1433	16.045	4	4	4	6.1	6.1	6.1	103.58	0	13.491	87866000	41345000	46521000	677
Q5VWQ0	Q5VWQ0	Round spermatid basic protein 1	RSBN1	1	802		0.9774	0.98032	0.97168	22.602	9	8	8	14.5	13.6	13.6	90.071	0	129.4	459390000	238850000	220540000	324;506
Q5VZE5	Q5VZE5	N-alpha-acetyltransferase 35, NatC auxiliary subunit	NAA35	1	725		0.249047	1.4226	1.4785	38.477	3	3	3	4	4	4	83.638	0	6.7248	25340000	11745000	13594000
Q5XG87	Q5XG87	Non-canonical poly(A) RNA polymerase PAPD7	PAPD7	1	772		1	NaN	NaN	NaN	3	3	3	5.2	5.2	5.2	82.359	0	7.0606	14623000	10783000	3839300
Q63ZY3	Q63ZY3	KN motif and ankyrin repeat domain-containing protein 2	KANK2	1	851		0.826007	1.0518	1.0543	59.907	6	6	5	11.4	11.4	9.4	91.173	0	64.399	137790000	65029000	72765000	744
Q9Y4E1;Q641Q2	Q9Y4E1;Q641Q2	WASH complex subunit FAM21C;WASH complex subunit FAM21A	FAM21C;FAM21A	2	NaN		0.574937	1.0626	1.1697	32.923	3	3	3	4.1	4.1	4.1	144.67	0	16.823	52028000	28244000	23785000
Q66K14	Q66K14	TBC1 domain family member 9B	TBC1D9B	1	1250		0.563542	0.63405	0.73758	62.634	2	2	2	2.9	2.9	2.9	140.52	0	12.402	19910000	11888000	8021300
Q66PJ3	Q66PJ3	ADP-ribosylation factor-like protein 6-interacting protein 4	ARL6IP4	1	421		0.659195	0.93993	0.89595	21.35	6	6	6	14.5	14.5	14.5	44.915	0	82.074	1059700000	561340000	498340000
Q68CP9	Q68CP9	AT-rich interactive domain-containing protein 2	ARID2	1	1835		0.318422	0.85759	0.8036	19.273	34	34	34	24.7	24.7	24.7	197.39	0	323.31	1876900000	1020900000	855960000	150;191;355;1346;1742
Q68CQ4	Q68CQ4	Digestive organ expansion factor homolog	DIEXF	1	756		0.805239	0.84226	0.93065	14.664	27	27	27	45.8	45.8	45.8	87.054	0	323.31	3376900000	1858200000	1518700000	286;564;582;611
Q68D10	Q68D10	Protein SPT2 homolog	SPTY2D1	1	685		0.935492	0.921	0.96735	8.8719	4	4	4	6	6	6	75.598	0	8.2429	42907000	21405000	21502000
Q68E01	Q68E01	Integrator complex subunit 3	INTS3	1	1043		0.776927	0.80568	0.92399	15.758	21	21	21	26.5	26.5	26.5	118.07	0	323.31	1722700000	963690000	759000000	131
Q68EA5	Q68EA5	Zinc finger protein 57	ZNF57	1	555		0.216148	0.53528	0.56139	7.0144	3	3	3	5.2	5.2	5.2	64.427	0	14.566	17142000	11339000	5803200
Q69YN4	Q69YN4	Protein virilizer homolog	KIAA1429	1	1812		0.830677	0.75793	0.85747	37.613	5	5	5	4	4	4	202.02	0	10.865	15579000	9498700	6080300
Q69YQ0	Q69YQ0	Cytospin-A	SPECC1L	1	1117		0.485737	1.0866	1.1579	20.291	16	16	16	18.5	18.5	18.5	124.6	0	115.21	441320000	235340000	205990000	576;811
Q6AI39	Q6AI39	GLTSCR1-like protein	GLTSCR1L	1	1079		0.419886	0.69725	0.67085	85.307	6	6	6	6.8	6.8	6.8	115.08	0	29.694	54894000	30837000	24058000
Q6DN90;Q5JU85	Q6DN90;Q5JU85	IQ motif and SEC7 domain-containing protein 1;IQ motif and SEC7 domain-containing protein 2	IQSEC1;IQSEC2	2	NaN		0.888125	0.88123	0.88384	43.121	4	4	4	5.1	5.1	5.1	108.31	0	11.913	16971000	8252600	8718800	867
Q6F5E8	Q6F5E8	Leucine-rich repeat-containing protein 16C	RLTPR	1	1435		0.566448	1.0412	1.1755	102.11	3	3	3	2.4	2.4	2.4	154.69	0	9.7986	25111000	12922000	12189000
Q6I9Y2	Q6I9Y2	THO complex subunit 7 homolog	THOC7	1	204		1	NaN	NaN	NaN	2	2	2	10.8	10.8	10.8	23.743	0	21.242	4638500	4638500	0
Q6IAN0	Q6IAN0	Dehydrogenase/reductase SDR family member 7B	DHRS7B	1	325		0.953701	1.0801	0.95863	27.947	4	4	4	16.6	16.6	16.6	35.119	0	22.859	27720000	14963000	12757000	163;259
Q6IE81	Q6IE81	Protein Jade-1	JADE1	1	842		0.909286	0.92822	0.98007	17.945	4	4	4	6.8	6.8	6.8	95.532	0	10.86	51904000	25092000	26812000
Q6IEG0	Q6IEG0	U11/U12 small nuclear ribonucleoprotein 48 kDa protein	SNRNP48	1	339		0.887957	0.9337	0.9449	100.08	6	6	6	21.2	21.2	21.2	39.965	0	16.651	74137000	42721000	31416000	1
Q6IPU0	Q6IPU0	Centromere protein P	CENPP	1	288		0.582267	0.84488	0.74603	12.208	3	3	3	12.5	12.5	12.5	33.165	0	20.337	46718000	23488000	23230000	93
Q6IQ21	Q6IQ21	Zinc finger protein 770	ZNF770	1	691		0.471833	0.74232	0.69549	29.012	2	2	2	4.1	4.1	4.1	80.006	0	17.47	61213000	28210000	33003000
Q6KC79	Q6KC79	Nipped-B-like protein	NIPBL	1	2804		0.957655	0.87511	0.97801	12.734	31	31	31	13.4	13.4	13.4	316.05	0	220.38	659440000	376480000	282960000	1193;1194;1926;2020;2025;2027;2178
Q6N069	Q6N069	N-alpha-acetyltransferase 16, NatA auxiliary subunit	NAA16	1	864		0.792228	0.85102	0.91015	30.449	16	12	12	19.6	16.1	16.1	101.46	0	58.262	402770000	223810000	178960000	51;127;431;691
Q6NUK1	Q6NUK1	Calcium-binding mitochondrial carrier protein SCaMC-1	SLC25A24	1	477		0.349258	1.5174	1.357	6.3675	11	11	11	27.3	27.3	27.3	53.354	0	30.366	55774000	21003000	34771000	232
Q6NW34	Q6NW34	Uncharacterized protein C3orf17	C3orf17	1	567		0.112001	0.62113	0.60995	28.985	5	5	5	9.3	9.3	9.3	64.551	0	30.847	140800000	82159000	58646000
Q6NWY9	Q6NWY9	Pre-mRNA-processing factor 40 homolog B	PRPF40B	1	871		0.531616	0.60372	0.72308	77.457	6	4	4	7	5.4	5.4	99.357	0	11.465	18884000	12683000	6201600
Q6NXE6	Q6NXE6	Armadillo repeat-containing protein 6	ARMC6	1	501		1	NaN	NaN	NaN	3	3	3	7	7	7	54.141	0	12.959	11602000	5509400	6092500
Q6NXR4	Q6NXR4	TELO2-interacting protein 2	TTI2	1	508		1	NaN	NaN	NaN	2	2	2	6.7	6.7	6.7	56.914	0	8.844	2498100	392620	2105500
Q6NYC1	Q6NYC1	Bifunctional arginine demethylase and lysyl-hydroxylase JMJD6	JMJD6	1	403		0.663598	1.0441	1.0655	16.279	15	15	15	45.4	45.4	45.4	46.461	0	238.45	5043400000	2409300000	2634200000	121;177
Q6NZI2	Q6NZI2	Polymerase I and transcript release factor	PTRF	1	390		0.618587	1.1904	1.1475	16.176	5	5	5	16.9	16.9	16.9	43.476	0	31.802	126930000	53449000	73485000
Q6P1J9	Q6P1J9	Parafibromin	CDC73	1	531		0.401979	0.90957	0.82906	24.647	37	37	37	62.1	62.1	62.1	60.576	0	230.33	3600100000	1972600000	1627400000	177;312;318;374;412;435
Q6P1M0	Q6P1M0	Long-chain fatty acid transport protein 4	SLC27A4	1	643		0.259491	1.3378	1.4639	35.929	4	4	4	9.2	9.2	9.2	72.063	0	9.7657	17538000	6280000	11258000	531
Q6P1Q0	Q6P1Q0	LETM1 domain-containing protein 1	LETMD1	1	360		0.36011	0.68169	0.64137	4.6625	2	2	2	6.4	6.4	6.4	41.79	0	7.6036	15581000	8434300	7146500
Q6P1X5	Q6P1X5	Transcription initiation factor TFIID subunit 2	TAF2	1	1199		1	NaN	NaN	NaN	4	4	4	4.2	4.2	4.2	136.97	0	17.071	52187000	24685000	27502000	1121;1123
Q6P2C8	Q6P2C8	Mediator of RNA polymerase II transcription subunit 27	MED27	1	311		0.634248	0.89493	0.88989	32.403	12	12	12	50.8	50.8	50.8	35.431	0	123.81	1926900000	1168800000	758120000	258;267
Q6P2E9	Q6P2E9	Enhancer of mRNA-decapping protein 4	EDC4	1	1401		0.99254	0.83716	0.93323	40.317	3	3	3	3.8	3.8	3.8	151.66	0	7.1688	30555000	16517000	14038000	271
Q6P2Q9	Q6P2Q9	Pre-mRNA-processing-splicing factor 8	PRPF8	1	2335		0.70759	0.94751	1.0528	18.206	118	118	118	53.1	53.1	53.1	273.6	0	323.31	24608000000	12593000000	12016000000	25;61;95;106;108;271;503;641;690;696;697;738;899;1009;1022;1249;1307;1327;1330;1357;1474;1868;1914;2014;2172;2200;2261;2292
Q6P3X3	Q6P3X3	Tetratricopeptide repeat protein 27	TTC27	1	843		0.870527	0.94269	1.0362	11.575	9	9	9	14.5	14.5	14.5	96.631	0	36.494	139080000	68919000	70163000	1;787;814;825
Q6P4A7	Q6P4A7	Sideroflexin-4	SFXN4	1	337		1	NaN	NaN	NaN	3	3	3	12.2	12.2	12.2	37.998	0	13.677	0	0	0
Q6P4R8	Q6P4R8	Nuclear factor related to kappa-B-binding protein	NFRKB	1	1299		0.965716	0.88572	0.97542	20.055	15	15	15	17.2	17.2	17.2	139	0	96.314	421630000	233240000	188400000	540
Q6P5R6	Q6P5R6	60S ribosomal protein L22-like 1	RPL22L1	1	122		0.927438	1.1769	0.99457	12.165	4	3	3	45.9	39.3	39.3	14.606	0	57.486	4908200000	2263800000	2644400000
Q6PCB5	Q6PCB5	Round spermatid basic protein 1-like protein	RSBN1L	1	846		0.859272	0.97835	1.0119	18.352	13	13	12	17	17	16.2	94.868	0	78.649	1687700000	1313500000	374250000	519;527;533;562
Q6PCT2	Q6PCT2	F-box/LRR-repeat protein 19	FBXL19	1	694		0.710643	0.76036	0.80345	96.466	3	3	3	5	5	5	75.706	0	13.443	48571000	33515000	15057000	476
Q6PD62	Q6PD62	RNA polymerase-associated protein CTR9 homolog	CTR9	1	1173		0.712536	0.90687	1.0514	24.97	31	31	31	30.7	30.7	30.7	133.5	0	323.31	8405000000	4625900000	3779100000	119;125;270;604;803;890
Q6PGP7	Q6PGP7	Tetratricopeptide repeat protein 37	TTC37	1	1564		0.751254	0.87006	0.89593	27.3	17	17	17	14.2	14.2	14.2	175.48	0	60.219	182520000	110570000	71943000
Q6PI26	Q6PI26	Protein SHQ1 homolog	SHQ1	1	577		0.75117	0.95153	1.0481	17.165	9	9	9	28.4	28.4	28.4	65.124	0	75.435	369500000	197170000	172330000	1;90
Q6PI98	Q6PI98	INO80 complex subunit C	INO80C	1	192		0.958909	1.0318	1.0016	12.239	7	7	7	51	51	51	20.642	0	40.275	141030000	72237000	68789000	56;59;64
Q6PJG6	Q6PJG6	BRCA1-associated ATM activator 1	BRAT1	1	821		0.499795	0.9519	1.2237	15	3	3	3	5.4	5.4	5.4	88.118	0	28.345	46732000	21859000	24873000
Q6PK04	Q6PK04	Coiled-coil domain-containing protein 137	CCDC137	1	289		0.077366	0.69496	0.65379	25.335	9	9	9	32.2	32.2	32.2	33.231	0	66.233	221040000	138260000	82777000	129;230
Q6PKG0;Q659C4	Q6PKG0	La-related protein 1	LARP1	2	NaN		0.996487	0.8973	0.97575	34.46	30	30	30	41.8	41.8	41.8	123.51	0	170.48	1467200000	792260000	674930000	259;430;595;836;912;1065
Q6PL18;Q9ULI0	Q6PL18	ATPase family AAA domain-containing protein 2	ATAD2	2	NaN		0.39402	1.1215	1.206	18.104	22	22	22	20.8	20.8	20.8	158.55	0	116.18	671350000	333570000	337780000	417;1126
Q6SJ93	Q6SJ93	Protein FAM111B	FAM111B	1	734		0.148728	0.70065	0.73648	30.209	21	21	21	31.3	31.3	31.3	84.673	0	226.74	2091000000	1229700000	861210000	69;145;399
Q6STE5	Q6STE5	SWI/SNF-related matrix-associated actin-dependent regulator of chromatin subfamily D member 3	SMARCD3	1	483		0.773412	1.0502	1.0764	16.196	18	11	11	48	32.5	32.5	55.015	0	76.791	136640000	75396000	61243000	123;137;434
Q6UB99	Q6UB99	Ankyrin repeat domain-containing protein 11	ANKRD11	1	2663		1	NaN	NaN	NaN	2	2	2	1.5	1.5	1.5	297.91	0	11.503	2456700	2456700	0
Q6UN15	Q6UN15	Pre-mRNA 3-end-processing factor FIP1	FIP1L1	1	594		0.196018	0.72287	0.72557	24.13	14	14	14	32.7	32.7	32.7	66.526	0	90.65	746680000	451470000	295210000	197
Q6UXN9	Q6UXN9	WD repeat-containing protein 82	WDR82	1	313		0.733976	0.85114	0.81388	0.84157	2	2	2	10.9	10.9	10.9	35.079	0	60.251	19965000	11391000	8574400	115
Q6VN20	Q6VN20	Ran-binding protein 10	RANBP10	1	620		0.946599	0.87401	0.96202	105.76	3	3	3	6.3	6.3	6.3	67.256	0	26.732	55493000	29971000	25522000	280
Q6YP21	Q6YP21	Kynurenine--oxoglutarate transaminase 3	CCBL2	1	454		1	NaN	NaN	NaN	2	2	2	5.3	5.3	5.3	51.4	0.00093897	4.8033	3183000	0	3183000
Q6ZN18	Q6ZN18	Zinc finger protein AEBP2	AEBP2	1	517		0.690465	1.127	1.0968	47.641	4	4	4	11.8	11.8	11.8	54.466	0	25.778	42432000	19373000	23059000	219;230
Q6ZN55	Q6ZN55	Zinc finger protein 574	ZNF574	1	896		0.57801	0.76971	0.85332	16.53	13	13	13	20.1	20.1	20.1	98.899	0	113.68	685350000	376840000	308500000
Q6ZNB6	Q6ZNB6	NF-X1-type zinc finger protein NFXL1	NFXL1	1	911		0.90238	0.84554	0.89046	33.376	5	5	5	7.9	7.9	7.9	101.34	0	21.62	57745000	29380000	28365000
Q6ZRS2	Q6ZRS2	Helicase SRCAP	SRCAP	1	3230		0.793166	0.93795	1.068	73.818	8	7	7	3.6	3.3	3.3	343.55	0	18.633	62360000	33165000	29196000
Q6ZRV2	Q6ZRV2	Protein FAM83H	FAM83H	1	1179		0.523471	1.1474	1.206	57.21	6	6	6	8.3	8.3	8.3	127.12	0	19.706	60202000	29189000	31013000
Q6ZUT1	Q6ZUT1	Uncharacterized protein C11orf57	C11orf57	1	292		1	NaN	NaN	NaN	3	3	3	12.7	12.7	12.7	34.109	0	41.938	20664000	8205500	12458000	104
Q70CQ2	Q70CQ2	Ubiquitin carboxyl-terminal hydrolase 34	USP34	1	3546		0.0651036	1.4637	1.5643	78.114	2	2	2	0.8	0.8	0.8	404.23	0.0018018	3.9981	264560000	146730000	117830000
Q71F23	Q71F23	Centromere protein U	CENPU	1	418		0.379225	0.81597	0.75591	15.21	7	7	7	19.4	19.4	19.4	47.521	0	23.312	198260000	111180000	87077000	320
Q71F56	Q71F56	Mediator of RNA polymerase II transcription subunit 13-like	MED13L	1	2210		1	NaN	NaN	NaN	3	3	3	2.2	2.2	2.2	242.6	0	6.5458	4188100	2077900	2110300
Q71SY5	Q71SY5	Mediator of RNA polymerase II transcription subunit 25	MED25	1	747		0.665505	0.69709	0.86524	50.877	3	3	3	6.6	6.6	6.6	78.17	0	7.9384	129500000	66651000	62846000
Q71UM5	Q71UM5	40S ribosomal protein S27-like	RPS27L	1	84		0.0723048	1.5125	1.545	126.32	4	3	3	31	15.5	15.5	9.4771	0	24.677	435570000	182780000	252790000	33
Q76L83	Q76L83	Putative Polycomb group protein ASXL2	ASXL2	1	1435		0.953581	0.97826	0.91454	17.102	2	2	2	1.3	1.3	1.3	153.82	0.00048263	5.5122	20665000	12893000	7771700
Q7KZ85	Q7KZ85	Transcription elongation factor SPT6	SUPT6H	1	1726		0.884001	0.84435	0.94914	15.829	50	50	50	34.5	34.5	34.5	199.07	0	323.31	1392300000	760940000	631350000	271;366;725;771;1069;1152;1316;1346;1347;1350;1419
Q7KZF4	Q7KZF4	Staphylococcal nuclease domain-containing protein 1	SND1	1	910		0.5109	0.72466	0.83453	21.374	22	22	22	31.1	31.1	31.1	102	0	178.44	442170000	274300000	167870000
Q7KZN9	Q7KZN9	Cytochrome c oxidase assembly protein COX15 homolog	COX15	1	410		1	NaN	NaN	NaN	3	3	3	8	8	8	46.03	0	6.9017	2447500	2447500	0	321
Q7L014	Q7L014	Probable ATP-dependent RNA helicase DDX46	DDX46	1	1031		0.541944	0.79286	0.86687	23.358	51	51	51	44.6	44.6	44.6	117.36	0	323.31	6298600000	3676800000	2621800000	160;179;345;407;430;451;506;509;534;537;544;558;830;873
Q7L0Y3	Q7L0Y3	Mitochondrial ribonuclease P protein 1	TRMT10C	1	403		0.419855	0.84221	0.77269	70.848	9	9	9	23.6	23.6	23.6	47.346	0	42.545	212920000	107600000	105320000	100;191;356
Q7L1Q6	Q7L1Q6	Basic leucine zipper and W2 domain-containing protein 1	BZW1	1	419		0.824	1.1283	1.0224	8.0762	11	11	10	21.5	21.5	19.8	48.043	0	36.686	415480000	166440000	249040000	216;397
Q7L2E3	Q7L2E3	Putative ATP-dependent RNA helicase DHX30	DHX30	1	1194		0.207233	1.1097	1.2573	45.314	41	41	41	45.2	45.2	45.2	133.94	0	260.85	2537300000	1242900000	1294400000	160;229;266;329;590;615;694;803;1020
Q7L2H7	Q7L2H7	Eukaryotic translation initiation factor 3 subunit M	EIF3M	1	374		0.435791	1.1745	1.1416	19.749	21	21	21	52.9	52.9	52.9	42.502	0	272.23	13580000000	6243200000	7337200000	113;185;274;283;285
Q7L2J0	Q7L2J0	7SK snRNA methylphosphate capping enzyme	MEPCE	1	689		0.796344	0.8739	0.91122	31.744	10	10	10	25.7	25.7	25.7	74.354	0	48.533	549590000	322540000	227050000	470
Q7L2Z9	Q7L2Z9	Centromere protein Q	CENPQ	1	268		0.380507	0.83348	0.75645	16.473	12	12	12	58.6	58.6	58.6	30.595	0	47.491	117760000	67990000	49772000	87;88;93;131;143;251;254
Q7L3S4	Q7L3S4	Zinc finger protein 771	ZNF771	1	317		0.593091	0.76875	0.7509	10.714	2	2	2	8.2	8.2	8.2	35.702	0	63.802	59098000	32534000	26564000
Q7L4I2	Q7L4I2	Arginine/serine-rich coiled-coil protein 2	RSRC2	1	434		0.976289	0.98648	0.9582	15.336	4	4	4	11.1	11.1	11.1	50.559	0	34.326	625620000	320820000	304800000	233;409
Q7L576;Q96F07	Q7L576	Cytoplasmic FMR1-interacting protein 1	CYFIP1	2	NaN		0.110556	1.3197	1.4655	14.707	26	26	26	22.9	22.9	22.9	145.18	0	153.96	619070000	292550000	326520000	123;126;167;465;468;824
Q7L5N7	Q7L5N7	Lysophosphatidylcholine acyltransferase 2	LPCAT2	1	544		1	NaN	NaN	NaN	3	3	3	5.7	5.7	5.7	60.207	0	8.2375	10978000	6310200	4667800
Q7L5Y9	Q7L5Y9	Macrophage erythroblast attacher	MAEA	1	396		0.858389	1.048	0.92734	9.7381	11	11	11	23	23	23	45.287	0	148.07	302720000	157570000	145160000	159;265
Q7L7X3	Q7L7X3	Serine/threonine-protein kinase TAO1	TAOK1	1	1001		0.63429	0.90438	1.0926	22.896	20	20	18	24.6	24.6	21.9	116.07	0	177.37	798250000	414140000	384110000	803;883
Q7LBC6;Q9Y4C1	Q7LBC6	Lysine-specific demethylase 3B	KDM3B	2	NaN		0.585757	1.2122	1.1641	27.099	6	6	6	5.7	5.7	5.7	191.58	0	23.859	191400000	87726000	103680000
Q7RTP6	Q7RTP6	Protein-methionine sulfoxide oxidase MICAL3	MICAL3	1	2002		0.195816	1.5493	1.5633	232.85	2	2	2	1.2	1.2	1.2	224.29	0	12.465	20690000	11961000	8728300
Q7Z2W9	Q7Z2W9	39S ribosomal protein L21, mitochondrial	MRPL21	1	205		0.870425	0.98191	0.93047	6.2321	5	5	5	30.7	30.7	30.7	22.814	0	26.033	260860000	160860000	99999000	86
Q7Z3E2	Q7Z3E2	Coiled-coil domain-containing protein 186	CCDC186	1	898		0.470379	0.60163	0.69481	61.371	3	3	3	4.5	4.5	4.5	103.69	0	7.4561	61038000	41860000	19178000
Q7Z3J2	Q7Z3J2	UPF0505 protein C16orf62	C16orf62	1	963		1	NaN	NaN	NaN	2	2	2	2.7	2.7	2.7	109.56	0.00048333	5.5379	9413500	7273000	2140600
Q7Z3K3	Q7Z3K3	Pogo transposable element with ZNF domain	POGZ	1	1410		0.739107	0.91369	1.0913	8.646	9	9	9	9	9	9	155.34	0	40.796	108230000	55783000	52450000	790;1180;1186
Q7Z406	Q7Z406	Myosin-14	MYH14	1	1995		0.937198	0.8907	0.90678	1.1447	8	3	3	4.4	2	2	227.87	0	6.043	15633000	6596300	9036600
Q7Z460	Q7Z460	CLIP-associating protein 1	CLASP1	1	1538		1	NaN	NaN	NaN	2	1	1	1.6	0.9	0.9	169.45	0.0017969	3.9324	0	0	0
Q7Z478	Q7Z478	ATP-dependent RNA helicase DHX29	DHX29	1	1369		0.698298	1.0135	1.1096	64.177	6	6	6	6.8	6.8	6.8	155.23	0	23.975	70622000	45158000	25464000
Q7Z4V5;Q9Y3E1;P51858	Q7Z4V5	Hepatoma-derived growth factor-related protein 2	HDGFRP2	3	NaN		0.808028	0.91059	1.0253	20.683	17	17	15	27.4	27.4	25.9	74.316	0	133.37	4752800000	2575000000	2177800000	15
Q7Z5J4	Q7Z5J4	Retinoic acid-induced protein 1	RAI1	1	1906		1	NaN	NaN	NaN	2	2	2	1.4	1.4	1.4	203.35	0	5.7293	4391300	0	4391300
Q7Z6E9	Q7Z6E9	E3 ubiquitin-protein ligase RBBP6	RBBP6	1	1792		0.774813	1.0566	1.0758	20.637	12	12	12	7.9	7.9	7.9	201.56	0	37.896	204010000	94670000	109340000	1165
Q7Z6Z7	Q7Z6Z7	E3 ubiquitin-protein ligase HUWE1	HUWE1	1	4374		0.709848	0.95767	1.0855	42.946	5	5	5	1.6	1.6	1.6	481.89	0	9.2058	20201000	11026000	9175400
Q7Z7C8	Q7Z7C8	Transcription initiation factor TFIID subunit 8	TAF8	1	310		0.277949	0.74176	0.71037	25.687	8	8	8	43.9	43.9	43.9	34.262	0	40.565	79435000	48659000	30776000	117
Q7Z7K6	Q7Z7K6	Centromere protein V	CENPV	1	275		0.733891	1.0092	1.0544	54.773	7	7	7	46.9	46.9	46.9	29.946	0	84.622	419310000	224130000	195180000	249
Q7Z7L9	Q7Z7L9	Zinc finger and SCAN domain-containing protein 2	ZSCAN2	1	614		1	NaN	NaN	NaN	2	2	2	3.4	3.4	3.4	69.547	0.0013699	4.1658	0	0	0
Q86SE9	Q86SE9	Polycomb group RING finger protein 5	PCGF5	1	256		1	NaN	NaN	NaN	2	2	2	10.5	10.5	10.5	29.714	0	10.263	30623000	18019000	12604000
Q86U06	Q86U06	Probable RNA-binding protein 23	RBM23	1	439		0.815502	1.0108	1.0275	10.342	5	3	3	14.4	7.7	7.7	48.73	0	9.7067	58962000	26547000	32415000	278
Q86U38	Q86U38	Nucleolar protein 9	NOP9	1	636		0.164301	0.6383	0.71012	16.166	12	12	12	26.7	26.7	26.7	69.437	0	132.53	594020000	401110000	192900000	85;90
Q86U42	Q86U42	Polyadenylate-binding protein 2	PABPN1	1	306		1	NaN	NaN	NaN	2	2	2	8.8	8.8	8.8	32.749	0	9.7374	1914800	457970	1456900
Q86U86	Q86U86	Protein polybromo-1	PBRM1	1	1689		0.428821	0.79092	0.83669	25.081	47	47	47	30.4	30.4	30.4	192.95	0	323.31	2532600000	1425800000	1106800000	95;426;499;566;586;590;634;1078;1662
Q86US8	Q86US8	Telomerase-binding protein EST1A	SMG6	1	1419		1	NaN	NaN	NaN	3	3	3	2.3	2.3	2.3	160.46	0	8.8917	6007700	3902900	2104800
Q86V81	Q86V81	THO complex subunit 4	ALYREF	1	257		0.45139	1.3384	1.2403	21.718	5	5	5	36.2	36.2	36.2	26.888	0	16.994	89985000	42615000	47370000	5;7
Q86V97	Q86V97	Kelch repeat and BTB domain-containing protein 6	KBTBD6	1	674		0.597465	1.0205	1.1077	17.181	12	12	6	24.2	24.2	9.6	76.137	0	93.372	478270000	246920000	231350000	150;268;345
Q86VI3	Q86VI3	Ras GTPase-activating-like protein IQGAP3	IQGAP3	1	1631		1	NaN	NaN	NaN	6	4	4	5	3.9	3.9	184.7	0	16.764	5634700	3977700	1657000	377;977
Q86VM9	Q86VM9	Zinc finger CCCH domain-containing protein 18	ZC3H18	1	953		0.349179	1.1777	1.2328	28.435	14	14	14	19	19	19	106.38	0	101.62	387840000	183080000	204760000
Q86VP6	Q86VP6	Cullin-associated NEDD8-dissociated protein 1	CAND1	1	1230		0.371056	1.0331	1.2194	25.426	20	20	20	21.5	21.5	21.5	136.37	0	99.175	485980000	294160000	191820000	25;778
Q86XI2	Q86XI2	Condensin-2 complex subunit G2	NCAPG2	1	1143		0.281011	0.61373	0.71185	20.609	12	12	12	16.7	16.7	16.7	130.96	0	61.766	147440000	84137000	63303000	949
Q86XN8	Q86XN8	RNA-binding protein MEX3D	MEX3D	1	651		1	NaN	NaN	NaN	2	2	2	4.5	4.5	4.5	64.882	0.0013793	4.3293	0	0	0
Q86XZ4	Q86XZ4	Spermatogenesis-associated serine-rich protein 2	SPATS2	1	545		1	NaN	NaN	NaN	3	3	3	10.1	10.1	10.1	59.544	0	18.507	16213000	10583000	5629200	221;223
Q86Y56	Q86Y56	HEAT repeat-containing protein 2	HEATR2	1	855		0.0583642	1.0554	1.7553	29.1	6	6	6	10.3	10.3	10.3	93.52	0	46.726	138600000	67004000	71592000
Q86YP4	Q86YP4	Transcriptional repressor p66-alpha	GATAD2A	1	633		0.819706	0.99731	0.91729	33.79	11	11	10	25.6	25.6	23.9	68.062	0	40.374	722420000	367680000	354730000
Q86YS7	Q86YS7	C2 domain-containing protein 5	C2CD5	1	1000		0.642709	0.93339	1.0717	36.545	22	22	22	29.6	29.6	29.6	110.45	0	282.42	2534000000	1463000000	1071000000	199;558;614;877;897
Q8IUE6	Q8IUE6	Histone H2A type 2-B	HIST2H2AB	1	130		1	NaN	NaN	NaN	3	1	1	17.7	5.4	5.4	13.995	0.0017849	3.8083	320950000	185930000	135020000
Q9BRT8;Q8IUF1;Q5RIA9;Q5JTY5;Q4V339	Q9BRT8;Q8IUF1;Q5RIA9;Q5JTY5;Q4V339	COBW domain-containing protein 1;COBW domain-containing protein 2;COBW domain-containing protein 5;COBW domain-containing protein 3;COBW domain-containing protein 6	CBWD1;CBWD2;CBWD5;CBWD3;CBWD6	5	NaN		0.577445	1.2088	1.168	32.729	4	4	4	16.2	16.2	16.2	44.068	0	12.125	42497000	19850000	22647000
Q8IUF8	Q8IUF8	Bifunctional lysine-specific demethylase and histidyl-hydroxylase MINA	MINA	1	465		0.525149	0.80344	0.81373	77.776	9	9	9	28	28	28	52.8	0	38.429	142350000	70402000	71952000
Q8IUR7	Q8IUR7	Armadillo repeat-containing protein 8	ARMC8	1	673		0.799504	0.89517	0.91315	9.2556	6	6	6	10.4	10.4	10.4	75.509	0	19.433	97434000	53344000	44091000	529
Q8IUX4;Q9HC16	Q8IUX4	DNA dC->dU-editing enzyme APOBEC-3F	APOBEC3F	2	NaN		0.633106	1.1257	1.1317	24.303	5	4	4	11.8	9.9	9.9	45.02	0	10.154	50476000	25592000	24885000
Q8IVI9	Q8IVI9	Nostrin	NOSTRIN	1	506		0.381203	1.1348	1.2134	21.241	16	16	16	39.9	39.9	39.9	57.659	0	125.92	683870000	316400000	367470000	293;349
Q8IVT2	Q8IVT2	Mitotic interactor and substrate of PLK1	MISP	1	679		0.406787	1.3574	1.301	10.633	2	2	2	4	4	4	75.356	0.0013755	4.2728	19368000	8922300	10446000
Q8IWB9	Q8IWB9	Testis-expressed sequence 2 protein	TEX2	1	1127		0.736365	0.96899	1.0704	74.481	2	2	2	1.6	1.6	1.6	125.3	0.00092336	4.4922	11601000	6342600	5258800
Q8IWU5	Q8IWU5	Extracellular sulfatase Sulf-2	SULF2	1	870		0.170704	0.73204	0.71338	21.507	6	6	6	8	8	8	100.45	0	24.205	342310000	214330000	127990000
Q8IWX8	Q8IWX8	Calcium homeostasis endoplasmic reticulum protein	CHERP	1	916		0.544343	1.011	1.1027	26.257	22	22	22	32.2	32.2	32.2	103.7	0	323.31	7889700000	3838500000	4051300000	1;3;143;180;344;347;655;680;848;852
Q8IX01	Q8IX01	SURP and G-patch domain-containing protein 2	SUGP2	1	1082		0.87139	0.96053	0.87611	57.893	3	3	3	2.9	2.9	2.9	120.21	0	9.3501	41791000	25781000	16010000
Q8IX12	Q8IX12	Cell division cycle and apoptosis regulator protein 1	CCAR1	1	1150		0.224235	1.0692	1.2458	19.024	26	26	26	22.9	22.9	22.9	132.82	0	145.39	1373200000	692510000	680740000	433;999;1103;1111;1122
Q8IXB1	Q8IXB1	DnaJ homolog subfamily C member 10	DNAJC10	1	793		0.531603	0.7733	0.81616	38.745	5	5	5	8.6	8.6	8.6	91.079	0	15.898	64414000	38689000	25725000
Q8IXH7	Q8IXH7	Negative elongation factor C/D	NELFCD	1	590		1	NaN	NaN	NaN	2	2	2	4.9	4.9	4.9	66.246	0.0013812	4.3797	15569000	9338300	6230900	58
Q8IXM2	Q8IXM2	Chromatin complexes subunit BAP18	BAP18	1	172		0.198474	0.71142	0.7267	55.806	4	4	4	43.6	43.6	43.6	17.9	0	23.594	404740000	247220000	157520000	27;49
Q8IXM3	Q8IXM3	39S ribosomal protein L41, mitochondrial	MRPL41	1	137		0.335053	0.82161	0.78007	14.928	6	6	6	40.9	40.9	40.9	15.383	0	30.556	446580000	237880000	208700000	56
Q8IXQ4	Q8IXQ4	GPALPP motifs-containing protein 1	GPALPP1	1	340		0.680108	0.94609	0.8808	16.89	13	13	13	33.2	33.2	33.2	38.141	0	167.48	820280000	406720000	413560000	192;277
Q8IXT5	Q8IXT5	RNA-binding protein 12B	RBM12B	1	1001		0.0672544	1.7338	1.9331	2.0236	2	2	2	2.8	2.8	2.8	118.1	0.0017921	3.8694	13937000	4730800	9206200
Q8IXW5	Q8IXW5	Putative RNA polymerase II subunit B1 CTD phosphatase RPAP2	RPAP2	1	612		0.755218	1.1017	1.0599	20.721	6	6	6	10.1	10.1	10.1	69.508	0	28.262	56437000	26495000	29941000
Q8IY17	Q8IY17	Neuropathy target esterase	PNPLA6	1	1366		0.097641	0.50935	0.5977	32.625	8	8	8	7.3	7.3	7.3	149.99	0	31.203	63772000	37580000	26191000
Q8IY18	Q8IY18	Structural maintenance of chromosomes protein 5	SMC5	1	1101		1	NaN	NaN	NaN	3	3	3	2.5	2.5	2.5	128.81	0.00047985	5.3467	11292000	9390100	1902100
Q8IY81	Q8IY81	pre-rRNA processing protein FTSJ3	FTSJ3	1	847		0.214116	0.78403	0.76609	24.197	25	25	25	42.7	42.7	42.7	96.557	0	323.31	3176200000	1881300000	1294900000	274;375;405;420;440;583
Q8IY92	Q8IY92	Structure-specific endonuclease subunit SLX4	SLX4	1	1834		1	NaN	NaN	NaN	2	2	2	1.6	1.6	1.6	200.01	0	12.691	39085000	23340000	15745000
Q8IYB3	Q8IYB3	Serine/arginine repetitive matrix protein 1	SRRM1	1	904		0.0823453	1.2857	1.3831	28.116	8	8	8	14.9	14.9	14.9	102.33	0	117.04	1067500000	494840000	572650000	1
Q8IYD1	Q8IYD1	Eukaryotic peptide chain release factor GTP-binding subunit ERF3B	GSPT2	1	628		0.854395	1.0082	1.0427	59.899	2	1	1	4.3	2.7	2.7	68.882	0	7.8222	78179000	43852000	34327000	463;464
Q8IYN0;O75373;Q03924;Q6ZMV8	Q8IYN0	Zinc finger protein 100	ZNF100	4	NaN		0.629901	0.79161	0.7674	22.561	6	4	2	13.7	9.6	3.7	62.744	0	14.627	56191000	32261000	23930000
Q8IZ69	Q8IZ69	tRNA (uracil-5-)-methyltransferase homolog A	TRMT2A	1	625		0.388258	0.58817	0.65543	76.94	3	3	3	6.2	6.2	6.2	68.725	0	10.154	46169000	30112000	16057000
Q8IZC7	Q8IZC7	Zinc finger protein 101	ZNF101	1	436		0.253385	0.82772	0.69819	59.018	4	4	4	10.6	10.6	10.6	50.339	0	12.945	214390000	115400000	98995000
Q8IZL8	Q8IZL8	Proline-, glutamic acid- and leucine-rich protein 1	PELP1	1	1130		0.472437	0.75639	0.84866	25.182	22	22	22	33.9	33.9	33.9	119.7	0	280.14	7611300000	4483800000	3127500000	148;505;557;671;677;683;689
Q8N0S6	Q8N0S6	Centromere protein L	CENPL	1	344		0.96512	0.93583	0.92004	3.7239	3	3	3	9.9	9.9	9.9	38.997	0	11.505	44721000	26211000	18511000
Q8N0Y2	Q8N0Y2	Zinc finger protein 444	ZNF444	1	327		0.310057	0.57614	0.61537	11.034	3	3	3	17.4	17.4	17.4	35.204	0	54.593	52612000	32682000	19930000
Q8N122	Q8N122	Regulatory-associated protein of mTOR	RPTOR	1	1335		0.864338	0.91442	1.0024	82.491	3	3	3	2.8	2.8	2.8	149.04	0	9.0725	24735000	13016000	11719000
Q8N138;Q9P0S3;Q53FV1	Q8N138;Q9P0S3;Q53FV1	ORM1-like protein 3;ORM1-like protein 1;ORM1-like protein 2	ORMDL3;ORMDL1;ORMDL2	3	NaN		1	NaN	NaN	NaN	2	2	2	17	17	17	17.494	0	6.2187	0	0	0
Q8N1F7	Q8N1F7	Nuclear pore complex protein Nup93	NUP93	1	819		0.252492	1.1144	1.2282	33.059	17	17	17	27.1	27.1	27.1	93.487	0	164.69	1563800000	941190000	622630000	124;133;230;356;798
Q8N1G0	Q8N1G0	Zinc finger protein 687	ZNF687	1	1237		0.525812	0.77916	0.81398	8.7018	4	4	4	5	5	5	129.53	0	16.016	128330000	79401000	48926000
Q8N3C0	Q8N3C0	Activating signal cointegrator 1 complex subunit 3	ASCC3	1	2202		1	NaN	NaN	NaN	3	3	3	1.6	1.6	1.6	251.46	0	8.2475	5136000	3353000	1783000
Q8N3E9;Q9BRC7	Q8N3E9	1-phosphatidylinositol 4,5-bisphosphate phosphodiesterase delta-3	PLCD3	2	NaN		0.38918	0.74214	0.82534	12.934	20	20	20	34.3	34.3	34.3	89.257	0	194.45	1466700000	858020000	608640000	54;213;218;221
Q8N3K9	Q8N3K9	Cardiomyopathy-associated protein 5	CMYA5	1	4069		0.68449	0.87394	0.87206	12.089	2	2	2	0.5	0.5	0.5	449.21	0.0059022	2.9321	114030000	60710000	53317000
Q8N3Z6	Q8N3Z6	Zinc finger CCHC domain-containing protein 7	ZCCHC7	1	543		0.821826	0.75964	0.92113	33.466	6	6	6	11.4	11.4	11.4	63.052	0	21.723	134560000	80443000	54115000
Q8N441	Q8N441	Fibroblast growth factor receptor-like 1	FGFRL1	1	504		0.685933	0.78948	0.88234	16.037	5	5	5	15.5	15.5	15.5	54.536	0	53.887	345070000	195550000	149520000
Q8N4T4	Q8N4T4	Rho guanine nucleotide exchange factor 39	ARHGEF39	1	335		0.534005	1.1456	1.1917	13.302	4	4	4	16.7	16.7	16.7	38.295	0	20.113	113580000	73660000	39920000	312
Q8N531	Q8N531	F-box/LRR-repeat protein 6	FBXL6	1	539		0.275857	0.52144	0.59666	49.851	5	5	5	11.5	11.5	11.5	58.587	0	9.974	45457000	29907000	15550000
Q8N554	Q8N554	Zinc finger protein 276	ZNF276	1	614		1	NaN	NaN	NaN	2	2	2	5.5	5.5	5.5	67.218	0	8.1216	10099000	4880300	5219100
Q8N5C6	Q8N5C6	S1 RNA-binding domain-containing protein 1	SRBD1	1	995		0.0976235	0.42349	0.47185	22.863	5	5	5	7.2	7.2	7.2	111.77	0	21.308	27896000	20068000	7828200
Q8N5F7;Q5M9Q1	Q8N5F7	NF-kappa-B-activating protein	NKAP	2	NaN		0.953622	0.9636	0.95222	47.749	4	4	4	13.3	13.3	13.3	47.138	0	25.875	257770000	143140000	114630000	321
Q8N5I9	Q8N5I9	Uncharacterized protein C12orf45	C12orf45	1	185		0.262424	0.79034	0.75362	28.313	7	7	7	40.5	40.5	40.5	20.123	0	34.441	337620000	188470000	149150000	79;113;120
Q8N5N7	Q8N5N7	39S ribosomal protein L50, mitochondrial	MRPL50	1	158		0.81633	0.87494	0.85095	25.798	3	3	3	32.9	32.9	32.9	18.325	0	22.513	54204000	28150000	26054000
Q8N6R0	Q8N6R0	Methyltransferase-like protein 13	METTL13	1	699		0.947381	0.89531	0.96653	16.228	8	8	8	18.2	18.2	18.2	78.767	0	48.653	186320000	122490000	63831000	209
Q8N7H5	Q8N7H5	RNA polymerase II-associated factor 1 homolog	PAF1	1	531		0.471563	1.0781	1.1281	30.949	23	23	23	45.4	45.4	45.4	59.975	0	269.51	2898800000	1569800000	1329000000	205;240;241;245;249;250;279;356
Q8N8A6	Q8N8A6	ATP-dependent RNA helicase DDX51	DDX51	1	666		0.896341	0.89063	0.93722	28.338	13	13	13	29.7	29.7	29.7	72.456	0	57.63	365190000	203070000	162120000	620
Q8N8D1	Q8N8D1	Programmed cell death protein 7	PDCD7	1	485		0.929971	0.90596	0.98697	13.102	11	11	11	34	34	34	54.699	0	36.179	273370000	151110000	122270000	376
Q8N983	Q8N983	39S ribosomal protein L43, mitochondrial	MRPL43	1	215		0.918435	1.0792	0.94299	6.6314	6	6	6	27.4	27.4	27.4	23.431	0	42.668	541000000	294610000	246380000
Q8N9N8	Q8N9N8	Probable RNA-binding protein EIF1AD	EIF1AD	1	165		0.517184	1.343	1.2011	34.178	3	3	3	28.5	28.5	28.5	19.053	0	15.352	89508000	39422000	50086000
Q8N9T8	Q8N9T8	Protein KRI1 homolog	KRI1	1	703		0.724392	0.99653	1.0579	7.9672	12	12	12	23.2	23.2	23.2	82.597	0	106.08	872580000	463300000	409270000
Q8NAV1	Q8NAV1	Pre-mRNA-splicing factor 38A	PRPF38A	1	312		0.962445	1.0722	0.97647	37.028	10	10	10	21.8	21.8	21.8	37.476	0	50.961	800140000	406700000	393440000	101;107
Q8NB46	Q8NB46	Serine/threonine-protein phosphatase 6 regulatory ankyrin repeat subunit C	ANKRD52	1	1076		1	NaN	NaN	NaN	2	2	2	2.2	2.2	2.2	115.08	0	5.7052	0	0	0
Q8NB50	Q8NB50	Zinc finger protein 62 homolog	ZFP62	1	900		1	NaN	NaN	NaN	4	2	2	3.6	2.4	2.4	102.51	0.0030369	3.3523	0	0	0
Q8NBM4	Q8NBM4	Ubiquitin-associated domain-containing protein 2	UBAC2	1	344		0.836679	1.1236	1.0165	54.871	4	4	4	17.2	17.2	17.2	38.963	0	10.175	23357000	12256000	11101000
Q8NBT0	Q8NBT0	POC1 centriolar protein homolog A	POC1A	1	407		1	NaN	NaN	NaN	2	2	2	7.9	7.9	7.9	45.008	0.00047461	5.0925	0	0	0
Q8NBZ0	Q8NBZ0	INO80 complex subunit E	INO80E	1	244		0.76721	0.89493	0.90364	9.8174	6	6	6	29.5	29.5	29.5	26.478	0	37.13	431960000	225010000	206950000	1;208
Q8NBZ7	Q8NBZ7	UDP-glucuronic acid decarboxylase 1	UXS1	1	420		0.472432	0.6803	0.69577	46.664	5	5	5	18.3	18.3	18.3	47.576	0	22.063	58083000	28906000	29177000	371
Q8NC60	Q8NC60	Nitric oxide-associated protein 1	NOA1	1	698		1	NaN	NaN	NaN	2	2	2	4.3	4.3	4.3	78.457	0.0018042	4.0082	6269800	5109700	1160100
Q8NCA5	Q8NCA5	Protein FAM98A	FAM98A	1	519		1	NaN	NaN	NaN	2	2	2	4.8	4.8	4.8	55.4	0	7.19	0	0	0	197
Q8NDF8	Q8NDF8	Non-canonical poly(A) RNA polymerase PAPD5	PAPD5	1	572		0.64446	0.83659	0.87132	10.829	14	14	14	34.1	34.1	34.1	63.266	0	119.87	801190000	448470000	352720000	349;357;540
Q8NE71	Q8NE71	ATP-binding cassette sub-family F member 1	ABCF1	1	845		0.46798	0.69349	0.82207	14.083	16	16	16	28.6	28.6	28.6	95.925	0	111.89	469200000	304040000	165150000	291;703
Q8NE86	Q8NE86	Calcium uniporter protein, mitochondrial	MCU	1	351		1	NaN	NaN	NaN	3	3	3	10.8	10.8	10.8	39.866	0	10.393	17502000	4343000	13159000
Q8NEF9	Q8NEF9	Serum response factor-binding protein 1	SRFBP1	1	429		0.0516464	0.6932	0.66766	30.359	11	11	11	32.6	32.6	32.6	48.633	0	85.355	1662200000	926500000	735650000	65
Q8NEJ9	Q8NEJ9	Neuroguidin	NGDN	1	315		0.53531	0.93038	0.86517	19.489	12	12	12	46	46	46	35.894	0	109.7	1756800000	1044800000	711980000	26;245;246;265
Q8NEY8	Q8NEY8	Periphilin-1	PPHLN1	1	458		0.387121	1.3787	1.3193	20.061	6	6	6	13.1	13.1	13.1	52.736	0	19.326	60645000	26694000	33951000
Q8NF37	Q8NF37	Lysophosphatidylcholine acyltransferase 1	LPCAT1	1	534		0.788162	0.81647	0.9091	28.337	4	4	4	7.7	7.7	7.7	59.151	0	25.009	69797000	30508000	39289000
Q8NFC6;Q96IK1	Q8NFC6	Biorientation of chromosomes in cell division protein 1-like 1	BOD1L1	2	NaN		0.48695	1.1599	1.2186	21.407	3	3	3	1.1	1.1	1.1	330.46	0	18.689	87257000	45746000	41511000
Q8NFH4	Q8NFH4	Nucleoporin Nup37	NUP37	1	326		1	NaN	NaN	NaN	2	2	2	8.3	8.3	8.3	36.707	0	8.2851	10980000	5627500	5352000
Q8NFW8	Q8NFW8	N-acylneuraminate cytidylyltransferase	CMAS	1	434		0.947654	1.0132	0.96663	15.547	5	5	5	12.4	12.4	12.4	48.379	0	16.62	100160000	57352000	42808000	160
Q8NHQ9	Q8NHQ9	ATP-dependent RNA helicase DDX55	DDX55	1	600		0.571216	0.95168	1.0939	23.269	24	24	24	41.8	41.8	41.8	68.546	0	323.31	2291200000	1324800000	966320000	1;32;44;375;551
Q8NI27	Q8NI27	THO complex subunit 2	THOC2	1	1593		0.145125	0.60455	0.63483	104.41	12	12	12	9.5	9.5	9.5	182.77	0	34.003	170230000	119450000	50780000
Q8NI36	Q8NI36	WD repeat-containing protein 36	WDR36	1	951		0.738109	0.73598	0.81573	9.6595	2	2	2	2.5	2.5	2.5	105.32	0	7.3021	41718000	16101000	25618000
Q8TA86	Q8TA86	Retinitis pigmentosa 9 protein	RP9	1	221		0.446886	0.82003	0.78352	22.623	5	5	5	21.3	21.3	21.3	26.106	0	22.078	70459000	39989000	30470000	141
Q8TAA9	Q8TAA9	Vang-like protein 1	VANGL1	1	524		0.739351	0.8879	1.0524	18.033	14	14	14	37.4	37.4	37.4	59.974	0	157.53	920640000	476350000	444290000	1
Q8TAD8	Q8TAD8	Smad nuclear-interacting protein 1	SNIP1	1	396		0.691425	0.89998	0.88379	52.29	9	9	9	27.3	27.3	27.3	45.777	0	84.489	500660000	266400000	234260000	273
Q8TAG9	Q8TAG9	Exocyst complex component 6	EXOC6	1	804		1	NaN	NaN	NaN	2	2	2	4	4	4	93.721	0	6.328	4791800	1463700	3328000
Q8TAQ2	Q8TAQ2	SWI/SNF complex subunit SMARCC2	SMARCC2	1	1214		0.797125	0.92813	1.0282	17.897	29	22	22	23	18.7	18.7	132.88	0	294.98	2935300000	1573400000	1361800000	123;125;469;558;572;703;896;913;936
Q8TB61	Q8TB61	Adenosine 3-phospho 5-phosphosulfate transporter 1	SLC35B2	1	432		1	NaN	NaN	NaN	2	2	2	4.9	4.9	4.9	47.514	0.0017913	3.862	9859000	3724300	6134700
Q8TBB5	Q8TBB5	Kelch domain-containing protein 4	KLHDC4	1	520		0.746733	0.79276	0.8983	18.407	15	15	15	27.5	27.5	27.5	57.891	0	70.164	691240000	374750000	316490000	268;450
Q8TBX8	Q8TBX8	Phosphatidylinositol 5-phosphate 4-kinase type-2 gamma	PIP4K2C	1	421		0.744607	0.91677	0.91636	28.148	14	14	14	36.6	36.6	36.6	47.299	0	198.61	1460700000	791180000	669530000	200;203;243;279
Q8TBZ6	Q8TBZ6	tRNA methyltransferase 10 homolog A	TRMT10A	1	339		0.511587	0.98283	0.85903	21.037	12	12	12	42.8	42.8	42.8	39.718	0	186.8	1315200000	690140000	625100000	5;154
Q8TBZ8	Q8TBZ8	Zinc finger protein 564	ZNF564	1	553		0.39588	0.69906	0.65918	17.765	2	2	2	5.1	5.1	5.1	63.735	0.00047733	5.1709	10468000	6888900	3579000
Q8TCG1	Q8TCG1	Protein CIP2A	KIAA1524	1	905		1	NaN	NaN	NaN	2	2	2	2.8	2.8	2.8	102.18	0.0017817	3.791	502330000	296050000	206290000
Q8TCJ2	Q8TCJ2	Dolichyl-diphosphooligosaccharide--protein glycosyltransferase subunit STT3B	STT3B	1	826		0.614163	1.1113	1.1497	7.5962	8	8	7	10.8	10.8	9.9	93.673	0	46.693	116840000	53282000	63561000	24;728
Q8TD26	Q8TD26	Chromodomain-helicase-DNA-binding protein 6	CHD6	1	2715		0.360407	0.58545	0.64152	23.476	12	9	9	6.1	5	5	305.41	0	26.784	52650000	32398000	20253000
Q8TDD1	Q8TDD1	ATP-dependent RNA helicase DDX54	DDX54	1	881		0.21323	0.69053	0.76573	20.284	40	40	40	45.6	45.6	45.6	98.594	0	323.31	8828900000	5191900000	3637000000	101;139;206;255;479;537
Q8TDN4	Q8TDN4	CDK5 and ABL1 enzyme substrate 1	CABLES1	1	633		0.667422	1.0646	1.0795	12.057	8	8	8	15.6	15.6	15.6	67.598	0	61.37	264420000	122460000	141950000	482
Q8TDN6	Q8TDN6	Ribosome biogenesis protein BRX1 homolog	BRIX1	1	353		0.686188	0.94949	0.90245	49.95	20	20	20	49.9	49.9	49.9	41.401	0	323.31	6977400000	3547300000	3430100000	78;128
Q8TED0	Q8TED0	U3 small nucleolar RNA-associated protein 15 homolog	UTP15	1	518		0.96148	0.9798	0.97678	17.79	16	16	16	41.5	41.5	41.5	58.414	0	67.084	406080000	211490000	194590000
Q8TEK3	Q8TEK3	Histone-lysine N-methyltransferase, H3 lysine-79 specific	DOT1L	1	1739		0.162443	0.5279	0.52539	71.131	2	2	2	1.4	1.4	1.4	184.85	0.00048473	5.5721	17905000	11135000	6770100
Q8TEQ6	Q8TEQ6	Gem-associated protein 5	GEMIN5	1	1508		0.818723	0.84388	0.92002	19.08	12	12	12	10.9	10.9	10.9	168.59	0	42.398	186170000	108780000	77388000
Q8TEU7	Q8TEU7	Rap guanine nucleotide exchange factor 6	RAPGEF6	1	1601		1	NaN	NaN	NaN	3	3	3	2.3	2.3	2.3	179.42	0	7.3576	3494900	1777300	1717600
Q8TEX9	Q8TEX9	Importin-4	IPO4	1	1081		0.84005	0.84385	1.0169	22.475	14	14	14	20.7	20.7	20.7	118.71	0	90.606	598300000	267700000	330610000	1;437
Q8TF01	Q8TF01	Arginine/serine-rich protein PNISR	PNISR	1	805		1	NaN	NaN	NaN	2	2	2	2.9	2.9	2.9	92.576	0.00092721	4.5832	10245000	4335200	5909900
Q8TF39	Q8TF39	Zinc finger protein 483	ZNF483	1	744		0.293489	1.2999	1.4199	89.074	2	2	2	3.2	3.2	3.2	85.097	0	7.0479	21849000	12023000	9825600
Q8TF76	Q8TF76	Serine/threonine-protein kinase haspin	GSG2	1	798		0.159636	0.49522	0.52335	13.32	3	3	3	5.6	5.6	5.6	88.494	0	21.567	20263000	12337000	7925600
Q8WTP8	Q8WTP8	Apoptosis-enhancing nuclease	AEN	1	325		1	NaN	NaN	NaN	4	4	4	14.5	14.5	14.5	36.35	0	14.506	29168000	15461000	13707000
Q8WTT2	Q8WTT2	Nucleolar complex protein 3 homolog	NOC3L	1	800		0.055516	0.60033	0.67175	19.941	28	28	28	34.1	34.1	34.1	92.547	0	216.39	5740900000	3558400000	2182400000	216;242;244;263;315;420;653;741;744
Q8WTV1	Q8WTV1	THAP domain-containing protein 3	THAP3	1	239		0.623844	0.82158	0.76469	24.893	3	3	3	16.7	16.7	16.7	27.059	0	7.3583	25879000	14605000	11274000
Q8WTW3	Q8WTW3	Conserved oligomeric Golgi complex subunit 1	COG1	1	980		0.373476	0.53549	0.64809	105.02	4	4	4	6	6	6	108.98	0	6.8123	30139000	20468000	9670700
Q8WUA2	Q8WUA2	Peptidyl-prolyl cis-trans isomerase-like 4	PPIL4	1	492		0.683194	1.0078	1.1011	36.788	9	9	9	23.8	23.8	23.8	57.224	0	47.511	46285000	24918000	21368000
Q8WUA4	Q8WUA4	General transcription factor 3C polypeptide 2	GTF3C2	1	911		0.230175	0.65958	0.74059	18.191	17	17	17	23.9	23.9	23.9	100.68	0	126.63	832520000	502140000	330380000	139;888
Q8WUB8	Q8WUB8	PHD finger protein 10	PHF10	1	498		0.53972	0.82887	0.84269	15.62	7	7	7	13.5	13.5	13.5	56.05	0	39.652	967740000	501300000	466440000	150
Q8WUD4	Q8WUD4	Coiled-coil domain-containing protein 12	CCDC12	1	166		0.356393	1.4299	1.3059	20.741	7	7	7	45.8	45.8	45.8	19.181	0	31.242	119520000	58619000	60904000
Q8WUJ3	Q8WUJ3	Cell migration-inducing and hyaluronan-binding protein	CEMIP	1	1361		0.887001	0.9249	1.0011	23.328	21	21	21	19.8	19.8	19.8	153	0	78.927	413810000	230020000	183790000	173;650
Q8WUK0	Q8WUK0	Phosphatidylglycerophosphatase and protein-tyrosine phosphatase 1	PTPMT1	1	201		0.578249	0.76725	0.74422	6.7016	2	2	2	12.4	12.4	12.4	22.843	0	7.1886	14657000	10274000	4383100
Q8WUM0	Q8WUM0	Nuclear pore complex protein Nup133	NUP133	1	1156		0.466287	1.2067	1.25	38.667	4	4	4	4.3	4.3	4.3	128.98	0	14.439	52261000	24005000	28256000	889
Q8WUQ7	Q8WUQ7	Cactin	CACTIN	1	758		0.48409	0.98738	1.1587	21.592	12	12	12	21	21	21	88.701	0	106.64	342480000	171050000	171430000	366;434
Q8WUU5	Q8WUU5	GATA zinc finger domain-containing protein 1	GATAD1	1	269		0.942423	1.06	0.96402	69.336	4	4	4	24.5	24.5	24.5	28.69	0	41.026	49042000	25877000	23165000
Q8WUY9;Q5TB30	Q8WUY9	DEP domain-containing protein 1B	DEPDC1B	2	NaN		0.782392	0.78513	0.83561	154.65	6	6	6	11.7	11.7	11.7	61.77	0	21.98	37808000	20991000	16817000
Q8WUZ0	Q8WUZ0	B-cell CLL/lymphoma 7 protein family member C	BCL7C	1	217		0.39557	0.82155	0.79997	13.451	6	6	5	48.4	48.4	43.8	23.468	0	109.73	732150000	414790000	317360000	162
Q8WV16	Q8WV16	DDB1- and CUL4-associated factor 4	DCAF4	1	495		1	NaN	NaN	NaN	5	5	5	10.5	10.5	10.5	55.693	0	20.832	6787000	2471700	4315300
Q8WV22	Q8WV22	Non-structural maintenance of chromosomes element 1 homolog	NSMCE1	1	266		0.851552	0.91864	0.867	6.1678	3	3	3	16.9	16.9	16.9	30.855	0	12.161	20672000	11794000	8878400	97
Q8WV37;Q8TF20	Q8WV37	Zinc finger protein 480	ZNF480	2	NaN		0.872735	0.956	0.87673	68.039	5	5	5	9.3	9.3	9.3	61.708	0	14.291	45871000	24918000	20953000
Q8WV41	Q8WV41	Sorting nexin-33	SNX33	1	574		0.619971	1.149	1.0984	26.801	8	8	8	17.6	17.6	17.6	65.264	0	38.05	256540000	116450000	140080000	216
Q8WVC0	Q8WVC0	RNA polymerase-associated protein LEO1	LEO1	1	666		0.519776	1.0046	1.111	17.181	15	15	15	28.5	28.5	28.5	75.403	0	114.8	3725900000	1952600000	1773400000	403;448;504
Q8WVK2	Q8WVK2	U4/U6.U5 small nuclear ribonucleoprotein 27 kDa protein	SNRNP27	1	155		0.152828	0.71305	0.6401	5.4398	4	4	4	24.5	24.5	24.5	18.86	0	17.323	107810000	59840000	47966000	107
Q8WVM0	Q8WVM0	Dimethyladenosine transferase 1, mitochondrial	TFB1M	1	346		0.340299	0.78164	0.78186	15.101	13	13	13	45.1	45.1	45.1	39.542	0	93.104	646260000	383350000	262910000	96;172
Q8WVM8	Q8WVM8	Sec1 family domain-containing protein 1	SCFD1	1	642		1	NaN	NaN	NaN	2	2	2	4.4	4.4	4.4	72.379	0.00048123	5.4669	5549800	0	5549800
Q8WVP5	Q8WVP5	Tumor necrosis factor alpha-induced protein 8-like protein 1	TNFAIP8L1	1	186		0.0934675	1.8493	1.8198	236.56	2	2	2	17.7	17.7	17.7	20.827	0	8.5544	31996000	19729000	12267000
Q8WVV9	Q8WVV9	Heterogeneous nuclear ribonucleoprotein L-like	HNRNPLL	1	542		0.574265	0.82877	0.85229	16.823	11	11	11	29.3	29.3	29.3	60.082	0	103.61	441160000	242970000	198200000	379
Q8WVX9	Q8WVX9	Fatty acyl-CoA reductase 1	FAR1	1	515		0.708014	1.0948	1.064	55.173	9	9	9	22.5	22.5	22.5	59.356	0	33.312	286490000	153940000	132550000	450
Q8WVZ9	Q8WVZ9	Kelch repeat and BTB domain-containing protein 7	KBTBD7	1	684		0.274322	1.304	1.3757	37.093	10	4	4	21.9	7.6	7.6	77.163	0	20.872	83553000	44263000	39290000	150;268;345
Q8WWC4	Q8WWC4	Uncharacterized protein C2orf47, mitochondrial	C2orf47	1	291		1	NaN	NaN	NaN	2	2	2	8.2	8.2	8.2	32.544	0	6.4158	15806000	0	15806000
Q8WWQ0	Q8WWQ0	PH-interacting protein	PHIP	1	1821		1	NaN	NaN	NaN	3	3	3	2.5	2.5	2.5	206.69	0.00047664	5.1514	4445400	3091900	1353500
Q8WWY3	Q8WWY3	U4/U6 small nuclear ribonucleoprotein Prp31	PRPF31	1	499		1	NaN	NaN	NaN	2	2	2	5.2	5.2	5.2	55.455	0	6.218	0	0	0
Q8WX92	Q8WX92	Negative elongation factor B	NELFB	1	580		0.884949	0.87888	0.88237	93.185	2	2	2	4.3	4.3	4.3	65.697	0	5.8611	16945000	6870100	10075000
Q8WXA9	Q8WXA9	Splicing regulatory glutamine/lysine-rich protein 1	SREK1	1	508		0.643712	0.77273	0.87112	10.866	6	6	6	17.5	17.5	17.5	59.38	0	107.5	596080000	336970000	259100000	129;150
Q8WXD5	Q8WXD5	Gem-associated protein 6	GEMIN6	1	167		0.486247	0.89414	0.7989	21.896	5	5	5	28.7	28.7	28.7	18.824	0	17.688	194920000	104200000	90717000
Q8WXG6	Q8WXG6	MAP kinase-activating death domain protein	MADD	1	1647		0.641092	1.1815	1.1267	23.057	4	4	4	3.9	3.9	3.9	183.3	0	6.9489	39615000	20864000	18751000
Q8WXH0	Q8WXH0	Nesprin-2	SYNE2	1	6885		1	NaN	NaN	NaN	2	2	2	0.2	0.2	0.2	796.43	0.0013599	4.0526	12864000	12474000	389860
Q8WXI9	Q8WXI9	Transcriptional repressor p66-beta	GATAD2B	1	593		1	NaN	NaN	NaN	2	1	1	5.2	3.4	3.4	65.26	0	5.7881	35474000	19705000	15769000
Q8WXX5	Q8WXX5	DnaJ homolog subfamily C member 9	DNAJC9	1	260		0.449223	0.94105	0.84235	15.117	19	19	19	56.2	56.2	56.2	29.909	0	260.07	13414000000	7433700000	5980000000	231;238
Q8WYA0	Q8WYA0	Intraflagellar transport protein 81 homolog	IFT81	1	676		0.852914	0.96813	1.0433	26.352	6	6	6	11.8	11.8	11.8	79.745	0	25.083	100630000	54789000	45839000	83
Q8WYH8	Q8WYH8	Inhibitor of growth protein 5	ING5	1	240		0.497463	0.90654	0.80321	37.501	6	6	5	25.4	25.4	25.4	27.75	0	19.217	182200000	94989000	87214000	87;92
Q8WZ42	Q8WZ42	Titin	TTN	1	34350		1	NaN	NaN	NaN	3	3	3	0.1	0.1	0.1	3816	0.00047125	4.9037	0	0	0	9524
Q92522	Q92522	Histone H1x	H1FX	1	213		0.548561	1.1914	1.1013	20.536	8	8	8	31.9	31.9	31.9	22.487	0	60.266	2040000000	950790000	1089200000	17
Q92540	Q92540	Protein SMG7	SMG7	1	1137		0.34706	1.2511	1.3131	19.927	6	6	6	5.4	5.4	5.4	127.28	0	36.945	110220000	59804000	50413000
Q92541	Q92541	RNA polymerase-associated protein RTF1 homolog	RTF1	1	710		0.997282	0.93587	0.97594	20.565	23	23	23	32.3	32.3	32.3	80.313	0	290.57	5172500000	2793300000	2379200000	282;453;459;464
Q92552	Q92552	28S ribosomal protein S27, mitochondrial	MRPS27	1	414		0.213279	0.81734	0.76575	13.986	16	16	16	34.5	34.5	34.5	47.611	0	101.82	2119900000	1252400000	867540000	247
Q92560	Q92560	Ubiquitin carboxyl-terminal hydrolase BAP1	BAP1	1	729		0.281068	0.66012	0.59957	12.442	5	5	5	9.6	9.6	9.6	80.361	0	16.266	34377000	20620000	13757000	615
Q92574	Q92574	Hamartin	TSC1	1	1164		1	NaN	NaN	NaN	3	3	3	4.2	4.2	4.2	129.77	0	12.661	18760000	7635800	11124000	736;845
Q92598	Q92598	Heat shock protein 105 kDa	HSPH1	1	858		1	NaN	NaN	NaN	3	3	3	5	5	5	96.864	0	13.502	10971000	4206800	6763700
Q92604	Q92604	Acyl-CoA:lysophosphatidylglycerol acyltransferase 1	LPGAT1	1	370		0.548776	0.78581	0.73089	67.354	2	2	2	6.8	6.8	6.8	43.089	0	5.6561	15084000	6336700	8747200
Q92610	Q92610	Zinc finger protein 592	ZNF592	1	1267		0.766389	0.85787	0.90133	15.25	7	7	7	8.7	8.7	8.7	137.53	0	54.179	94079000	51115000	42964000	724
Q92613	Q92613	Protein Jade-3	JADE3	1	823		0.627845	0.98744	1.0952	28.919	12	12	12	18.5	18.5	18.5	93.807	0	93.914	415120000	212620000	202500000	422;579;588
Q92614	Q92614	Unconventional myosin-XVIIIa	MYO18A	1	2054		0.194838	1.2279	1.3549	18.667	29	29	29	19.3	19.3	19.3	233.11	0	132.13	346990000	164190000	182800000	1490
Q92616	Q92616	Translational activator GCN1	GCN1L1	1	2671		0.834625	0.9477	1.0183	28.667	54	54	53	25.5	25.5	25.2	292.75	0	210.79	1041800000	545680000	496070000	315;694;766;1487;1617;1853
Q92621	Q92621	Nuclear pore complex protein Nup205	NUP205	1	2012		0.647563	0.97179	1.0873	24.126	32	32	32	20	20	20	227.92	0	143.67	397880000	198610000	199270000	178;1147;1494
Q92664	Q92664	Transcription factor IIIA	GTF3A	1	365		0.45527	1.349	1.259	127.46	3	3	3	8.5	8.5	8.5	41.514	0	7.5997	40330000	20728000	19602000
Q92665	Q92665	28S ribosomal protein S31, mitochondrial	MRPS31	1	395		0.519034	0.88308	0.81142	40.04	7	7	7	25.8	25.8	25.8	45.318	0	36.326	126510000	67016000	59492000
Q92674	Q92674	Centromere protein I	CENPI	1	756		0.671147	1.0455	1.1083	16.68	2	2	2	3.3	3.3	3.3	86.719	0	8.8605	19430000	10072000	9357500
Q92734	Q92734	Protein TFG	TFG	1	400		0.254357	1.4358	1.3954	26.642	4	4	4	13.8	13.8	13.8	43.447	0	17.866	108690000	50510000	58180000
Q92747	Q92747	Actin-related protein 2/3 complex subunit 1A	ARPC1A	1	370		0.202918	1.4576	1.5508	21.051	4	4	4	15.9	15.9	15.9	41.569	0	9.7235	51204000	21421000	29783000
Q92759	Q92759	General transcription factor IIH subunit 4	GTF2H4	1	462		0.799768	1.0215	0.91211	12.487	11	11	11	27.5	27.5	27.5	52.186	0	66.584	266570000	153730000	112840000	254;341;441
Q92769	Q92769	Histone deacetylase 2	HDAC2	1	488		0.427307	0.72517	0.7757	75.099	12	6	6	29.1	18	18	55.364	0	39.137	122520000	62174000	60347000	38;52;85;132;195;229;298
Q92785	Q92785	Zinc finger protein ubi-d4	DPF2	1	391		0.909122	1.0593	0.99379	17.76	11	11	11	29.4	29.4	29.4	44.155	0	65.374	562050000	334480000	227570000
Q92804	Q92804	TATA-binding protein-associated factor 2N	TAF15	1	592		1	NaN	NaN	NaN	6	6	4	11.8	11.8	9.5	61.829	0	38.607	21032000	8554600	12478000	92;270
Q92900	Q92900	Regulator of nonsense transcripts 1	UPF1	1	1129		0.063655	1.2438	1.416	13.335	45	45	45	43.7	43.7	43.7	124.34	0	323.31	5045200000	2254600000	2790600000	579;922;941;945
Q92922	Q92922	SWI/SNF complex subunit SMARCC1	SMARCC1	1	1105		0.836923	0.91003	1.0177	18.314	36	36	29	36	36	31.3	122.87	0	323.31	5126500000	2682400000	2444100000	151;153;371;494;548;582;904;921
Q92925	Q92925	SWI/SNF-related matrix-associated actin-dependent regulator of chromatin subfamily D member 2	SMARCD2	1	531		0.740172	0.83959	0.91531	18.111	23	23	19	46.3	46.3	39.2	58.92	0	267.82	2424000000	1267500000	1156500000	128;160;178;277;375;420
Q92947	Q92947	Glutaryl-CoA dehydrogenase, mitochondrial	GCDH	1	438		0.854412	0.95157	0.86831	20.993	4	4	4	14.2	14.2	14.2	48.127	0	16.719	43183000	23478000	19705000
Q92966	Q92966	snRNA-activating protein complex subunit 3	SNAPC3	1	411		0.921123	0.89236	1.0162	16.4	6	6	6	22.9	22.9	22.9	46.752	0	31.148	98039000	54154000	43885000	159
Q92973	Q92973	Transportin-1	TNPO1	1	898		0.203671	1.432	1.5495	6.2476	2	2	2	2.2	2.2	2.2	102.35	0.0013624	4.076	11491000	4934400	6557000
Q92974	Q92974	Rho guanine nucleotide exchange factor 2	ARHGEF2	1	986		0.408007	1.1288	1.2687	85.296	8	8	8	14.5	14.5	14.5	111.54	0	39.501	116950000	65089000	51862000
Q92993	Q92993	Histone acetyltransferase KAT5	KAT5	1	513		0.335452	0.65137	0.62874	45.951	3	3	3	6.6	6.6	6.6	58.581	0	6.9241	18179000	14026000	4153500
Q93008;O00507	Q93008	Probable ubiquitin carboxyl-terminal hydrolase FAF-X	USP9X	2	NaN		0.49487	1.021	1.1535	15.143	35	35	35	16.3	16.3	16.3	292.28	0	215.9	576030000	293480000	282550000	78;1129;1141;1824;1956
Q93009	Q93009	Ubiquitin carboxyl-terminal hydrolase 7	USP7	1	1102		0.633106	0.96621	1.1317	35.674	6	6	6	6.8	6.8	6.8	128.3	0	12.982	23466000	12252000	11214000	410
Q93074;Q86YW9	Q93074	Mediator of RNA polymerase II transcription subunit 12	MED12	2	NaN		0.636781	0.94214	1.0916	33.558	28	28	28	18.1	18.1	18.1	243.08	0	109.46	589440000	423600000	165840000	184;1022
Q969F1	Q969F1	General transcription factor 3C polypeptide 6	GTF3C6	1	213		0.417606	0.7545	0.66975	2.774	2	2	2	7.5	7.5	7.5	24.048	0	7.0386	26837000	16085000	10752000
Q969G3	Q969G3	SWI/SNF-related matrix-associated actin-dependent regulator of chromatin subfamily E member 1	SMARCE1	1	411		0.407403	0.80841	0.83062	15.984	20	20	20	43.3	43.3	43.3	46.649	0	323.31	3398400000	1792700000	1605700000	103;130;164;171;188;235
Q969Q0;P83881	Q969Q0;P83881	60S ribosomal protein L36a-like;60S ribosomal protein L36a	RPL36AL;RPL36A	2	NaN		0.878777	1.1831	1.0329	0.013988	4	4	4	35.8	35.8	35.8	12.469	0	21.96	67098000	28872000	38226000
Q969R5	Q969R5	Lethal(3)malignant brain tumor-like protein 2	L3MBTL2	1	705		0.986066	0.86391	0.9301	24.053	4	4	3	7.2	7.2	5.8	79.109	0	13.314	39429000	24824000	14605000	548
Q969S3	Q969S3	Zinc finger protein 622	ZNF622	1	477		0.351095	1.2541	1.2316	9.894	8	8	8	23.7	23.7	23.7	54.271	0	56.034	277550000	135260000	142300000	39;325
Q969V3	Q969V3	Nicalin	NCLN	1	563		0.283973	1.2449	1.2773	13.544	11	11	11	26.8	26.8	26.8	62.974	0	85.241	348750000	166080000	182670000	51;116
Q969W3	Q969W3	Protein FAM104A	FAM104A	1	186		0.358175	0.71794	0.64039	18.287	2	2	2	18.3	18.3	18.3	19.484	0	6.2778	14697000	9352500	5344300
Q969X5	Q969X5	Endoplasmic reticulum-Golgi intermediate compartment protein 1	ERGIC1	1	290		1	NaN	NaN	NaN	5	5	5	17.6	17.6	17.6	32.592	0	19.928	33445000	5119600	28326000
Q969X6	Q969X6	Cirhin	CIRH1A	1	686		0.201963	1.3287	1.4545	64.073	6	6	6	13.6	13.6	13.6	76.889	0	41.867	80267000	44453000	35814000
Q969Z0	Q969Z0	Protein TBRG4	TBRG4	1	631		0.176265	1.6038	1.6001	35.026	5	5	5	11.3	11.3	11.3	70.737	0	22.998	38822000	14851000	23971000	239
Q96A33	Q96A33	Coiled-coil domain-containing protein 47	CCDC47	1	483		0.950087	0.84524	0.95129	13.065	13	13	13	36.9	36.9	36.9	55.873	0	97.1	475230000	263860000	211370000	237;238;251;256;305;312;313;343;376;383;385
Q96A35	Q96A35	39S ribosomal protein L24, mitochondrial	MRPL24	1	216		0.206735	0.85566	0.73044	15.015	9	9	9	40.7	40.7	40.7	24.915	0	46.857	303810000	170340000	133460000	23;108;199;202
Q96A65	Q96A65	Exocyst complex component 4	EXOC4	1	974		0.505138	0.81273	0.83288	21.891	24	24	24	37.9	37.9	37.9	110.5	0	156.01	708570000	354650000	353920000	279;886
Q96A72	Q96A72	Protein mago nashi homolog 2	MAGOHB	1	148		0.0912888	1.5396	1.3697	14.541	7	7	1	43.2	43.2	6.1	17.276	0	64.77	1382200000	552270000	829900000	59
Q96AQ6	Q96AQ6	Pre-B-cell leukemia transcription factor-interacting protein 1	PBXIP1	1	731		0.830377	1.0326	1.0525	12.261	3	3	3	5.5	5.5	5.5	80.642	0	11.124	74429000	36841000	37589000
Q96AX1	Q96AX1	Vacuolar protein sorting-associated protein 33A	VPS33A	1	596		0.526615	1.1794	1.2037	35.675	4	4	4	7.2	7.2	7.2	67.61	0	10.064	12487000	6894100	5592700
Q96AY2	Q96AY2	Crossover junction endonuclease EME1	EME1	1	570		1	NaN	NaN	NaN	2	2	2	5.4	5.4	5.4	63.251	0.0026467	3.6623	9242100	8762400	479760
Q96B23	Q96B23	Uncharacterized protein C18orf25	C18orf25	1	403		0.630071	1.0564	1.0943	22.677	6	6	6	26.8	26.8	26.8	43.324	0	87.011	691070000	348330000	342740000
Q96BK5	Q96BK5	PIN2/TERF1-interacting telomerase inhibitor 1	PINX1	1	328		1	NaN	NaN	NaN	4	4	4	24.4	24.4	24.4	37.034	0	52.327	16940000	11501000	5439200
Q96BN2	Q96BN2	Transcriptional adapter 1	TADA1	1	335		0.063762	0.61889	0.56308	19.464	5	5	5	17	17	17	37.381	0	27.42	178940000	105690000	73255000
Q96C57	Q96C57	Uncharacterized protein C12orf43	C12orf43	1	262		0.372753	0.91552	0.82048	19.355	16	16	16	63	63	63	28.17	0	192.98	1227700000	707080000	520610000	31;215
Q96CB9	Q96CB9	5-methylcytosine rRNA methyltransferase NSUN4	NSUN4	1	384		0.843492	1.1103	1.013	32.893	3	3	3	7.3	7.3	7.3	43.088	0	9.3972	45224000	22463000	22761000
Q96CM3	Q96CM3	RNA pseudouridylate synthase domain-containing protein 4	RPUSD4	1	377		0.392533	0.71857	0.76148	26.466	7	7	7	15.9	15.9	15.9	42.205	0	22.29	98452000	51453000	46999000	360
Q96CN7	Q96CN7	Isochorismatase domain-containing protein 1	ISOC1	1	298		0.488063	0.82896	0.7996	57.272	4	4	4	17.8	17.8	17.8	32.236	0	21.723	140520000	79156000	61366000	64
Q96CS3	Q96CS3	FAS-associated factor 2	FAF2	1	445		1	NaN	NaN	NaN	4	4	4	11.5	11.5	11.5	52.623	0	16.372	15143000	4170000	10973000
Q96CS4	Q96CS4	Zinc finger protein 689	ZNF689	1	500		0.640803	0.85144	0.85633	29.364	6	6	6	14.2	14.2	14.2	56.906	0	30.667	170990000	90164000	80824000
Q96CT7	Q96CT7	Coiled-coil domain-containing protein 124	CCDC124	1	223		0.497845	1.3664	1.2122	17.38	6	6	6	30.5	30.5	30.5	25.835	0	24.029	76885000	35144000	41742000
Q96CU9	Q96CU9	FAD-dependent oxidoreductase domain-containing protein 1	FOXRED1	1	486		0.0855442	0.43506	0.45972	68.811	2	2	2	5.3	5.3	5.3	53.811	0.00047596	5.1316	20496000	13001000	7495600
Q96CW1	Q96CW1	AP-2 complex subunit mu	AP2M1	1	435		0.0963001	1.4351	1.3627	11.807	20	20	20	45.1	45.1	45.1	49.654	0	104.33	2009600000	830400000	1179200000	1;77;275;388
Q96CW5	Q96CW5	Gamma-tubulin complex component 3	TUBGCP3	1	907		0.806737	0.96479	1.0623	10.901	7	7	7	12.6	12.6	12.6	103.57	0	42.923	115290000	53041000	62253000
Q96D46	Q96D46	60S ribosomal export protein NMD3	NMD3	1	503		0.683299	1.0879	1.1165	9.6567	7	7	7	18.1	18.1	18.1	57.603	0	38.731	110510000	55275000	55235000
Q96D53	Q96D53	AarF domain-containing protein kinase 4	ADCK4	1	544		0.196124	0.47327	0.54856	36.46	4	4	4	12.9	12.9	12.9	60.069	0	14.022	29888000	22049000	7838700
Q96DF8	Q96DF8	Protein DGCR14	DGCR14	1	476		0.0500395	1.935	2.0349	40.404	4	4	4	15.8	15.8	15.8	52.567	0	27.545	27840000	9001400	18839000	225
Q96DH6	Q96DH6	RNA-binding protein Musashi homolog 2	MSI2	1	328		1	NaN	NaN	NaN	2	2	2	9.1	9.1	9.1	35.196	0.0004845	5.5713	0	0	0
Q96DI7	Q96DI7	U5 small nuclear ribonucleoprotein 40 kDa protein	SNRNP40	1	357		0.823293	0.96872	0.93489	9.1285	14	14	14	45.7	45.7	45.7	39.31	0	323.31	1112500000	680930000	431520000	113;123;255;353
Q96DV4	Q96DV4	39S ribosomal protein L38, mitochondrial	MRPL38	1	380		0.864966	0.89005	0.92905	11.822	12	12	12	30.8	30.8	30.8	44.596	0	110.65	273080000	141630000	131450000	35
Q96DX7	Q96DX7	Tripartite motif-containing protein 44	TRIM44	1	344		0.739573	1.1268	1.0686	9.8608	4	4	4	9	9	9	38.472	0	14.874	29184000	14272000	14912000	234;257
Q96E29	Q96E29	Transcription termination factor 3, mitochondrial	MTERF3	1	417		1	NaN	NaN	NaN	2	2	2	5	5	5	47.971	0	11.958	10982000	8153800	2828000
Q96EB6	Q96EB6	NAD-dependent protein deacetylase sirtuin-1;SirtT1 75 kDa fragment	SIRT1	1	747		0.116564	1.6096	1.5905	49.123	5	5	5	10.6	10.6	10.6	81.68	0	45.183	78285000	38335000	39950000
Q96EE3	Q96EE3	Nucleoporin SEH1	SEH1L	1	360		0.752328	0.81457	0.8221	29.003	2	2	2	9.2	9.2	9.2	39.648	0	12.593	17671000	9818400	7852500
Q96ES7	Q96ES7	SAGA-associated factor 29 homolog	CCDC101	1	293		1	NaN	NaN	NaN	2	2	2	8.9	8.9	8.9	33.238	0	7.229	8290600	8290600	0
Q96EY1	Q96EY1	DnaJ homolog subfamily A member 3, mitochondrial	DNAJA3	1	480		0.730744	0.90044	0.89412	27.759	11	11	11	26.2	26.2	26.2	52.488	0	81.092	296550000	153430000	143120000	305
Q96EY7	Q96EY7	Pentatricopeptide repeat domain-containing protein 3, mitochondrial	PTCD3	1	689		0.737051	0.82384	0.89577	15.954	14	14	14	25.5	25.5	25.5	78.549	0	102.22	672390000	396730000	275660000	96;251;397;401;615;650
Q96EZ8	Q96EZ8	Microspherule protein 1	MCRS1	1	462		0.236878	0.78702	0.74338	32.843	7	7	7	21.2	21.2	21.2	51.803	0	43.583	401390000	236550000	164840000
Q96FN4;Q8IYJ1;Q96A23;O95741;Q86YQ8;Q9HCH3;Q9UBL6	Q96FN4	Copine-2	CPNE2	7	NaN		0.288703	1.2239	1.2738	19.379	11	11	10	24.3	24.3	22.6	61.189	0	67.753	431770000	239020000	192760000
Q96G21	Q96G21	U3 small nucleolar ribonucleoprotein protein IMP4	IMP4	1	291		0.408292	0.83033	0.80397	15.824	10	10	10	27.8	27.8	27.8	33.756	0	30.907	412250000	231320000	180920000
Q96G23	Q96G23	Ceramide synthase 2	CERS2	1	380		0.79934	0.96815	1.0654	7.8992	4	4	4	12.4	12.4	12.4	44.876	0	37.593	196300000	107290000	89011000
Q96G25	Q96G25	Mediator of RNA polymerase II transcription subunit 8	MED8	1	268		0.551808	0.97661	0.84607	18.864	5	5	5	30.2	30.2	30.2	29.08	0	62.484	795810000	424690000	371120000	90
Q96GA3	Q96GA3	Protein LTV1 homolog	LTV1	1	475		0.872496	0.7335	0.87662	17.592	4	4	4	11.4	11.4	11.4	54.854	0	16.673	54961000	29455000	25506000	245;250
Q96GC9	Q96GC9	Vacuole membrane protein 1	VMP1	1	406		0.227717	1.6069	1.5102	24.014	2	2	2	9.1	9.1	9.1	46.237	0	6.9508	29175000	14310000	14864000
Q96GD4;Q9UQB9;O14965	Q96GD4	Aurora kinase B	AURKB	3	NaN		0.742289	1.1718	1.0899	41.457	6	6	6	21.2	21.2	21.2	39.31	0	18.933	142020000	62143000	79881000	58
Q96GE5;Q9Y2A4	Q96GE5;Q9Y2A4	Zinc finger protein 799;Zinc finger protein 443	ZNF799;ZNF443	2	NaN		0.776439	0.79453	0.83293	19.26	3	3	3	5.3	5.3	5.3	74.288	0	17.354	14452000	7807600	6644800
Q96GM5	Q96GM5	SWI/SNF-related matrix-associated actin-dependent regulator of chromatin subfamily D member 1	SMARCD1	1	515		0.841487	0.85324	0.93916	16.24	22	19	16	47	41.9	34.8	58.232	0	323.31	1986100000	1108400000	877700000	148;162;366;404;441;466
Q96GM8	Q96GM8	Target of EGR1 protein 1	TOE1	1	510		0.178063	1.3865	1.4862	46.36	3	3	3	12	12	12	56.547	0	13.565	72278000	29630000	42648000
Q96GN5	Q96GN5	Cell division cycle-associated 7-like protein	CDCA7L	1	454		0.774516	0.95679	0.90423	34.587	8	8	8	17.4	17.4	17.4	52.206	0	39.55	170160000	91594000	78570000	227;238
Q96GQ7	Q96GQ7	Probable ATP-dependent RNA helicase DDX27	DDX27	1	796		0.951664	0.86987	0.96509	14.94	35	35	35	40.3	40.3	40.3	89.834	0	276.51	4930000000	2702600000	2227400000	105;236;376;385;399;467;540;727
Q96H22	Q96H22	Centromere protein N	CENPN	1	339		0.16649	1.5165	1.62	65.773	4	4	4	15.6	15.6	15.6	39.554	0	13.608	32042000	15994000	16048000
Q96H55	Q96H55	Unconventional myosin-XIX	MYO19	1	970		0.557156	0.62876	0.73469	27.572	2	2	2	2.5	2.5	2.5	109.13	0.0017994	3.9689	22041000	15266000	6775100
Q96HA7	Q96HA7	Tonsoku-like protein	TONSL	1	1378		0.409831	0.74323	0.80445	22.207	13	13	13	11.5	11.5	11.5	150.93	0	97.279	425450000	219630000	205820000	160
Q96HN2	Q96HN2	Putative adenosylhomocysteinase 3	AHCYL2	1	611		0.347114	1.1848	1.2341	16.725	13	4	4	19	8.8	8.8	66.72	0	31.944	258110000	129310000	128800000	208;212
Q96HR3	Q96HR3	Mediator of RNA polymerase II transcription subunit 30	MED30	1	178		0.88172	0.96892	0.93341	12.806	5	5	5	27	27	27	20.277	0	41.547	247030000	142310000	104730000	49;173;176
Q96HR8	Q96HR8	H/ACA ribonucleoprotein complex non-core subunit NAF1	NAF1	1	494		0.542882	0.95548	1.1313	27.083	7	7	7	18.4	18.4	18.4	53.716	0	72.876	791980000	447580000	344400000	1;273;279
Q96HS1	Q96HS1	Serine/threonine-protein phosphatase PGAM5, mitochondrial	PGAM5	1	289		0.107118	0.78651	0.7128	17.824	21	21	21	64	64	64	32.004	0	146.76	5521200000	3112600000	2408600000	281
Q96HW7	Q96HW7	Integrator complex subunit 4	INTS4	1	963		0.456069	0.58726	0.68809	74.13	3	3	3	4.4	4.4	4.4	108.17	0	8.6484	13408000	8967000	4440800
Q96HY6	Q96HY6	DDRGK domain-containing protein 1	DDRGK1	1	314		0.12099	0.54986	0.49299	35.252	3	3	3	14	14	14	35.61	0	7.5815	21153000	14045000	7108100
Q96I25	Q96I25	Splicing factor 45	RBM17	1	401		0.447223	0.90349	0.8418	24.669	21	21	21	43.6	43.6	43.6	44.961	0	299.97	3201000000	1668900000	1532100000	170
Q96IX5	Q96IX5	Up-regulated during skeletal muscle growth protein 5	USMG5	1	58		1	NaN	NaN	NaN	2	2	2	43.1	43.1	43.1	6.4575	0	14.101	45904000	25735000	20169000
Q96IZ7	Q96IZ7	Serine/Arginine-related protein 53	RSRC1	1	334		0.481071	1.2589	1.2221	18.756	8	8	8	29.9	29.9	29.9	38.677	0	31.685	78583000	31249000	47334000
Q96J01	Q96J01	THO complex subunit 3	THOC3	1	351		0.114491	0.61322	0.61197	35.424	2	2	2	8.8	8.8	8.8	38.771	0	8.3623	71554000	48177000	23377000	38;280
Q96JB2	Q96JB2	Conserved oligomeric Golgi complex subunit 3	COG3	1	828		1	NaN	NaN	NaN	3	3	3	5.3	5.3	5.3	94.095	0	7.9371	11180000	9335500	1844800
Q96JC9	Q96JC9	ELL-associated factor 1	EAF1	1	268		1	NaN	NaN	NaN	3	3	3	14.6	14.6	14.6	29.042	0	21.231	21238000	12994000	8243700	123;143
Q96JN8	Q96JN8	Neuralized-like protein 4	NEURL4	1	1562		1	NaN	NaN	NaN	3	3	3	2.8	2.8	2.8	166.9	0	9.4401	8432100	2766100	5666000
Q96JP5;Q96CK0	Q96JP5	E3 ubiquitin-protein ligase ZFP91	ZFP91	2	NaN		0.416883	0.78885	0.80664	19.306	7	7	7	15.8	15.8	15.8	63.444	0	70.09	366340000	187660000	178680000
Q96K12	Q96K12	Fatty acyl-CoA reductase 2	FAR2	1	515		0.952798	1.0008	0.95906	11.658	4	4	4	8.5	8.5	8.5	59.438	0	14.537	41795000	19863000	21932000
Q96K17	Q96K17	Transcription factor BTF3 homolog 4	BTF3L4	1	158		0.437104	1.4184	1.2494	19.968	5	5	5	36.7	36.7	36.7	17.27	0	30.109	189450000	74675000	114780000	59
Q96K58	Q96K58	Zinc finger protein 668	ZNF668	1	619		0.401158	0.73604	0.76505	31.128	5	5	5	8.6	8.6	8.6	67.889	0	21.476	83945000	40821000	43125000
Q96K76	Q96K76	Ubiquitin carboxyl-terminal hydrolase 47	USP47	1	1375		0.998433	0.92145	0.98659	7.137	7	7	7	6.8	6.8	6.8	157.31	0	26.144	71781000	38497000	33283000
Q96KP1	Q96KP1	Exocyst complex component 2	EXOC2	1	924		0.610306	0.72229	0.86213	32.591	17	17	17	21.9	21.9	21.9	104.07	0	79.149	517730000	279960000	237770000
Q96KQ7	Q96KQ7	Histone-lysine N-methyltransferase EHMT2	EHMT2	1	1210		1	NaN	NaN	NaN	4	4	4	3.6	3.6	3.6	132.37	0	12.376	22591000	11904000	10687000
Q96L58	Q96L58	Beta-1,3-galactosyltransferase 6	B3GALT6	1	329		0.940469	0.94151	0.98356	18.378	9	9	9	28.9	28.9	28.9	37.137	0	52.943	321710000	185300000	136410000
Q96L73	Q96L73	Histone-lysine N-methyltransferase, H3 lysine-36 and H4 lysine-20 specific	NSD1	1	2696		0.794742	0.84195	0.84118	84.196	4	4	4	1.6	1.6	1.6	296.65	0	10.104	20493000	9035700	11457000	385
Q96LB3	Q96LB3	Intraflagellar transport protein 74 homolog	IFT74	1	600		0.654786	1.1191	1.1299	64.112	7	7	7	15.3	15.3	15.3	69.239	0	38.752	97701000	44434000	53267000	322
Q96LT9	Q96LT9	RNA-binding protein 40	RNPC3	1	517		0.858351	1.0222	1.0411	16.76	9	9	9	20.5	20.5	20.5	58.574	0	37.536	173210000	81103000	92104000	190;261;404
Q96ME7	Q96ME7	Zinc finger protein 512	ZNF512	1	567		0.7198	0.80204	0.8847	6.5608	7	7	7	16.9	16.9	16.9	64.681	0	27.845	195500000	102710000	92797000
Q96MG7	Q96MG7	Melanoma-associated antigen G1	NDNL2	1	304		0.221725	0.6168	0.56486	63.614	5	5	5	17.8	17.8	17.8	34.308	0	17.231	28318000	15644000	12675000
Q96MH2	Q96MH2	Protein HEXIM2	HEXIM2	1	286		0.793181	1.1377	1.0393	1.7544	6	5	5	18.2	15.4	15.4	32.418	0	17.724	12082000	7478500	4603100
Q96MU7	Q96MU7	YTH domain-containing protein 1	YTHDC1	1	727		0.379126	1.0948	1.289	17.076	9	9	9	17.9	17.9	17.9	84.699	0	75.655	196910000	96706000	100200000
Q96MX3	Q96MX3	Zinc finger protein 48	ZNF48	1	618		1	NaN	NaN	NaN	2	2	2	3.7	3.7	3.7	67.819	0	8.7625	22213000	12343000	9869700
Q96MX6	Q96MX6	WD repeat-containing protein 92	WDR92	1	357		0.842914	0.86714	0.86305	38.924	6	6	6	27.2	27.2	27.2	39.74	0	14.268	21534000	10858000	10676000
Q96N58;Q6ZNG1;A6NN14	Q96N58;Q6ZNG1;A6NN14	Zinc finger protein 578;Zinc finger protein 600;Zinc finger protein 729	ZNF578;ZNF600;ZNF729	3	NaN		1	NaN	NaN	NaN	4	1	1	8	1.5	1.5	68.53	0.0017794	3.7799	13319000	13319000	0
Q96N66	Q96N66	Lysophospholipid acyltransferase 7	MBOAT7	1	472		1	NaN	NaN	NaN	2	2	2	5.9	5.9	5.9	52.764	0.00047824	5.1999	19940000	14544000	5395700
Q96NB2	Q96NB2	Sideroflexin-2	SFXN2	1	322		0.925625	0.99383	0.90133	8.8751	4	4	4	14.9	14.9	14.9	36.231	0	19.381	48882000	25534000	23349000	1
Q96NY9	Q96NY9	Crossover junction endonuclease MUS81	MUS81	1	551		0.758791	0.99464	1.0827	27.997	11	11	11	30.3	30.3	30.3	61.172	0	95.574	212090000	124470000	87616000	116
Q96P11;Q63ZY6	Q96P11	Probable 28S rRNA (cytosine-C(5))-methyltransferase	NSUN5	2	NaN		0.796732	0.95689	0.91216	11.259	7	7	7	22.6	22.6	22.6	46.691	0	35.412	109020000	60101000	48916000
Q96P70	Q96P70	Importin-9	IPO9	1	1041		0.878293	0.8634	1.004	87.084	7	7	7	12.8	12.8	12.8	115.96	0	42.065	318570000	177220000	141350000	199
Q96PV6	Q96PV6	Leukocyte receptor cluster member 8	LENG8	1	779		0.969374	0.94162	0.98413	28.109	13	13	13	22.1	22.1	22.1	86.128	0	280.52	2792800000	1268300000	1524500000	19;256
Q96PY5;Q8IVF7	Q96PY5;Q8IVF7	Formin-like protein 2;Formin-like protein 3	FMNL2;FMNL3	2	NaN		0.235713	1.4527	1.498	8.4577	4	4	4	5.1	5.1	5.1	123.32	0	19.76	29114000	15649000	13465000
Q96PZ2	Q96PZ2	Protein FAM111A	FAM111A	1	611		0.758925	0.97606	1.0453	16.815	12	12	12	26.4	26.4	26.4	70.195	0	85.028	250430000	128790000	121640000	106;126;272;514
Q96QD9	Q96QD9	UAP56-interacting factor	FYTTD1	1	318		0.674274	1.166	1.1207	44.118	8	8	8	27	27	27	35.818	0	50.565	214970000	103400000	111570000
Q96QE5	Q96QE5	Transcription elongation factor, mitochondrial	TEFM	1	360		0.415618	0.80142	0.77097	21.307	9	9	9	28.6	28.6	28.6	41.676	0	46.175	161040000	96780000	64260000	328
Q96QK1	Q96QK1	Vacuolar protein sorting-associated protein 35	VPS35	1	796		0.49836	1.1005	1.2119	12.627	8	8	8	11.6	11.6	11.6	91.706	0	30.499	105280000	47733000	57544000
Q96QT6	Q96QT6	PHD finger protein 12	PHF12	1	1004		0.879043	0.86525	0.87964	8.6596	4	4	4	4.3	4.3	4.3	109.7	0	11.021	29620000	13606000	16014000
Q96RF0	Q96RF0	Sorting nexin-18	SNX18	1	628		0.979923	1.0566	0.97853	17.059	6	6	6	9.7	9.7	9.7	68.894	0	21.127	106740000	58954000	47783000
Q96RN5	Q96RN5	Mediator of RNA polymerase II transcription subunit 15	MED15	1	788		0.725321	0.98453	0.8927	22.701	7	7	7	11	11	11	86.753	0	48.681	680110000	389300000	290810000
Q96RQ3	Q96RQ3	Methylcrotonoyl-CoA carboxylase subunit alpha, mitochondrial	MCCC1	1	725		0.632487	0.81252	0.88946	21.197	19	19	19	35.3	35.3	35.3	80.472	0	199.18	1361100000	734010000	627100000	244;325;349;396;433;653
Q96RR1	Q96RR1	Twinkle protein, mitochondrial	PEO1	1	684		0.438811	1.1223	1.2483	17.928	11	11	11	24.6	24.6	24.6	77.153	0	94.948	200320000	104640000	95681000	50
Q96RS0	Q96RS0	Trimethylguanosine synthase	TGS1	1	853		0.921347	0.91152	0.97419	9.2405	4	4	4	5	5	5	96.619	0	9.1538	8578500	4438100	4140400	782;783
Q96S59	Q96S59	Ran-binding protein 9	RANBP9	1	729		0.808174	0.98944	1.0617	12.226	6	6	6	12.3	12.3	12.3	77.846	0	28.61	168190000	94152000	74038000	368;419
Q96S94	Q96S94	Cyclin-L2	CCNL2	1	520		0.283839	1.1451	1.2774	56.542	7	7	7	17.5	17.5	17.5	58.147	0	50.352	277740000	126640000	151100000	65;99
Q96SB4;Q9UPE1	Q96SB4	SRSF protein kinase 1	SRPK1	2	NaN		0.87983	0.94331	0.94816	26.321	22	22	20	30.8	30.8	28.2	74.324	0	236.94	3733500000	2011900000	1721600000	143;286;292;343
Q96SQ9	Q96SQ9	Cytochrome P450 2S1	CYP2S1	1	504		0.318454	1.3727	1.3905	127.56	2	2	2	4.8	4.8	4.8	55.816	0	6.4784	13416000	4650100	8766200
Q96ST2	Q96ST2	Protein IWS1 homolog	IWS1	1	819		0.163662	1.0992	1.2909	21.075	14	14	14	19.9	19.9	19.9	91.954	0	67.037	1781200000	918290000	862890000	523;563;596;613;662;772;817
Q96ST3	Q96ST3	Paired amphipathic helix protein Sin3a	SIN3A	1	1273		0.495209	0.75191	0.85473	32.136	44	44	44	40.3	40.3	40.3	145.17	0	286.89	6758000000	3651100000	3106800000	151;180;816;951;965;1106
Q96T23	Q96T23	Remodeling and spacing factor 1	RSF1	1	1441		0.631558	1.0504	1.0937	23.484	20	20	20	16	16	16	163.82	0	150.4	511950000	275430000	236520000	149;162;175
Q96T76	Q96T76	MMS19 nucleotide excision repair protein homolog	MMS19	1	1030		0.0745914	0.48571	0.57527	64.638	9	9	9	14	14	14	113.29	0	45.348	134940000	83662000	51276000
Q96TA2	Q96TA2	ATP-dependent zinc metalloprotease YME1L1	YME1L1	1	773		0.667422	1.0604	1.0795	12.251	14	14	14	22.6	22.6	22.6	86.454	0	64.859	302960000	166580000	136380000	333;500;651;655;701
Q96TC7	Q96TC7	Regulator of microtubule dynamics protein 3	RMDN3	1	470		0.699832	0.93741	1.1089	32.559	4	4	4	16	16	16	52.118	0	33.676	136440000	59931000	76506000	364
Q99459	Q99459	Cell division cycle 5-like protein	CDC5L	1	802		0.249558	0.80243	0.77982	40.088	36	36	36	50.4	50.4	50.4	92.25	0	316.74	3841800000	2233600000	1608200000	78;640
Q99460	Q99460	26S proteasome non-ATPase regulatory subunit 1	PSMD1	1	953		0.0602941	1.6832	1.9707	134.47	3	3	3	5.5	5.5	5.5	105.84	0	6.1383	6841800	2610300	4231500
Q99496	Q99496	E3 ubiquitin-protein ligase RING2	RNF2	1	336		0.414782	0.7561	0.77063	36.902	6	6	5	23.8	23.8	19.6	37.655	0	30.699	194810000	110320000	84490000
Q99575	Q99575	Ribonucleases P/MRP protein subunit POP1	POP1	1	1024		0.811804	0.87143	1.0243	36.932	20	20	20	24.8	24.8	24.8	114.71	0	150.7	1401700000	800580000	601130000	304
Q99583;REV__Q99583	Q99583;REV__Q99583	Max-binding protein MNT	MNT	2	NaN		1	NaN	NaN	NaN	2	2	2	2.9	2.9	2.9	62.299	0	14.522	7392000	6673100	718840
Q99590	Q99590	Protein SCAF11	SCAF11	1	1463		0.906343	0.9661	0.93983	24.845	12	12	12	7.3	7.3	7.3	164.65	0	69.072	307960000	163250000	144710000
Q99613;B5ME19	Q99613;B5ME19	Eukaryotic translation initiation factor 3 subunit C;Eukaryotic translation initiation factor 3 subunit C-like protein	EIF3C;EIF3CL	2	NaN		0.124586	1.1525	1.3284	20.514	37	37	37	41.9	41.9	41.9	105.34	0	323.31	29975000000	14903000000	15072000000	393;397;459;548;589;591;613;733;825;832;844
Q99623	Q99623	Prohibitin-2	PHB2	1	299		0.226503	1.5036	1.4253	21.462	11	11	11	45.5	45.5	45.5	33.296	0	47.031	156500000	64432000	92071000	120
Q99661;Q8N4N8	Q99661	Kinesin-like protein KIF2C	KIF2C	2	NaN		0.297246	0.69708	0.71957	65.027	5	5	5	9.5	9.5	9.5	81.312	0	26.916	148530000	95985000	52542000	708
Q99733	Q99733	Nucleosome assembly protein 1-like 4	NAP1L4	1	375		1	NaN	NaN	NaN	2	1	1	7.5	4.8	4.8	42.823	0	9.495	0	0	0
Q99755;O14986;O60331	Q99755	Phosphatidylinositol 4-phosphate 5-kinase type-1 alpha	PIP5K1A	3	NaN		0.448218	1.1499	1.2423	16.833	5	5	2	14.2	14.2	6	62.633	0	47.989	135610000	57676000	77936000	377;383
Q99832	Q99832	T-complex protein 1 subunit eta	CCT7	1	543		0.357574	1.2498	1.305	23.818	11	11	11	27.6	27.6	27.6	59.366	0	38.565	204060000	87854000	116210000	1;2;227;382;394
Q99848	Q99848	Probable rRNA-processing protein EBP2	EBNA1BP2	1	306		0.562605	0.938	0.87212	20.473	19	19	19	55.2	55.2	55.2	34.852	0	295.44	7266300000	3552600000	3713700000	1;106;140
Q99873;Q9NR22	Q99873	Protein arginine N-methyltransferase 1	PRMT1	2	NaN		0.35955	1.3306	1.3035	12.433	9	9	9	28.5	28.5	28.5	41.515	0	38.348	155180000	69622000	85557000	327
Q99959	Q99959	Plakophilin-2	PKP2	1	881		0.735653	0.9121	1.0708	80.349	8	8	8	13.3	13.3	13.3	97.414	0	25.046	31876000	16831000	15046000
Q99988	Q99988	Growth/differentiation factor 15	GDF15	1	308		0.475524	0.78891	0.82429	26.295	8	8	8	32.5	32.5	32.5	34.14	0	27.982	822500000	383990000	438510000
Q99996	Q99996	A-kinase anchor protein 9	AKAP9	1	3911		0.969907	0.79982	0.92233	146.34	3	3	3	1	1	1	453.66	0.00048193	5.4807	59913000	34917000	24996000
Q9BPW8	Q9BPW8	Protein NipSnap homolog 1	NIPSNAP1	1	284		0.506848	0.75797	0.71173	26.99	2	2	2	8.1	8.1	8.1	33.31	0.00093545	4.723	9402700	5285700	4116900	180
Q9BPX3	Q9BPX3	Condensin complex subunit 3	NCAPG	1	1015		0.509874	1.0724	1.1464	10.494	12	12	12	14.5	14.5	14.5	114.33	0	88.91	256190000	135490000	120710000	129;248;396
Q9BPX5	Q9BPX5	Actin-related protein 2/3 complex subunit 5-like protein	ARPC5L	1	153		0.463278	1.2812	1.2329	9.1519	3	3	3	28.8	28.8	28.8	16.941	0	19.546	192460000	87957000	104500000
Q9BPX6	Q9BPX6	Calcium uptake protein 1, mitochondrial	MICU1	1	476		0.865088	0.77125	0.87321	7.7846	3	3	3	8.6	8.6	8.6	54.351	0	14.544	24218000	13802000	10416000	147
Q9BQ04	Q9BQ04	RNA-binding protein 4B	RBM4B	1	359		1	NaN	NaN	NaN	2	1	1	6.7	4.5	4.5	40.149	0.0082338	2.6627	0	0	0
Q9BQ39	Q9BQ39	ATP-dependent RNA helicase DDX50	DDX50	1	737		0.665072	0.82608	0.89737	14.572	34	31	31	49.3	44.6	44.6	82.564	0	323.31	5972900000	3329000000	2643900000	11;295;405;407;520
Q9BQ75	Q9BQ75	Protein CMSS1	CMSS1	1	279		0.151777	0.7865	0.73803	18.554	9	9	9	26.2	26.2	26.2	31.884	0	61.293	1289500000	777970000	511550000	247;248
Q9BQA1	Q9BQA1	Methylosome protein 50	WDR77	1	342		0.0601456	0.72688	0.63765	23.131	6	6	6	26.3	26.3	26.3	36.724	0	44.426	444100000	270670000	173430000
Q9BQE3	Q9BQE3	Tubulin alpha-1C chain	TUBA1C	1	449		1	NaN	NaN	NaN	22	1	1	51.9	6	6	49.895	0.00047371	5.032	51940000	18611000	33329000	398;413;425
Q9BQE9	Q9BQE9	B-cell CLL/lymphoma 7 protein family member B	BCL7B	1	202		0.899791	0.98609	0.93812	11.006	4	3	2	21.3	21.3	15.8	22.195	0	36.2	359490000	213230000	146260000
Q9BQG0	Q9BQG0	Myb-binding protein 1A	MYBBP1A	1	1328		0.605939	0.7772	0.88294	21.779	70	70	70	56.2	56.2	56.2	148.85	0	323.31	46509000000	27861000000	18648000000	10;157;325;413;440;467;761;786;787;997;1056;1139;1208
Q9BQI0	Q9BQI0	Allograft inflammatory factor 1-like	AIF1L	1	150		0.720614	1.1795	1.0593	4.9667	4	4	4	28	28	28	17.068	0	32.357	226330000	115690000	110640000	111;112;124;125
Q9BR77	Q9BR77	Coiled-coil domain-containing protein 77	CCDC77	1	488		0.184177	0.70124	0.66006	56.14	5	5	5	12.3	12.3	12.3	57.485	0	23.806	110670000	70362000	40304000
Q9BRD0	Q9BRD0	BUD13 homolog	BUD13	1	619		0.83372	0.831	0.92093	20.48	10	10	10	20.5	20.5	20.5	70.52	0	49.751	382560000	208240000	174320000
Q9BRJ2	Q9BRJ2	39S ribosomal protein L45, mitochondrial	MRPL45	1	306		0.484277	0.813	0.79814	24.129	8	8	8	32.7	32.7	32.7	35.351	0	22.7	140460000	83209000	57255000	281
Q9BRJ6	Q9BRJ6	Uncharacterized protein C7orf50	C7orf50	1	194		0.351191	0.92008	0.81394	19.186	6	6	6	42.3	42.3	42.3	22.083	0	78.443	1444400000	757200000	687200000
Q9BRK4	Q9BRK4	Leucine zipper putative tumor suppressor 2	LZTS2	1	669		1	NaN	NaN	NaN	2	2	2	4.8	4.8	4.8	72.759	0	8.3688	11367000	11307000	60099
Q9BRK5	Q9BRK5	45 kDa calcium-binding protein	SDF4	1	362		0.933972	0.99605	0.96162	19.411	6	6	6	23.2	23.2	23.2	41.806	0	137.24	190340000	101570000	88776000	139
Q9BRL6	Q9BRL6	Serine/arginine-rich splicing factor 8	SRSF8	1	282		1	NaN	NaN	NaN	4	2	2	16.7	11.3	11.3	32.287	0	22.8	24184000	9990000	14194000
Q9BRR8	Q9BRR8	G patch domain-containing protein 1	GPATCH1	1	931		0.437407	1.139	1.274	145.47	3	3	3	5.7	5.7	5.7	103.34	0	9.101	21328000	7164100	14164000
Q9BRS2	Q9BRS2	Serine/threonine-protein kinase RIO1	RIOK1	1	568		0.413302	0.73694	0.80553	18.93	13	13	13	29.2	29.2	29.2	65.582	0	172.91	781450000	425220000	356230000	311;395;455;457
Q9BRT6	Q9BRT6	Protein LLP homolog	LLPH	1	129		0.441981	0.8545	0.81431	20.825	4	4	4	29.5	29.5	29.5	15.225	0	44.394	602360000	312110000	290250000	41;97
Q9BRU9	Q9BRU9	rRNA-processing protein UTP23 homolog	UTP23	1	249		0.706209	1.17	1.106	15.362	2	2	2	9.2	9.2	9.2	28.402	0	11.545	158540000	74614000	83925000
Q9BRX2	Q9BRX2	Protein pelota homolog	PELO	1	385		0.45602	1.3645	1.2374	16.957	9	9	9	35.3	35.3	35.3	43.359	0	106.17	168000000	79606000	88397000	96;306
Q9BRX5	Q9BRX5	DNA replication complex GINS protein PSF3	GINS3	1	216		0.86956	1.1048	0.99977	28.383	3	3	3	22.7	22.7	22.7	24.534	0	8.8905	27009000	14318000	12691000	150
Q9BRX9	Q9BRX9	WD repeat domain-containing protein 83	WDR83	1	315		0.810334	0.93927	0.91702	17.149	2	2	2	8.3	8.3	8.3	34.342	0	10.28	65566000	39025000	26541000
Q9BS16	Q9BS16	Centromere protein K	CENPK	1	269		0.510196	0.76643	0.71327	19.458	4	4	4	22.7	22.7	22.7	31.655	0	22.782	40146000	25073000	15073000
Q9BSC4	Q9BSC4	Nucleolar protein 10	NOL10	1	688		0.6497	0.84426	0.89365	14.862	21	21	21	32.3	32.3	32.3	80.301	0	228.56	1902100000	1114200000	787900000	1;244;336;399;404;415;488
Q9BSJ2	Q9BSJ2	Gamma-tubulin complex component 2	TUBGCP2	1	902		0.939386	0.88767	0.9636	30.466	7	7	7	9	9	9	102.53	0	31.64	182520000	93845000	88676000	504
Q9BT22	Q9BT22	Chitobiosyldiphosphodolichol beta-mannosyltransferase	ALG1	1	464		0.946494	0.94636	0.96207	14.324	4	4	4	10.6	10.6	10.6	52.518	0	17.514	53123000	29445000	23678000
Q9BTC8	Q9BTC8	Metastasis-associated protein MTA3	MTA3	1	594		1	NaN	NaN	NaN	5	1	1	9.4	1.9	1.9	67.503	0.0074288	2.6846	0	0	0
Q9BTT0	Q9BTT0	Acidic leucine-rich nuclear phosphoprotein 32 family member E	ANP32E	1	268		0.0872078	0.44044	0.46145	66.674	3	3	3	8.2	8.2	8.2	30.692	0	8.1188	41027000	27421000	13606000
Q9BTT4	Q9BTT4	Mediator of RNA polymerase II transcription subunit 10	MED10	1	135		0.894418	1.0324	0.99864	8.9432	5	5	5	45.9	45.9	45.9	15.688	0	76.437	494300000	278320000	215980000
Q9BTV4	Q9BTV4	Transmembrane protein 43	TMEM43	1	400		0.907338	1.0205	0.95192	29.051	7	7	7	28	28	28	44.875	0	19.994	66360000	36085000	30275000
Q9BTV7	Q9BTV7	CDK5 and ABL1 enzyme substrate 2	CABLES2	1	478		0.365798	0.76925	0.75021	37.972	4	4	4	13.2	13.2	13.2	52.235	0	14.789	126490000	79943000	46551000
Q9BTW9	Q9BTW9	Tubulin-specific chaperone D	TBCD	1	1192		0.821242	0.84745	1.0245	52.883	8	8	8	10.9	10.9	10.9	132.6	0	40.04	60126000	37454000	22673000
Q9BTY2	Q9BTY2	Plasma alpha-L-fucosidase	FUCA2	1	467		0.618303	1.1879	1.1411	17.778	3	3	3	8.4	8.4	8.4	54.066	0	13.877	35388000	16518000	18870000
Q9BU64	Q9BU64	Centromere protein O	CENPO	1	300		0.830523	0.88888	0.8574	27.389	3	3	3	14.3	14.3	14.3	33.785	0	19.751	56992000	32174000	24818000	1
Q9BU76	Q9BU76	Multiple myeloma tumor-associated protein 2	MMTAG2	1	263		0.0570301	0.64055	0.63438	28.919	7	7	7	31.6	31.6	31.6	29.411	0	29.265	228690000	165160000	63534000	36
Q9BUB7	Q9BUB7	Transmembrane protein 70, mitochondrial	TMEM70	1	260		1	NaN	NaN	NaN	2	2	2	8.1	8.1	8.1	28.969	0.00047506	5.0998	3276200	1129800	2146400
Q9BUE0	Q9BUE0	Mediator of RNA polymerase II transcription subunit 18	MED18	1	208		0.166014	0.7428	0.711	19.042	3	3	3	15.4	15.4	15.4	23.662	0	49.389	408070000	219740000	188330000
Q9BUF5	Q9BUF5	Tubulin beta-6 chain	TUBB6	1	446		0.651758	1.0184	1.069	15.736	20	8	8	55.4	29.1	29.1	49.857	0	138	1894300000	1025900000	868400000	73;164;233;257;267;293;330;388
Q9BUL8	Q9BUL8	Programmed cell death protein 10	PDCD10	1	212		0.325476	1.3918	1.3304	20.022	6	6	6	26.9	26.9	26.9	24.701	0	23.941	106870000	42371000	64503000	64
Q9BUQ8	Q9BUQ8	Probable ATP-dependent RNA helicase DDX23	DDX23	1	820		0.869371	0.91537	1.0093	26.224	39	39	39	43.7	43.7	43.7	95.581	0	212.62	5360500000	2796100000	2564400000	324;365;554;557;588;604;609;646;741
Q9BUR4	Q9BUR4	Telomerase Cajal body protein 1	WRAP53	1	548		0.660738	1.0957	1.1146	13.291	2	2	2	6	6	6	59.309	0	9.6707	40189000	19803000	20386000
Q9BV90	Q9BV90	U11/U12 small nuclear ribonucleoprotein 25 kDa protein	SNRNP25	1	132		1	NaN	NaN	NaN	2	2	2	14.4	14.4	14.4	15.27	0.00093633	4.7371	7147200	3310700	3836500
Q9BVI4	Q9BVI4	Nucleolar complex protein 4 homolog	NOC4L	1	516		0.621538	0.80713	0.88678	20.798	25	25	25	56.6	56.6	56.6	58.467	0	145.75	2187800000	1316400000	871350000	76;78;255
Q9BVP2	Q9BVP2	Guanine nucleotide-binding protein-like 3	GNL3	1	549		0.78215	0.83868	0.92522	28.371	27	27	27	49.5	49.5	49.5	61.992	0	265.85	4594000000	2532600000	2061400000	106;292;334
Q9BW61	Q9BW61	DET1- and DDB1-associated protein 1	DDA1	1	102		1	NaN	NaN	NaN	2	2	2	20.6	20.6	20.6	11.835	0.00047348	5.0218	0	0	0
Q9BW71	Q9BW71	HIRA-interacting protein 3	HIRIP3	1	556		0.781087	0.86802	1.0325	14.56	14	14	14	27.9	27.9	27.9	61.956	0	286.89	1161700000	627170000	534490000	468;545
Q9BWE0	Q9BWE0	Replication initiator 1	REPIN1	1	567		0.798888	0.88444	0.91293	21.456	4	4	4	8.8	8.8	8.8	63.574	0	22.836	76808000	42852000	33957000
Q9BWF3	Q9BWF3	RNA-binding protein 4	RBM4	1	364		0.0769185	0.45456	0.4504	60.467	2	2	1	9.9	9.9	7.7	40.313	0	18.44	34655000	22769000	11886000
Q9BWJ5	Q9BWJ5	Splicing factor 3B subunit 5	SF3B5	1	86		0.176936	0.78122	0.71648	10.956	2	2	2	25.6	25.6	25.6	10.135	0	12.831	340940000	191690000	149250000
Q9BWM7	Q9BWM7	Sideroflexin-3	SFXN3	1	321		0.861803	0.96337	0.93547	138.07	4	4	4	17.4	17.4	17.4	35.503	0	17.674	71487000	45265000	26222000
Q9BWT1	Q9BWT1	Cell division cycle-associated protein 7	CDCA7	1	371		0.65029	1.235	1.121	13.973	3	3	3	10.5	10.5	10.5	42.573	0	7.8178	8533800	3153000	5380800	133;218
Q9BXJ9	Q9BXJ9	N-alpha-acetyltransferase 15, NatA auxiliary subunit	NAA15	1	866		0.662238	0.94439	1.0659	19.048	26	26	22	31.1	31.1	27.6	101.27	0	183.1	2366500000	1195900000	1170600000	51;127;431;587;691
Q9BXP5	Q9BXP5	Serrate RNA effector molecule homolog	SRRT	1	876		0.233055	1.1646	1.3185	32.427	18	18	18	21.9	21.9	21.9	100.67	0	96.085	888520000	436550000	451960000	448
Q9BXS5	Q9BXS5	AP-1 complex subunit mu-1	AP1M1	1	423		0.303326	0.83278	0.79865	19.017	21	21	17	60.5	60.5	52	48.586	0	115.1	1500100000	833150000	666970000	45;207;265
Q9BXW9	Q9BXW9	Fanconi anemia group D2 protein	FANCD2	1	1451		0.683194	1.066	1.1011	12.937	6	6	6	4.8	4.8	4.8	164.13	0	38.802	53972000	27708000	26264000
Q9BXY0	Q9BXY0	Protein MAK16 homolog	MAK16	1	300		0.0554479	0.76213	0.67168	18.37	8	8	8	26.3	26.3	26.3	35.368	0	59.232	977600000	635550000	342050000	1
Q9BYC9	Q9BYC9	39S ribosomal protein L20, mitochondrial	MRPL20	1	149		0.647042	0.90529	0.87201	9.3563	5	5	5	40.3	40.3	40.3	17.442	0	38.509	229770000	122600000	107170000
Q9BYD1	Q9BYD1	39S ribosomal protein L13, mitochondrial	MRPL13	1	178		0.876725	0.93379	0.87857	9.8894	3	3	3	21.3	21.3	21.3	20.692	0	10.264	29278000	13081000	16197000
Q9BYD2	Q9BYD2	39S ribosomal protein L9, mitochondrial	MRPL9	1	267		0.175825	0.75347	0.65495	5.7995	5	5	5	21.7	21.7	21.7	30.243	0	23.923	108010000	60879000	47128000	235
Q9BYD3	Q9BYD3	39S ribosomal protein L4, mitochondrial	MRPL4	1	311		0.975571	0.89517	0.95801	17.41	9	9	9	42.8	42.8	42.8	34.919	0	90.37	420970000	224730000	196240000	101;164
Q9BYD6	Q9BYD6	39S ribosomal protein L1, mitochondrial	MRPL1	1	325		0.562629	0.8773	0.82774	13.865	6	6	6	22.8	22.8	22.8	36.908	0	21.972	76498000	40858000	35640000
Q9BYG5	Q9BYG5	Partitioning defective 6 homolog beta	PARD6B	1	372		0.613561	1.2294	1.15	24.871	2	2	2	7	7	7	41.182	0	8.3112	82291000	36360000	45932000
Q9BYN8	Q9BYN8	28S ribosomal protein S26, mitochondrial	MRPS26	1	205		0.820207	1.0377	0.91742	17.324	10	10	10	39	39	39	24.211	0	43.422	762840000	430890000	331950000	44;57;72;106
Q9BZ29;Q5JSL3	Q9BZ29	Dedicator of cytokinesis protein 9	DOCK9	2	NaN		0.243775	1.233	1.4064	23.137	9	9	9	5.2	5.2	5.2	236.44	0	23.519	69097000	36395000	32702000
Q9BZE1	Q9BZE1	39S ribosomal protein L37, mitochondrial	MRPL37	1	423		0.282756	0.76341	0.71269	10.356	8	8	8	22.9	22.9	22.9	48.117	0	31.391	209800000	125430000	84370000	64
Q9BZE4	Q9BZE4	Nucleolar GTP-binding protein 1	GTPBP4	1	634		0.635724	1.004	1.0738	34.732	28	28	28	49.4	49.4	49.4	73.964	0	266.42	3426600000	1747500000	1679100000	210;238;420;447;531;616
Q9BZF1	Q9BZF1	Oxysterol-binding protein-related protein 8	OSBPL8	1	889		0.782363	0.86461	0.92527	27.815	28	28	26	42.6	42.6	40.4	101.19	0	323.31	12052000000	6838300000	5214000000	92;151;418;757;776
Q9BZF2	Q9BZF2	Oxysterol-binding protein-related protein 7	OSBPL7	1	842		0.922418	1.0216	0.97367	18.59	3	3	3	5.7	5.7	5.7	95.43	0	6.5842	17891000	11132000	6759400
Q9BZI7	Q9BZI7	Regulator of nonsense transcripts 3B	UPF3B	1	483		0.504755	0.86477	0.83277	19.615	7	7	7	17.4	17.4	17.4	57.761	0	26.784	289550000	178980000	110570000	174;439
Q9BZJ0	Q9BZJ0	Crooked neck-like protein 1	CRNKL1	1	848		0.374414	1.147	1.2174	16.246	26	26	26	30.9	30.9	30.9	100.45	0	231.82	908100000	426370000	481730000	319;322;674;753
Q9BZK7;Q9BQ87;O60907	Q9BZK7	F-box-like/WD repeat-containing protein TBL1XR1	TBL1XR1	3	NaN		0.256589	1.5426	1.4679	85.219	5	5	5	14.4	14.4	14.4	55.594	0	33.179	41690000	20128000	21562000
Q9BZX2	Q9BZX2	Uridine-cytidine kinase 2	UCK2	1	261		1	NaN	NaN	NaN	2	2	2	10.3	10.3	10.3	29.299	0.0017929	3.8816	3020700	576600	2444100
Q9C086	Q9C086	INO80 complex subunit B	INO80B	1	356		0.335684	0.5882	0.62886	10.207	3	3	3	12.4	12.4	12.4	38.637	0	18.178	51199000	29374000	21825000
Q9C0C9	Q9C0C9	E2/E3 hybrid ubiquitin-protein ligase UBE2O	UBE2O	1	1292		0.151007	1.1695	1.3021	20.767	16	16	16	16.8	16.8	16.8	141.29	0	180.47	1550500000	741110000	809360000	827;879
Q9C0E2	Q9C0E2	Exportin-4	XPO4	1	1151		1	NaN	NaN	NaN	2	2	2	2.3	2.3	2.3	130.14	0	5.9545	10733000	7490200	3243000
Q9C0J8	Q9C0J8	pre-mRNA 3 end processing protein WDR33	WDR33	1	1336		0.274627	0.55473	0.59597	41.047	3	3	3	2.4	2.4	2.4	145.89	0	8.2053	30340000	19182000	11159000
Q9GZL7	Q9GZL7	Ribosome biogenesis protein WDR12	WDR12	1	423		0.451775	0.7966	0.84305	15.123	12	12	12	38.1	38.1	38.1	47.707	0	221.16	1321000000	757470000	563500000	134;227
Q9GZN1	Q9GZN1	Actin-related protein 6	ACTR6	1	396		0.437104	1.2482	1.2494	22.627	6	6	6	17.4	17.4	17.4	45.81	0	43.097	154910000	68436000	86474000
Q9GZR2	Q9GZR2	RNA exonuclease 4	REXO4	1	422		0.784844	0.98619	0.90823	13.782	11	11	11	32	32	32	46.671	0	57.899	624470000	325370000	299100000	94
Q9GZR7	Q9GZR7	ATP-dependent RNA helicase DDX24	DDX24	1	859		0.972247	0.86524	0.98342	25.423	40	40	40	48.2	48.2	48.2	96.331	0	323.31	10041000000	5506300000	4534600000	251;425;491;539;689
Q9GZS3	Q9GZS3	WD repeat-containing protein 61;WD repeat-containing protein 61, N-terminally processed	WDR61	1	305		0.58063	0.9305	0.87665	18.005	16	16	16	56.7	56.7	56.7	33.58	0	151.95	2390600000	1241400000	1149300000	1;191
Q9GZT3	Q9GZT3	SRA stem-loop-interacting RNA-binding protein, mitochondrial	SLIRP	1	109		0.895372	1.093	0.98691	0.077528	3	3	3	32.1	32.1	32.1	12.349	0	13.863	47625000	21317000	26308000
Q9GZU8	Q9GZU8	Protein FAM192A	FAM192A	1	254		0.4948	0.6968	0.70617	9.7817	3	3	3	12.6	12.6	12.6	28.912	0	19.707	38591000	23121000	15469000
Q9H061	Q9H061	Transmembrane protein 126A	TMEM126A	1	195		0.699507	1.2373	1.0915	5.9408	2	2	2	9.7	9.7	9.7	21.527	0.00048146	5.4746	21395000	10011000	11383000
Q9H089	Q9H089	Large subunit GTPase 1 homolog	LSG1	1	658		0.552884	0.74798	0.82412	21.827	12	12	12	19	19	19	75.225	0	95.623	186430000	89322000	97109000	201;227;520
Q9H093	Q9H093	NUAK family SNF1-like kinase 2	NUAK2	1	628		0.798041	0.84012	0.84267	31.346	3	3	3	7	7	7	69.611	0	6.166	26505000	15426000	11079000
Q9H0A0	Q9H0A0	N-acetyltransferase 10	NAT10	1	1025		0.878734	0.87554	1.0069	30.412	48	48	48	49.7	49.7	49.7	115.73	0	323.31	16443000000	9097700000	7344800000	43;165;409;530;638;650;800;832;839;841;892;918;926;930;958
Q9H0A8	Q9H0A8	COMM domain-containing protein 4	COMMD4	1	199		1	NaN	NaN	NaN	2	2	2	14.1	14.1	14.1	21.764	0.0030554	3.4831	9199800	8583500	616330
Q9H0E3	Q9H0E3	Histone deacetylase complex subunit SAP130	SAP130	1	1048		0.477059	0.91242	0.82474	24.776	9	9	9	9.3	9.3	9.3	110.32	0	41.551	815570000	449010000	366560000	850;851;929;999;1006
Q9H0H5	Q9H0H5	Rac GTPase-activating protein 1	RACGAP1	1	632		0.69506	1.0084	1.0941	2.0663	3	3	3	6.3	6.3	6.3	71.026	0	13.149	30078000	9752500	20326000
Q9H0U3	Q9H0U3	Magnesium transporter protein 1	MAGT1	1	335		0.976024	1.0883	0.99507	9.8773	6	6	6	18.5	18.5	18.5	38.036	0	24.99	117470000	58499000	58972000	45;334
Q9H0U9	Q9H0U9	Testis-specific Y-encoded-like protein 1	TSPYL1	1	437		0.562967	0.83585	0.84917	9.9264	12	12	12	40.3	40.3	40.3	49.192	0	100.38	696920000	392800000	304120000	229;292
Q9H0X9	Q9H0X9	Oxysterol-binding protein-related protein 5	OSBPL5	1	879		0.404195	0.62599	0.7663	7.4882	6	4	4	9.2	6.9	6.9	98.615	0	20.798	84164000	54118000	30045000
Q9H116	Q9H116	GDNF-inducible zinc finger protein 1	GZF1	1	711		0.123732	1.5202	1.723	60.828	4	4	4	8.6	8.6	8.6	80.491	0	21.592	61721000	29818000	31903000
Q9H147	Q9H147	Deoxynucleotidyltransferase terminal-interacting protein 1	DNTTIP1	1	329		0.353471	0.77863	0.7449	46.299	5	5	5	24.9	24.9	24.9	37.013	0	22.066	86891000	52022000	34869000	56
Q9H160	Q9H160	Inhibitor of growth protein 2	ING2	1	280		0.177248	0.61352	0.65583	25.18	4	4	4	16.1	16.1	16.1	32.808	0	35.374	129720000	73077000	56647000
Q9H1A4	Q9H1A4	Anaphase-promoting complex subunit 1	ANAPC1	1	1944		0.692455	0.73498	0.79533	63.51	5	5	5	4.4	4.4	4.4	216.5	0	12.828	30469000	16333000	14136000
Q9H1E3	Q9H1E3	Nuclear ubiquitous casein and cyclin-dependent kinase substrate 1	NUCKS1	1	243		0.233858	0.85286	0.68807	15.596	11	11	11	34.2	34.2	34.2	27.296	0	252.05	192140000	103680000	88456000
Q9H1X3	Q9H1X3	DnaJ homolog subfamily C member 25	DNAJC25	1	360		0.192953	0.59497	0.54647	22.054	4	4	4	17.5	17.5	17.5	42.403	0	19.469	30201000	17485000	12716000
Q9H204	Q9H204	Mediator of RNA polymerase II transcription subunit 28	MED28	1	178		0.894357	0.98684	0.99866	13.639	5	5	5	34.8	34.8	34.8	19.52	0	35.771	436670000	234740000	201930000
Q9H2G2	Q9H2G2	STE20-like serine/threonine-protein kinase	SLK	1	1235		0.593934	0.92986	0.85768	19.411	16	16	16	10.9	10.9	10.9	142.69	0	88.209	679540000	351950000	327600000	868;1033
Q9H2H8	Q9H2H8	Peptidyl-prolyl cis-trans isomerase-like 3	PPIL3	1	161		0.487907	0.89351	0.79954	13.91	6	6	6	48.4	48.4	48.4	18.154	0	48.241	163320000	80049000	83269000	50
Q9H2K8	Q9H2K8	Serine/threonine-protein kinase TAO3	TAOK3	1	898		0.30874	1.3015	1.3445	19.682	9	8	8	12	10.6	10.6	105.4	0	49.824	186520000	86893000	99632000	877;882
Q9H2P0	Q9H2P0	Activity-dependent neuroprotector homeobox protein	ADNP	1	1102		0.683741	1.1422	1.0732	25.636	13	13	13	16.1	16.1	16.1	123.56	0	56.857	517770000	269490000	248280000	1;269
Q9H2W6	Q9H2W6	39S ribosomal protein L46, mitochondrial	MRPL46	1	279		0.801885	0.93944	0.91266	17.279	9	9	9	45.5	45.5	45.5	31.705	0	62.326	426670000	231170000	195500000	70;200
Q9H2Y7	Q9H2Y7	Zinc finger protein 106	ZNF106	1	1883		0.763949	1.1539	1.0551	23.494	3	3	3	2.2	2.2	2.2	208.88	0	9.4349	23139000	11624000	11515000
Q9H300	Q9H300	Presenilins-associated rhomboid-like protein, mitochondrial;P-beta	PARL	1	379		0.736187	1.1806	1.0705	37.489	3	3	3	10.6	10.6	10.6	42.19	0	7.9925	39732000	21953000	17779000
Q9H329	Q9H329	Band 4.1-like protein 4B	EPB41L4B	1	900		0.666923	0.8081	0.86575	33.445	8	6	6	9.4	7.6	7.6	99.711	0	21.546	139130000	84303000	54824000	239
Q9H3F6;REV__Q9HBY8;Q8WZ19	Q9H3F6	BTB/POZ domain-containing adapter for CUL3-mediated RhoA degradation protein 3	KCTD10	3	NaN		0.443338	1.3163	1.2454	14.957	4	4	3	13.4	13.4	11.2	35.432	0	13.668	65017000	28946000	36071000
Q9H3U1	Q9H3U1	Protein unc-45 homolog A	UNC45A	1	944		0.493617	1.0099	1.1541	47.263	17	17	17	23.3	23.3	23.3	103.08	0	63.16	384010000	204890000	179110000	206;723
Q9H4G0	Q9H4G0	Band 4.1-like protein 1	EPB41L1	1	881		0.916413	1.0612	0.99734	20.741	19	17	15	29.4	28.6	25.4	98.502	0	107.91	1383500000	666590000	716900000	264;282;724;769
Q9H4H8	Q9H4H8	Protein FAM83D	FAM83D	1	585		0.963739	0.91151	0.91938	32.253	8	8	8	17.9	17.9	17.9	64.424	0	43.918	44129000	28692000	15436000	350
Q9H4L4	Q9H4L4	Sentrin-specific protease 3	SENP3	1	574		0.764583	0.8841	0.92108	66.785	16	16	16	27.7	27.7	27.7	65.009	0	77.971	1477000000	595790000	881250000	204;221;556
Q9H4L5	Q9H4L5	Oxysterol-binding protein-related protein 3	OSBPL3	1	887		0.562881	0.97823	1.0966	34.496	26	26	26	36.2	36.2	36.2	101.22	0	306.89	2893200000	1547600000	1345600000	45;154;219;354;365;545
Q9H4L7	Q9H4L7	SWI/SNF-related matrix-associated actin-dependent regulator of chromatin subfamily A containing DEAD/H box 1	SMARCAD1	1	1026		0.649077	0.94598	1.0867	20.476	10	10	10	14.5	14.5	14.5	117.4	0	80.37	466540000	258030000	208520000	1;645;987
Q9H501	Q9H501	ESF1 homolog	ESF1	1	851		0.177719	0.70466	0.75046	21.031	28	28	28	34.3	34.3	34.3	98.795	0	170.87	2676900000	1596700000	1080200000	25;394;603;765;830
Q9H553	Q9H553	Alpha-1,3/1,6-mannosyltransferase ALG2	ALG2	1	416		1	NaN	NaN	NaN	2	2	2	6.5	6.5	6.5	47.091	0.001373	4.2186	8601000	2756900	5844000	287
Q9H583	Q9H583	HEAT repeat-containing protein 1;HEAT repeat-containing protein 1, N-terminally processed	HEATR1	1	2144		0.683531	1.0527	1.1009	61.692	8	8	8	4.8	4.8	4.8	242.37	0	24.899	54999000	27765000	27234000
Q9H5H4	Q9H5H4	Zinc finger protein 768	ZNF768	1	540		0.681128	0.87688	0.88107	20.795	11	11	11	22.6	22.6	22.6	60.228	0	98.003	272520000	144640000	127880000
Q9H5J8	Q9H5J8	TATA box-binding protein-associated factor RNA polymerase I subunit D	TAF1D	1	278		1	NaN	NaN	NaN	2	2	2	7.6	7.6	7.6	32.057	0.001378	4.3102	15509000	8454000	7054900
Q9H5Q4	Q9H5Q4	Dimethyladenosine transferase 2, mitochondrial	TFB2M	1	396		0.29198	0.78306	0.7648	14.121	13	13	13	31.3	31.3	31.3	45.348	0	56.352	300680000	177550000	123130000	301
Q9H5U6	Q9H5U6	Zinc finger CCHC domain-containing protein 4	ZCCHC4	1	513		0.803858	0.87602	0.8453	33.218	3	3	3	6	6	6	59.009	0	14.391	36494000	20971000	15523000
Q9H5Z1	Q9H5Z1	Probable ATP-dependent RNA helicase DHX35	DHX35	1	703		0.614102	1.085	1.1438	2.1787	3	3	3	6.7	6.7	6.7	78.909	0	17.284	31001000	16532000	14469000	491
Q9H6A0	Q9H6A0	DENN domain-containing protein 2D	DENND2D	1	471		0.143563	0.5195	0.51128	19.861	5	5	5	14	14	14	53.671	0	18.612	48627000	31827000	16799000
Q9H6F5	Q9H6F5	Coiled-coil domain-containing protein 86	CCDC86	1	360		0.472177	0.78248	0.84859	21.476	16	16	16	57.5	57.5	57.5	40.235	0	136.77	1523300000	840400000	682940000	1;257
Q9H6R4	Q9H6R4	Nucleolar protein 6	NOL6	1	1146		0.253924	0.69295	0.78143	17.078	20	20	20	27.8	27.8	27.8	127.59	0	142.94	1220000000	800720000	419280000	20;446;608;815;1047
Q9H6S0	Q9H6S0	Probable ATP-dependent RNA helicase YTHDC2	YTHDC2	1	1430		0.204889	0.6073	0.67219	25.729	18	18	18	16.6	16.6	16.6	160.25	0	63.218	200260000	123860000	76404000	378;722;1182
Q9H6T3	Q9H6T3	RNA polymerase II-associated protein 3	RPAP3	1	665		0.69371	0.6498	0.79589	84.046	4	4	4	6	6	6	75.718	0	13.188	44277000	23597000	20680000
Q9H707;E7ETH6;B7Z6K7	Q9H707	Zinc finger protein 552	ZNF552	3	NaN		0.572241	0.77632	0.74151	44.225	5	5	5	16	16	16	46.198	0	26.156	55727000	32127000	23601000
Q9H7B2	Q9H7B2	Ribosome production factor 2 homolog	RPF2	1	306		0.86981	0.95123	0.93031	14.014	12	12	12	35	35	35	35.582	0	82.94	845000000	437140000	407860000	217
Q9H7B4	Q9H7B4	Histone-lysine N-methyltransferase SMYD3	SMYD3	1	428		0.974243	0.94886	0.9489	7.634	3	3	3	11	11	11	49.097	0	7.6293	35691000	21367000	14324000
Q9H7D7	Q9H7D7	WD repeat-containing protein 26	WDR26	1	661		0.578422	1.0788	1.1679	20.44	11	11	11	21	21	21	72.123	0	30.943	198200000	95469000	102730000	441;530
Q9H7H0	Q9H7H0	Methyltransferase-like protein 17, mitochondrial	METTL17	1	456		0.692813	0.85264	0.79549	9.0771	2	2	2	5	5	5	50.733	0	8.5251	27017000	16730000	10287000
Q9H7L9	Q9H7L9	Sin3 histone deacetylase corepressor complex component SDS3	SUDS3	1	328		0.270241	0.84488	0.78731	19.372	11	11	11	32	32	32	38.136	0	135.07	1246600000	766720000	479920000	68;168;175;181;217
Q9H7Z3	Q9H7Z3	Protein NRDE2 homolog	NRDE2	1	1164		0.702905	0.80896	0.90645	25.764	33	33	33	37.1	37.1	37.1	132.67	0	240.83	1601100000	913990000	687090000	232;721;1069;1080
Q9H814	Q9H814	Phosphorylated adapter RNA export protein	PHAX	1	394		0.436694	0.86488	0.81271	27.726	8	8	8	21.6	21.6	21.6	44.402	0	38.498	254920000	102830000	152090000
Q9H825	Q9H825	Methyltransferase-like protein 8	METTL8	1	291		0.931563	1.0495	0.96074	14.056	4	4	4	17.5	17.5	17.5	33.386	0	12.969	82048000	42741000	39307000
Q9H871;Q96G75	Q9H871	Protein RMD5 homolog A	RMND5A	2	NaN		0.684713	0.91299	0.87214	3.3918	4	4	4	12.8	12.8	12.8	43.992	0	21.589	123150000	64704000	58450000
Q9H875	Q9H875	PRKR-interacting protein 1	PRKRIP1	1	184		0.708919	0.84815	0.80268	21.537	5	5	5	35.3	35.3	35.3	20.997	0	17.711	45948000	23135000	22813000	52;68
Q9H8H0	Q9H8H0	Nucleolar protein 11	NOL11	1	719		0.255929	1.16	1.3938	17.267	3	3	3	6.1	6.1	6.1	81.123	0	10.551	64133000	33420000	30713000
Q9H8H2	Q9H8H2	Probable ATP-dependent RNA helicase DDX31	DDX31	1	851		0.799622	0.90198	0.92933	20.99	17	17	17	25.1	25.1	25.1	94.086	0	135.25	1032800000	550220000	482610000
Q9H8M2	Q9H8M2	Bromodomain-containing protein 9	BRD9	1	597		0.279851	0.69349	0.76029	28.048	13	13	13	32.8	32.8	32.8	66.999	0	59.808	437520000	273930000	163590000
Q9H8V3	Q9H8V3	Protein ECT2	ECT2	1	914		0.835709	1.021	1.017	18.53	4	4	4	6.8	6.8	6.8	103.5	0	14.182	53785000	27788000	25996000
Q9H8Y5	Q9H8Y5	Ankyrin repeat and zinc finger domain-containing protein 1	ANKZF1	1	726		0.94177	0.86548	0.90894	37.562	6	6	6	10.7	10.7	10.7	80.926	0	19.61	51306000	27903000	23403000
Q9H936;Q9H1K4	Q9H936;Q9H1K4	Mitochondrial glutamate carrier 1;Mitochondrial glutamate carrier 2	SLC25A22;SLC25A18	2	NaN		0.822524	1.0162	0.92138	22.974	5	5	5	14.6	14.6	14.6	34.47	0	14.638	106110000	59971000	46142000	65
Q9H944	Q9H944	Mediator of RNA polymerase II transcription subunit 20	MED20	1	212		0.119659	0.74381	0.68472	49.029	5	5	5	37.3	37.3	37.3	23.222	0	19.419	280100000	174970000	105130000
Q9H967	Q9H967	WD repeat-containing protein 76	WDR76	1	626		0.655416	0.75919	0.7788	26.551	3	3	3	5	5	5	69.768	0	7.0927	25188000	14011000	11177000
Q9H981	Q9H981	Actin-related protein 8	ACTR8	1	624		0.860998	0.94416	1.0098	11.85	12	12	12	24.7	24.7	24.7	70.483	0	90.748	500650000	277160000	223490000	112;390;482;495
Q9H9B1	Q9H9B1	Histone-lysine N-methyltransferase EHMT1	EHMT1	1	1298		0.825039	0.85521	0.92228	13.971	5	5	5	5.2	5.2	5.2	141.46	0	27.101	68704000	35684000	33021000	757
Q9H9B4	Q9H9B4	Sideroflexin-1	SFXN1	1	322		0.551234	1.2535	1.1823	10.606	6	6	6	19.6	19.6	19.6	35.619	0	29.849	86871000	38188000	48683000
Q9H9F9	Q9H9F9	Actin-related protein 5	ACTR5	1	607		0.786701	0.95474	1.0354	18.251	13	13	13	35.7	35.7	35.7	68.297	0	152.34	882590000	471130000	411460000	242;339;351
Q9H9J2	Q9H9J2	39S ribosomal protein L44, mitochondrial	MRPL44	1	332		0.995692	0.91068	0.97556	20.572	13	13	13	34.3	34.3	34.3	37.535	0	94.694	1099800000	638320000	461520000	223;231;238
Q9H9L3	Q9H9L3	Interferon-stimulated 20 kDa exonuclease-like 2	ISG20L2	1	353		0.161078	0.75475	0.64557	25.541	8	8	8	26.9	26.9	26.9	39.153	0	37.308	116350000	66159000	50192000	237;332
Q9H9L4	Q9H9L4	KAT8 regulatory NSL complex subunit 2	KANSL2	1	492		0.96197	0.92615	0.9547	34.996	3	3	3	7.1	7.1	7.1	55.042	0	12.758	27070000	14758000	12312000	283
Q9H9T3	Q9H9T3	Elongator complex protein 3	ELP3	1	547		0.683868	1.0704	1.1007	30.708	6	6	6	11.7	11.7	11.7	62.258	0	22.68	47781000	23019000	24762000
Q9H9Y2	Q9H9Y2	Ribosome production factor 1	RPF1	1	349		0.395424	0.88096	0.76268	21.14	6	6	6	20.6	20.6	20.6	40.11	0	32.952	150930000	84694000	66233000
Q9H9Y6	Q9H9Y6	DNA-directed RNA polymerase I subunit RPA2	POLR1B	1	1135		0.198679	0.66619	0.75968	17.361	23	23	23	24.9	24.9	24.9	128.23	0	115.42	982300000	611160000	371130000	193;417;422;696
Q9HAF1	Q9HAF1	Chromatin modification-related protein MEAF6	MEAF6	1	191		0.386022	0.8356	0.79693	16.976	6	6	6	33.5	33.5	33.5	21.635	0	70.709	333910000	197940000	135970000	53
Q9HAJ7	Q9HAJ7	Histone deacetylase complex subunit SAP30L	SAP30L	1	183		0.703119	0.8691	0.80009	13.134	3	3	3	13.7	13.7	13.7	20.876	0	7.5115	20270000	10664000	9606100
Q9HAN9	Q9HAN9	Nicotinamide mononucleotide adenylyltransferase 1	NMNAT1	1	279		0.599628	0.90371	0.84136	11.623	7	7	7	29.7	29.7	29.7	31.932	0	21.839	113230000	60046000	53181000
Q9HAV4	Q9HAV4	Exportin-5	XPO5	1	1204		0.440368	1.0525	1.2473	23.997	10	10	10	10.1	10.1	10.1	136.31	0	31.336	95551000	58479000	37072000	1115
Q9HBE1	Q9HBE1	POZ-, AT hook-, and zinc finger-containing protein 1	PATZ1	1	687		0.54827	0.76132	0.73066	58.175	4	4	4	6.1	6.1	6.1	74.059	0	8.0128	37918000	21730000	16188000
Q9HBM6	Q9HBM6	Transcription initiation factor TFIID subunit 9B	TAF9B	1	251		0.150258	0.70786	0.63836	5.5465	8	8	4	40.2	40.2	24.7	27.622	0	18.224	86260000	49011000	37249000	26;176
Q9HC21	Q9HC21	Mitochondrial thiamine pyrophosphate carrier	SLC25A19	1	320		0.915065	0.98712	0.89638	23.225	4	4	4	11.2	11.2	11.2	35.511	0	10.753	35316000	18963000	16353000
Q9HC44	Q9HC44	Vasculin-like protein 1	GPBP1L1	1	474		0.937966	1.0531	0.96616	17.148	2	2	2	5.3	5.3	5.3	52.301	0.00092635	4.5704	10277000	5957700	4319400
Q9HCC0	Q9HCC0	Methylcrotonoyl-CoA carboxylase beta chain, mitochondrial	MCCC2	1	563		0.699639	0.81238	0.90567	19.548	20	20	20	42.8	42.8	42.8	61.332	0	201.41	2660900000	1384800000	1276100000	201;408;473
Q9HCE1	Q9HCE1	Putative helicase MOV-10	MOV10	1	1003		0.300079	0.98141	1.2019	20.651	31	31	31	38.7	38.7	38.7	113.67	0	193.98	1033700000	506410000	527320000	306;351;365;472;507
Q9HCG8	Q9HCG8	Pre-mRNA-splicing factor CWC22 homolog	CWC22	1	908		0.479582	1.0523	1.1609	15.795	21	21	21	21.5	21.5	21.5	105.47	0	323.31	554260000	281820000	272440000	387;392;522
Q9HCK8	Q9HCK8	Chromodomain-helicase-DNA-binding protein 8	CHD8	1	2581		0.629773	0.96703	1.0756	16.727	44	44	36	21.9	21.9	19	290.52	0	248	1441600000	733560000	708050000	1028;1029;1962;1965;2043;2224
Q9HCL2	Q9HCL2	Glycerol-3-phosphate acyltransferase 1, mitochondrial	GPAM	1	828		0.590444	0.7482	0.74971	21.517	2	2	2	2.4	2.4	2.4	93.794	0.0013575	4.0322	61955000	36613000	25342000
Q9HCM4	Q9HCM4	Band 4.1-like protein 5	EPB41L5	1	733		0.992509	0.97248	0.9748	24.566	16	16	14	27.1	27.1	24.8	81.855	0	142.35	4115300000	2051600000	2063700000	89;197;229;234
Q9HCS7	Q9HCS7	Pre-mRNA-splicing factor SYF1	XAB2	1	855		0.0827906	1.359	1.5199	16.99	18	18	18	27.3	27.3	27.3	100.01	0	97.455	484840000	200520000	284320000	306;526
Q9HCU9	Q9HCU9	Breast cancer metastasis-suppressor 1	BRMS1	1	246		0.0770751	0.67701	0.65354	22.075	6	6	6	29.3	29.3	29.3	28.46	0	25.974	277640000	159330000	118300000
Q9HD33	Q9HD33	39S ribosomal protein L47, mitochondrial	MRPL47	1	250		0.147605	0.79954	0.70122	31.599	9	9	9	34	34	34	29.45	0	30.982	582110000	329180000	252930000	111;126;139
Q9HD45	Q9HD45	Transmembrane 9 superfamily member 3	TM9SF3	1	589		1	NaN	NaN	NaN	3	3	3	5.3	5.3	5.3	67.887	0.00092894	4.6299	0	0	0
Q9HD67	Q9HD67	Unconventional myosin-X	MYO10	1	2058		0.317311	0.57928	0.61923	104.39	5	5	5	4.6	4.6	4.6	237.34	0	14.524	34563000	21405000	13158000
Q9HDC5	Q9HDC5	Junctophilin-1	JPH1	1	661		0.273221	0.71267	0.75778	27.004	7	7	7	9.2	9.2	9.2	71.685	0	40.724	270710000	156010000	114690000
Q9NP50	Q9NP50	Protein FAM60A	FAM60A	1	221		0.0906844	0.63784	0.59134	41.7	3	3	3	19.5	19.5	19.5	24.852	0	24.736	184350000	115750000	68599000
Q9NP64	Q9NP64	Nucleolar protein of 40 kDa	ZCCHC17	1	241		0.613575	0.93216	0.84645	17.5	4	4	4	18.3	18.3	18.3	27.569	0	23.224	83050000	43796000	39254000
Q9NP66	Q9NP66	High mobility group protein 20A	HMG20A	1	347		0.984547	1.071	0.9694	25.911	11	11	11	32.3	32.3	32.3	40.143	0	85.829	614310000	317070000	297230000	136
Q9NP92	Q9NP92	28S ribosomal protein S30, mitochondrial	MRPS30	1	439		1	NaN	NaN	NaN	3	3	3	10	10	10	50.364	0	10.532	32113000	18432000	13681000
Q9NPE3	Q9NPE3	H/ACA ribonucleoprotein complex subunit 3	NOP10	1	64		0.239356	0.7831	0.7444	10.502	3	3	3	46.9	46.9	46.9	7.7059	0	19.926	413840000	227720000	186120000	1
Q9NPF5	Q9NPF5	DNA methyltransferase 1-associated protein 1	DMAP1	1	467		0.351262	0.79674	0.74394	11.562	10	10	10	30.4	30.4	30.4	52.992	0	34.141	146980000	82394000	64586000	98
Q9NPG3	Q9NPG3	Ubinuclein-1	UBN1	1	1134		0.36365	0.67948	0.74929	16.107	6	6	6	6.5	6.5	6.5	121.52	0	19.547	144490000	85640000	58849000
Q9NPI1	Q9NPI1	Bromodomain-containing protein 7	BRD7	1	651		0.696669	0.74866	0.90496	28.069	20	20	20	45.3	45.3	45.3	74.138	0	184.89	1663300000	913420000	749860000	144;170;247;301;479;481;499;583
Q9NPJ6	Q9NPJ6	Mediator of RNA polymerase II transcription subunit 4	MED4	1	270		0.65845	0.95489	0.89577	29.203	10	10	10	40	40	40	29.745	0	100.96	1533400000	872920000	660480000	47;80;93;182
Q9NPL8	Q9NPL8	Complex I assembly factor TIMMDC1, mitochondrial	TIMMDC1	1	285		0.644398	0.84042	0.77388	37.598	3	3	3	14.4	14.4	14.4	32.177	0	8.9398	17166000	7963500	9202200
Q9NPQ8	Q9NPQ8	Synembryn-A	RIC8A	1	531		0.983544	0.95128	0.94453	96.062	3	3	2	10	10	7.3	59.709	0	33.838	26353000	13702000	12651000	19
Q9NQ29	Q9NQ29	Putative RNA-binding protein Luc7-like 1	LUC7L	1	371		0.246037	0.86497	0.77851	33.778	13	8	8	34	23.5	23.5	43.727	0	68.052	3265900000	1928900000	1336900000	15;157;177
Q9NQ50	Q9NQ50	39S ribosomal protein L40, mitochondrial	MRPL40	1	206		0.715575	0.97936	0.88319	9.2618	5	5	5	25.2	25.2	25.2	24.49	0	18.587	127160000	73283000	53873000
Q9NQ55	Q9NQ55	Suppressor of SWI4 1 homolog	PPAN	1	473		0.746128	0.87418	0.91672	20.833	17	17	17	36.4	36.4	36.4	53.193	0	247.87	3861000000	2230200000	1630800000	54;156;159;279;296
Q9NQC1	Q9NQC1	Protein Jade-2	JADE2	1	790		0.553333	1.1645	1.1846	25.33	3	3	3	6.7	6.7	6.7	87.465	0	19.601	44740000	22608000	22131000
Q9NQC8	Q9NQC8	Intraflagellar transport protein 46 homolog	IFT46	1	304		0.858425	0.91181	0.87015	24.64	4	4	4	17.4	17.4	17.4	34.285	0	11.503	48604000	25017000	23587000
Q9NQV6	Q9NQV6	PR domain zinc finger protein 10	PRDM10	1	1147		0.0571994	0.36487	0.42628	93.559	4	4	4	4.4	4.4	4.4	130.13	0	9.6684	24022000	14319000	9703200
Q9NQX4	Q9NQX4	Unconventional myosin-Vc	MYO5C	1	1742		0.775748	1.0296	1.0754	17.197	22	19	19	16.7	13.7	13.7	202.81	0	63.689	131520000	74104000	57419000	1326
Q9NQZ2	Q9NQZ2	Something about silencing protein 10	UTP3	1	479		0.361166	0.74975	0.78885	22.764	9	9	9	23.4	23.4	23.4	54.557	0	67.952	307340000	160300000	147040000
Q9NR30	Q9NR30	Nucleolar RNA helicase 2	DDX21	1	783		0.712886	0.82461	0.90883	25.562	51	51	48	53.6	53.6	49.3	87.343	0	323.31	82384000000	43967000000	38417000000	17;69;344;347;672
Q9NR50	Q9NR50	Translation initiation factor eIF-2B subunit gamma	EIF2B3	1	452		0.866645	1.0112	1.0079	15.527	12	12	12	32.3	32.3	32.3	50.24	0	111.5	804210000	412260000	391950000	1;8;130;132;450
Q9NRC8	Q9NRC8	NAD-dependent protein deacetylase sirtuin-7	SIRT7	1	400		0.310881	0.63645	0.61581	87.732	3	3	3	13	13	13	44.898	0	14.681	29268000	18860000	10407000
Q9NRG0	Q9NRG0	Chromatin accessibility complex protein 1	CHRAC1	1	131		1	NaN	NaN	NaN	2	2	2	19.8	19.8	19.8	14.71	0.00048379	5.5503	25786000	14994000	10792000
Q9NRL2	Q9NRL2	Bromodomain adjacent to zinc finger domain protein 1A	BAZ1A	1	1556		0.646226	1.0368	1.134	16.334	11	11	11	10.6	10.6	10.6	178.7	0	72.28	123460000	66045000	57412000	864;1038
Q9NRR4	Q9NRR4	Ribonuclease 3	DROSHA	1	1374		0.980069	0.88587	0.9592	17.617	26	26	26	23.8	23.8	23.8	159.31	0	147.99	583070000	311460000	271610000	740;949;1196;1337
Q9NRX1	Q9NRX1	RNA-binding protein PNO1	PNO1	1	252		0.656886	1.245	1.1289	6.5797	6	6	6	24.2	24.2	24.2	27.924	0	35.265	88863000	39374000	49489000
Q9NRX2	Q9NRX2	39S ribosomal protein L17, mitochondrial	MRPL17	1	175		0.50164	0.81583	0.70933	31.949	3	3	3	13.7	13.7	13.7	20.05	0	7.5936	34772000	20660000	14112000	75
Q9NRY2	Q9NRY2	SOSS complex subunit C	INIP	1	104		1	NaN	NaN	NaN	2	2	2	34.6	34.6	34.6	11.425	0	19.119	20049000	13571000	6477600
Q9NRZ9	Q9NRZ9	Lymphoid-specific helicase	HELLS	1	838		0.53552	0.85558	0.84151	29.248	19	19	19	24.7	24.7	24.7	97.073	0	108.46	723270000	410980000	312290000	231;564;565
Q9NS56	Q9NS56	E3 ubiquitin-protein ligase Topors	TOPORS	1	1045		0.559931	1.1394	1.18	47.082	2	2	2	3.1	3.1	3.1	119.2	0.00048008	5.3494	20763000	12146000	8617400
Q9NS91	Q9NS91	E3 ubiquitin-protein ligase RAD18	RAD18	1	495		0.530605	0.78585	0.86396	20.225	15	15	15	29.5	29.5	29.5	56.222	0	185.29	1181800000	663980000	517830000	133;141;324
Q9NSI6	Q9NSI6	Bromodomain and WD repeat-containing protein 1	BRWD1	1	2320		0.837262	0.96894	1.0162	4.3898	4	4	4	2	2	2	262.93	0	10.227	14548000	7726900	6821000
Q9NTI5	Q9NTI5	Sister chromatid cohesion protein PDS5 homolog B	PDS5B	1	1447		0.100675	0.62334	0.67197	25.987	32	32	30	26.3	26.3	25.2	164.67	0	290.14	966280000	627600000	338680000	463
Q9NTJ3	Q9NTJ3	Structural maintenance of chromosomes protein 4	SMC4	1	1288		0.944136	0.91884	0.96534	21.007	11	11	11	9.9	9.9	9.9	147.18	0	45.755	118800000	59469000	59332000
Q9NTJ5	Q9NTJ5	Phosphatidylinositide phosphatase SAC1	SACM1L	1	587		0.639809	1.1186	1.1275	46.349	3	3	3	4.6	4.6	4.6	66.966	0	10.24	54890000	25990000	28899000
Q9NTX5	Q9NTX5	Ethylmalonyl-CoA decarboxylase	ECHDC1	1	307		0.825764	1.1531	1.0544	11.957	7	7	7	29	29	29	33.698	0	45.365	164740000	80814000	83930000	187;228
Q9NU22	Q9NU22	Midasin	MDN1	1	5596		0.194203	1.4722	1.5662	66.383	8	8	8	1.9	1.9	1.9	632.81	0	20.516	22987000	13463000	9524200	2272
Q9NUD5	Q9NUD5	Zinc finger CCHC domain-containing protein 3	ZCCHC3	1	404		0.973999	1.0767	0.99584	24.52	6	6	6	18.6	18.6	18.6	43.618	0	32.042	91965000	44272000	47693000	196
Q9NUL3	Q9NUL3	Double-stranded RNA-binding protein Staufen homolog 2	STAU2	1	570		0.191949	1.3486	1.3579	19.156	13	13	13	30.9	30.9	30.9	62.64	0	98.91	352930000	152810000	200130000	306;369;444
Q9NUQ2	Q9NUQ2	1-acyl-sn-glycerol-3-phosphate acyltransferase epsilon	AGPAT5	1	364		0.907324	1.012	1.0216	12.734	6	6	6	19.8	19.8	19.8	42.072	0	36.23	98565000	52467000	46099000
Q9NUQ3;Q9BZA5	Q9NUQ3	Gamma-taxilin	TXLNG	2	NaN		0.794631	0.82693	0.84113	4.1464	5	5	5	10.6	10.6	10.6	60.585	0	12.675	56241000	28132000	28110000
Q9NUQ6	Q9NUQ6	SPATS2-like protein	SPATS2L	1	558		0.961054	1.051	0.98619	19.482	15	15	15	32.8	32.8	32.8	61.728	0	113.31	1430400000	772050000	658360000	306;309;407;422
Q9NUU7;Q9UMR2	Q9NUU7;Q9UMR2	ATP-dependent RNA helicase DDX19A;ATP-dependent RNA helicase DDX19B	DDX19A;DDX19B	2	NaN		0.782734	0.99212	1.0449	51.061	2	2	2	5.4	5.4	5.4	53.974	0	11.439	27022000	14607000	12414000
Q9NV06	Q9NV06	DDB1- and CUL4-associated factor 13	DCAF13	1	445		1	NaN	NaN	NaN	4	4	4	7.9	7.9	7.9	51.402	0	26.893	4756300	2711200	2045100
Q9NV31	Q9NV31	U3 small nucleolar ribonucleoprotein protein IMP3	IMP3	1	184		0.703077	0.98951	0.88686	13.704	8	8	8	49.5	49.5	49.5	21.85	0	28.31	355410000	203260000	152150000	120;154
Q9NV70	Q9NV70	Exocyst complex component 1	EXOC1	1	894		0.0865626	0.64525	0.66137	42.443	14	14	14	18.9	18.9	18.9	101.98	0	69.182	346260000	212460000	133800000	241
Q9NVC6	Q9NVC6	Mediator of RNA polymerase II transcription subunit 17	MED17	1	651		0.808783	0.97881	1.0251	9.9165	17	17	17	38.9	38.9	38.9	72.889	0	181.84	1749400000	972520000	776920000	36;125;391;392;529;593
Q9NVF7	Q9NVF7	F-box only protein 28	FBXO28	1	368		0.0780433	0.62211	0.5789	113.44	8	8	8	25	25	25	41.149	0	52.952	119650000	68372000	51275000	158;208;328
Q9NVH1	Q9NVH1	DnaJ homolog subfamily C member 11	DNAJC11	1	559		0.682688	1.0839	1.1014	68.338	3	3	3	5.9	5.9	5.9	63.277	0	7.9399	14456000	5988800	8467500
Q9NVH2	Q9NVH2	Integrator complex subunit 7	INTS7	1	962		0.808892	1.1232	1.0614	61.84	4	4	4	5	5	5	106.83	0	7.6054	119260000	51841000	67416000
Q9NVI1	Q9NVI1	Fanconi anemia group I protein	FANCI	1	1328		0.3228	1.1634	1.3856	99.945	7	7	7	6.9	6.9	6.9	149.32	0	16.705	60369000	36445000	23924000
Q9NVI7	Q9NVI7	ATPase family AAA domain-containing protein 3A	ATAD3A	1	634		0.922019	0.96516	0.99593	20.176	23	23	7	40.2	40.2	11.7	71.368	0	217.5	2584300000	1492900000	1091500000	80;398;419;424;432;518
Q9NVN8	Q9NVN8	Guanine nucleotide-binding protein-like 3-like protein	GNL3L	1	582		0.923824	0.88382	0.9444	13.928	8	8	8	21.3	21.3	21.3	65.572	0	33.613	312730000	165500000	147230000	290;530
Q9NVP1	Q9NVP1	ATP-dependent RNA helicase DDX18	DDX18	1	670		0.830877	0.85358	0.93667	11.704	25	25	25	41	41	41	75.406	0	213.22	8324800000	4477700000	3847200000	100;197;202;265;275;286;316;323;361
Q9NVP2	Q9NVP2	Histone chaperone ASF1B	ASF1B	1	202		0.0678496	0.75112	0.68351	22.66	6	5	5	47.5	43.6	43.6	22.433	0	63.731	1124300000	661150000	463110000	128;157
Q9NVU7	Q9NVU7	Protein SDA1 homolog	SDAD1	1	687		0.553601	0.80376	0.86984	18.094	21	21	21	29.4	29.4	29.4	79.87	0	143.39	2254700000	1294000000	960750000	165;168;315;316;391;446
Q9NVV4	Q9NVV4	Poly(A) RNA polymerase, mitochondrial	MTPAP	1	582		0.527272	0.68167	0.81453	11.136	8	8	8	17	17	17	66.171	0	52.5	208770000	135800000	72969000	267
Q9NVX2	Q9NVX2	Notchless protein homolog 1	NLE1	1	485		0.568114	1.24	1.1733	8.7448	4	4	4	12.8	12.8	12.8	53.32	0	20.354	87773000	39104000	48669000
Q9NW13	Q9NW13	RNA-binding protein 28	RBM28	1	759		0.692281	0.80591	0.90391	29.332	31	31	31	37.4	37.4	37.4	85.737	0	323.31	6278600000	3623200000	2655400000	54
Q9NW75	Q9NW75	G patch domain-containing protein 2	GPATCH2	1	528		0.931509	1.0093	0.96072	25.163	6	6	6	13.6	13.6	13.6	58.943	0	25.557	92435000	49000000	43435000	167
Q9NW82	Q9NW82	WD repeat-containing protein 70	WDR70	1	654		0.73189	0.83795	0.89442	14.336	12	12	12	20.8	20.8	20.8	73.2	0	50.128	529670000	286160000	243500000	42;214;243
Q9NWA0	Q9NWA0	Mediator of RNA polymerase II transcription subunit 9	MED9	1	146		0.211149	0.71307	0.67572	60.008	2	2	2	28.1	28.1	28.1	16.403	0	28.159	83172000	45930000	37242000	104
Q9NWB6	Q9NWB6	Arginine and glutamate-rich protein 1	ARGLU1	1	273		0.515877	0.87407	0.83595	13.265	5	5	5	16.1	16.1	16.1	33.216	0	12.457	640680000	363030000	277660000
Q9NWH9	Q9NWH9	SAFB-like transcription modulator	SLTM	1	1034		0.087589	0.63255	0.66218	31.346	14	14	14	14.4	14.4	14.4	117.15	0	162.47	718630000	443750000	274880000	557;993
Q9NWS0	Q9NWS0	PIH1 domain-containing protein 1	PIH1D1	1	290		0.429868	1.2315	1.2541	43.886	3	3	3	15.2	15.2	15.2	32.363	0	16.051	100290000	42570000	57724000	171
Q9NWT1	Q9NWT1	p21-activated protein kinase-interacting protein 1	PAK1IP1	1	392		0.0977243	0.7929	0.7066	12.151	17	17	17	43.4	43.4	43.4	43.963	0	118.86	1688400000	960520000	727840000	69;251;309;378
Q9NWU2	Q9NWU2	Glucose-induced degradation protein 8 homolog	GID8	1	228		0.844652	0.96299	0.92377	37.508	12	12	12	67.1	67.1	67.1	26.748	0	179.07	508060000	266980000	241090000	16;34;51
Q9NWU5	Q9NWU5	39S ribosomal protein L22, mitochondrial	MRPL22	1	206		0.175358	0.72833	0.65466	15.574	6	6	6	29.1	29.1	29.1	23.64	0	26.136	169040000	86187000	82854000	91
Q9NWZ8	Q9NWZ8	Gem-associated protein 8	GEMIN8	1	242		0.405559	0.86692	0.76686	8.5703	7	7	7	23.6	23.6	23.6	28.636	0	33.522	78246000	43561000	34684000	215
Q9NX20	Q9NX20	39S ribosomal protein L16, mitochondrial	MRPL16	1	251		0.542526	0.77206	0.72805	6.4451	8	8	8	30.7	30.7	30.7	28.449	0	40.49	62265000	34900000	27364000	118;223
Q9NX24	Q9NX24	H/ACA ribonucleoprotein complex subunit 2	NHP2	1	153		0.0890638	0.68577	0.7005	1.0812	2	2	2	19	19	19	17.201	0	51.089	1962300000	1056500000	905840000
Q9NX58	Q9NX58	Cell growth-regulating nucleolar protein	LYAR	1	379		0.6232	1.2587	1.0776	21	24	24	24	45.4	45.4	45.4	43.614	0	323.31	17697000000	8314100000	9383000000	287
Q9NX63	Q9NX63	MICOS complex subunit MIC19	CHCHD3	1	227		0.768042	1.0952	0.90192	56.027	4	4	4	12.3	12.3	12.3	26.152	0	14.2	112950000	62075000	50879000
Q9NX70	Q9NX70	Mediator of RNA polymerase II transcription subunit 29	MED29	1	200		0.45496	0.92121	0.78671	23.698	4	4	4	22	22	22	21.073	0	35.881	204900000	106830000	98066000	62;75
Q9NXC5	Q9NXC5	WD repeat-containing protein mio	MIOS	1	875		1	NaN	NaN	NaN	2	2	2	3.2	3.2	3.2	98.583	0.00092293	4.4381	14815000	14815000	0
Q9NXE8	Q9NXE8	Pre-mRNA-splicing factor CWC25 homolog	CWC25	1	425		0.666941	0.90997	0.87731	21.093	9	9	9	20	20	20	49.647	0	33.471	443510000	239450000	204060000	169;390
Q9NXF1	Q9NXF1	Testis-expressed sequence 10 protein	TEX10	1	929		0.814818	0.80093	0.9329	15.454	39	39	39	51.3	51.3	51.3	105.67	0	323.31	8348700000	4790800000	3557900000	66;149;356;490;652;659;843;877
Q9NXF7	Q9NXF7	DDB1- and CUL4-associated factor 16	DCAF16	1	216		0.975496	1.053	0.97689	13.287	3	3	3	16.7	16.7	16.7	24.193	0	9.5821	79836000	42466000	37370000
Q9NXH8	Q9NXH8	Torsin-4A	TOR4A	1	423		0.816581	1.093	1.0582	11.965	10	10	10	28.6	28.6	28.6	46.914	0	43.576	144260000	67477000	76782000
Q9NXS2	Q9NXS2	Glutaminyl-peptide cyclotransferase-like protein	QPCTL	1	382		0.400442	1.2563	1.2739	13.07	5	5	5	18.8	18.8	18.8	42.924	0	18.714	116670000	48631000	68034000
Q9NXW2	Q9NXW2	DnaJ homolog subfamily B member 12	DNAJB12	1	375		1	NaN	NaN	NaN	3	3	3	10.1	10.1	10.1	41.818	0	9.0375	25166000	10805000	14360000
Q9NY12	Q9NY12	H/ACA ribonucleoprotein complex subunit 1	GAR1	1	217		0.244356	0.92235	0.74644	15.649	5	5	5	19.8	19.8	19.8	22.348	0	28.618	941210000	508480000	432720000
Q9NY61	Q9NY61	Protein AATF	AATF	1	560		0.647928	0.78904	0.89322	17.986	21	21	21	49.3	49.3	49.3	63.132	0	223.43	1902200000	1169900000	732370000	210;345;352;401;487;527;535
Q9NY93	Q9NY93	Probable ATP-dependent RNA helicase DDX56	DDX56	1	547		0.353964	0.68198	0.78646	17.344	17	17	17	38	38	38	61.589	0	148.84	957110000	576390000	380720000	1;12;65;132;196;420
Q9NYB9	Q9NYB9	Abl interactor 2	ABI2	1	513		0.610983	0.78043	0.75893	23.559	2	2	2	7	7	7	55.663	0	9.749	49837000	22648000	27189000
Q9NYF8	Q9NYF8	Bcl-2-associated transcription factor 1	BCLAF1	1	920		0.128914	1.3256	1.4361	24.028	12	11	11	16.5	15.3	15.3	106.12	0	120.41	452060000	201230000	250820000	551
Q9NYK5	Q9NYK5	39S ribosomal protein L39, mitochondrial	MRPL39	1	338		0.786257	0.88718	0.90842	37.228	9	9	9	28.1	28.1	28.1	38.711	0	31.373	117420000	67881000	49535000
Q9NYT0	Q9NYT0	Pleckstrin-2	PLEK2	1	353		0.0631265	0.67671	0.67921	16.452	22	22	22	62.3	62.3	62.3	39.97	0	259.27	1682300000	1030800000	651500000	136;186;188
Q9NYU1	Q9NYU1	UDP-glucose:glycoprotein glucosyltransferase 2	UGGT2	1	1516		1	NaN	NaN	NaN	2	1	1	1.3	0.7	0.7	174.73	0.0070452	2.7357	12086000	4572500	7513800
Q9NYU2	Q9NYU2	UDP-glucose:glycoprotein glucosyltransferase 1	UGGT1	1	1555		0.508456	0.68265	0.71247	60.202	5	5	4	3.7	3.7	3.1	177.19	0	15.622	45330000	23087000	22244000
Q9NYV4;P11802;Q00534;Q96Q40;O94921;Q07002;Q00536;Q00537	Q9NYV4	Cyclin-dependent kinase 12	CDK12	8	NaN		0.43439	0.68314	0.81201	37.011	8	7	7	7.2	6.6	6.6	164.15	0	42.307	339190000	187600000	151590000
Q9NYW8;O43830;Q9BY31	Q9NYW8;O43830;Q9BY31	RB-associated KRAB zinc finger protein;Zinc finger protein 73;Zinc finger protein 717	RBAK;ZNF73;ZNF717	3	NaN		0.779416	0.89703	0.83427	23.11	2	2	2	3.4	3.4	3.4	82.994	0	6.9451	32724000	16476000	16248000
Q9NYY8	Q9NYY8	FAST kinase domain-containing protein 2	FASTKD2	1	710		0.471007	1.2197	1.2462	37.916	5	5	5	9.2	9.2	9.2	81.462	0	19.179	62186000	30798000	31387000	534
Q9NZ01	Q9NZ01	Very-long-chain enoyl-CoA reductase	TECR	1	308		0.138223	0.77791	0.69593	20.063	9	9	9	25.3	25.3	25.3	36.034	0	46.294	348640000	208780000	139860000	1
Q9NZB2;Q5T035	Q9NZB2	Constitutive coactivator of PPAR-gamma-like protein 1	FAM120A	2	NaN		0.280103	1.1378	1.2802	23.206	18	18	18	23.5	23.5	23.5	121.89	0	157.67	679560000	316770000	362800000	219;541
Q9NZI7;Q12800	Q9NZI7;Q12800	Upstream-binding protein 1;Alpha-globin transcription factor CP2	UBP1;TFCP2	2	NaN		0.262251	0.50794	0.58895	17.44	2	2	2	6.7	6.7	6.7	60.49	0	11.639	20476000	11828000	8648500
Q9NZJ4	Q9NZJ4	Sacsin	SACS	1	4579		1	NaN	NaN	NaN	3	3	3	0.6	0.6	0.6	521.12	0	6.2051	21912000	12255000	9657100
Q9NZM4	Q9NZM4	Glioma tumor suppressor candidate region gene 1 protein	GLTSCR1	1	1560		0.884276	1.0379	0.99241	19.404	5	5	5	4.4	4.4	4.4	158.49	0	19.317	59118000	28702000	30417000
Q9NZM5	Q9NZM5	Glioma tumor suppressor candidate region gene 2 protein	GLTSCR2	1	478		0.478869	0.83234	0.82527	17.345	8	8	8	20.7	20.7	20.7	54.389	0	33.675	398140000	209950000	188180000
Q9P013	Q9P013	Spliceosome-associated protein CWC15 homolog	CWC15	1	229		0.210497	1.5915	1.444	84.517	6	6	6	28.4	28.4	28.4	26.624	0	19.676	71097000	32207000	38890000	160
Q9P015	Q9P015	39S ribosomal protein L15, mitochondrial	MRPL15	1	296		0.326207	0.82575	0.77702	17.612	13	13	13	56.8	56.8	56.8	33.419	0	52.094	500780000	287910000	212870000	204
Q9P031	Q9P031	Thyroid transcription factor 1-associated protein 26	CCDC59	1	241		1	NaN	NaN	NaN	2	2	2	10.8	10.8	10.8	28.669	0	10.945	9561400	5224300	4337100
Q9P035	Q9P035	Very-long-chain (3R)-3-hydroxyacyl-CoA dehydratase 3	PTPLAD1	1	362		0.897798	0.84427	0.9376	28.594	8	8	8	22.4	22.4	22.4	43.159	0	38.849	704340000	409230000	295100000	1
Q9P086	Q9P086	Mediator of RNA polymerase II transcription subunit 11	MED11	1	117		0.509816	0.96935	0.83422	7.5079	3	3	3	39.3	39.3	39.3	13.129	0	58.417	271130000	141620000	129510000
Q9P0J0	Q9P0J0	NADH dehydrogenase [ubiquinone] 1 alpha subcomplex subunit 13	NDUFA13	1	144		0.970113	1.102	0.99732	60.7	4	4	4	31.9	31.9	31.9	16.698	0	10.208	89798000	41078000	48719000	98
Q9P0M6	Q9P0M6	Core histone macro-H2A.2	H2AFY2	1	372		0.738532	0.97219	0.89139	11.952	9	7	7	36	29	29	40.058	0	31.368	156380000	80116000	76265000
Q9P0M9	Q9P0M9	39S ribosomal protein L27, mitochondrial	MRPL27	1	148		1	NaN	NaN	NaN	3	3	3	23	23	23	16.073	0	14.931	0	0	0
Q9P0N9	Q9P0N9	TBC1 domain family member 7	TBC1D7	1	293		0.871525	0.98782	0.93897	47.839	4	4	4	20.1	20.1	20.1	33.971	0	14.208	63497000	34781000	28715000
Q9P0U4	Q9P0U4	CXXC-type zinc finger protein 1	CXXC1	1	656		0.707678	0.87434	0.88807	47.022	12	12	12	25.9	25.9	25.9	75.711	0	79.49	582030000	352320000	229710000	518;636
Q9P0V3	Q9P0V3	SH3 domain-binding protein 4	SH3BP4	1	963		0.862754	0.89034	1.0032	50.076	2	2	2	3.4	3.4	3.4	107.49	0.00048286	5.5163	21744000	11338000	10406000
Q9P0W8	Q9P0W8	Spermatogenesis-associated protein 7	SPATA7	1	599		1	NaN	NaN	NaN	2	2	2	1.5	1.5	1.5	67.718	0.0050999	3.0541	0	0	0
Q9P206	Q9P206	Uncharacterized protein KIAA1522	KIAA1522	1	1035		1	NaN	NaN	NaN	3	3	3	4.5	4.5	4.5	107.09	0	11.691	3470300	2533200	937090
Q9P253	Q9P253	Vacuolar protein sorting-associated protein 18 homolog	VPS18	1	973		1	NaN	NaN	NaN	2	2	2	3.3	3.3	3.3	110.18	0	7.5163	12698000	2819000	9879000
Q9P258	Q9P258	Protein RCC2	RCC2	1	522		0.593104	0.90351	0.87976	50.5	18	18	18	35.1	35.1	35.1	56.084	0	222.69	6517100000	3545000000	2972100000	371;491
Q9P265	Q9P265	Disco-interacting protein 2 homolog B	DIP2B	1	1576		0.961522	1.0014	1.0006	21.4	13	13	12	12.2	12.2	11.6	171.49	0	65.751	136210000	68851000	67363000
Q9P275	Q9P275	Ubiquitin carboxyl-terminal hydrolase 36	USP36	1	1121		1	NaN	NaN	NaN	3	3	3	3.3	3.3	3.3	122.65	0	9.3077	0	0	0	1047
Q9P287	Q9P287	BRCA2 and CDKN1A-interacting protein	BCCIP	1	314		0.120941	0.73421	0.68553	42.862	8	8	8	37.6	37.6	37.6	35.979	0	75.666	684370000	422110000	262250000	247;287
Q9P2D1	Q9P2D1	Chromodomain-helicase-DNA-binding protein 7	CHD7	1	2997		1	NaN	NaN	NaN	10	1	1	3.3	0.5	0.5	335.92	0.0013743	4.241	6499000	3779900	2719200	1185;1186
Q9P2I0	Q9P2I0	Cleavage and polyadenylation specificity factor subunit 2	CPSF2	1	782		0.8231	0.90299	1.0555	20.329	7	7	7	14.7	14.7	14.7	88.486	0	70.405	143510000	102770000	40733000	154;637
Q9P2R6	Q9P2R6	Arginine-glutamic acid dipeptide repeats protein	RERE	1	1566		0.763934	0.95919	1.0435	20.386	3	3	3	2.8	2.8	2.8	172.42	0	6.3039	408220000	178450000	229760000
Q9P2R7	Q9P2R7	Succinyl-CoA ligase [ADP-forming] subunit beta, mitochondrial	SUCLA2	1	463		1	NaN	NaN	NaN	2	2	2	5.6	5.6	5.6	50.317	0.00047304	4.9739	132660000	63742000	68921000
Q9P2S5	Q9P2S5	WD repeat-containing protein WRAP73	WRAP73	1	460		0.0595875	0.44683	0.42946	48.999	4	4	4	12.2	12.2	12.2	51.588	0	17.484	29118000	18418000	10700000
Q9UBB4	Q9UBB4	Ataxin-10	ATXN10	1	475		0.882757	0.96205	0.93368	20.548	10	10	10	24.8	24.8	24.8	53.488	0	60.725	282490000	129700000	152790000	15;234
Q9UBB5	Q9UBB5	Methyl-CpG-binding domain protein 2	MBD2	1	411		1	NaN	NaN	NaN	2	2	2	5.8	5.8	5.8	43.254	0.0042955	3.235	3866900	1293100	2573800
Q9UBB9	Q9UBB9	Tuftelin-interacting protein 11	TFIP11	1	837		0.87653	0.84394	0.87848	87.085	9	9	9	14.5	14.5	14.5	96.819	0	53.289	59874000	44977000	14897000	140;486;608;711;723
Q9UBC1	Q9UBC1	NF-kappa-B inhibitor-like protein 1	NFKBIL1	1	381		0.843279	0.95183	1.0158	23.87	8	8	8	30.7	30.7	30.7	43.203	0	96.934	319690000	170450000	149230000
Q9UBD5	Q9UBD5	Origin recognition complex subunit 3	ORC3	1	711		0.937066	0.86089	0.94787	22.096	11	11	11	20.5	20.5	20.5	82.253	0	53.402	452130000	238310000	213820000	54
Q9UBF2	Q9UBF2	Coatomer subunit gamma-2	COPG2	1	871		1	NaN	NaN	NaN	5	4	4	6.7	5.3	5.3	97.621	0	14.539	13602000	8855500	4746600
Q9UBL3	Q9UBL3	Set1/Ash2 histone methyltransferase complex subunit ASH2	ASH2L	1	628		0.818436	0.8545	0.91696	11.366	9	9	9	19.9	19.9	19.9	68.722	0	117.16	239550000	132660000	106890000	217
Q9UBM7	Q9UBM7	7-dehydrocholesterol reductase	DHCR7	1	475		0.0542608	2.0698	2.007	17.116	3	3	3	8.8	8.8	8.8	54.489	0	8.3366	26422000	10020000	16401000
Q9UBP9	Q9UBP9	PTB domain-containing engulfment adapter protein 1	GULP1	1	304		0.255039	0.83867	0.75072	22.208	10	10	10	34.5	34.5	34.5	34.49	0	43.977	490230000	272770000	217450000	14;181;207;219;231
Q9UBQ5	Q9UBQ5	Eukaryotic translation initiation factor 3 subunit K	EIF3K	1	218		0.318527	1.192	1.1926	41.989	6	6	6	34.9	34.9	34.9	25.059	0	23.113	2699300000	1368400000	1330900000	3;7;88;161;214
Q9UBS4	Q9UBS4	DnaJ homolog subfamily B member 11	DNAJB11	1	358		0.989528	1.0085	0.94173	13.219	2	2	2	8.4	8.4	8.4	40.513	0.00092678	4.5709	25999000	13419000	12580000
Q9UBU8	Q9UBU8	Mortality factor 4-like protein 1	MORF4L1	1	362		0.991727	0.95401	0.98912	9.721	7	7	6	23.5	23.5	19.9	41.473	0	35.26	119740000	62431000	57313000	190;312
Q9UBX3	Q9UBX3	Mitochondrial dicarboxylate carrier	SLC25A10	1	287		0.583949	0.94618	0.85495	8.6937	9	9	9	32.1	32.1	32.1	31.282	0	30.608	260530000	140580000	119950000	166
Q9UDT6	Q9UDT6	CAP-Gly domain-containing linker protein 2	CLIP2	1	1046		0.947228	0.84302	0.96404	22.972	34	29	29	31.3	28.2	28.2	115.84	0	198.79	1097900000	614790000	483090000	607;610;658;991
Q9UDW3	Q9UDW3	Zinc finger matrin-type protein 5	ZMAT5	1	170		1	NaN	NaN	NaN	2	2	2	14.1	14.1	14.1	19.971	0	7.6308	454160000	425630000	28526000
Q9UDY2	Q9UDY2	Tight junction protein ZO-2	TJP2	1	1190		0.129335	1.3892	1.5652	44.072	15	15	15	16	16	16	133.96	0	67.895	168520000	66905000	101610000	143;311;744
Q9UEE9	Q9UEE9	Craniofacial development protein 1	CFDP1	1	299		0.146972	0.66267	0.70087	22.051	3	3	3	15.4	15.4	15.4	33.592	0	48.425	260390000	157960000	102430000
Q9UEG4	Q9UEG4	Zinc finger protein 629	ZNF629	1	869		0.75414	0.95569	0.89696	22.775	5	5	5	7	7	7	96.619	0	24.392	65801000	29939000	35862000
Q9UER7	Q9UER7	Death domain-associated protein 6	DAXX	1	740		0.950383	0.89056	0.98884	22.139	13	13	13	22.3	22.3	22.3	81.372	0	137.26	3239100000	1925900000	1313200000	76;312;497
Q9UG56	Q9UG56	Phosphatidylserine decarboxylase proenzyme;Phosphatidylserine decarboxylase alpha chain;Phosphatidylserine decarboxylase beta chain	PISD	1	409		0.984429	1.0061	0.92931	91.296	3	3	3	8.6	8.6	8.6	46.671	0	16.167	26815000	9061900	17753000
Q9UG63	Q9UG63	ATP-binding cassette sub-family F member 2	ABCF2	1	623		0.97546	0.86293	0.9723	11.317	11	11	11	21.2	21.2	21.2	71.289	0	123.45	579290000	307750000	271540000	126;206;221;325;397;453
Q9UGJ1	Q9UGJ1	Gamma-tubulin complex component 4	TUBGCP4	1	667		0.213642	0.64138	0.67711	13.361	7	7	7	16.2	16.2	16.2	76.088	0	30.754	134430000	85475000	48958000	249;344
Q9UGP8	Q9UGP8	Translocation protein SEC63 homolog	SEC63	1	760		0.289111	1.0724	1.2735	13.158	16	16	16	24.7	24.7	24.7	87.996	0	116.51	856470000	422830000	433650000	372;704
Q9UGU0	Q9UGU0	Transcription factor 20	TCF20	1	1960		0.392709	1.1606	1.2793	43.998	5	5	5	4.3	4.3	4.3	211.77	0	22.156	67641000	34492000	33149000	1717
Q9UGU5	Q9UGU5	HMG domain-containing protein 4	HMGXB4	1	601		0.903762	1.0851	1.023	9.0188	5	5	5	16.8	16.8	16.8	65.711	0	35.669	202890000	125290000	77607000
Q9UGY1	Q9UGY1	Nucleolar protein 12	NOL12	1	213		0.387925	0.83701	0.75956	43.685	4	4	4	17.8	17.8	17.8	24.663	0	13.139	92517000	53095000	39423000
Q9UH17;P31941	Q9UH17	DNA dC->dU-editing enzyme APOBEC-3B	APOBEC3B	2	NaN		0.642032	1.1091	1.0895	38.693	10	10	7	33	33	24.1	45.924	0	74.3	744740000	347930000	396810000	193;325
Q9UH99	Q9UH99	SUN domain-containing protein 2	SUN2	1	717		0.602091	1.0816	1.1516	4.426	8	8	8	18	18	18	80.31	0	57.562	57937000	34165000	23772000	398
Q9UHA3	Q9UHA3	Probable ribosome biogenesis protein RLP24	RSL24D1	1	163		0.17316	0.74021	0.65329	17.03	2	2	2	11.7	11.7	11.7	19.621	0	9.2943	151300000	86844000	64459000
Q9UHB6	Q9UHB6	LIM domain and actin-binding protein 1	LIMA1	1	759		1	NaN	NaN	NaN	2	2	2	3.7	3.7	3.7	85.225	0	8.6234	12502000	5694100	6808200
Q9UHB7	Q9UHB7	AF4/FMR2 family member 4	AFF4	1	1163		0.699247	0.99895	1.0673	17.701	12	12	12	13.1	13.1	13.1	127.46	0	63.074	391300000	214980000	176320000	596;969
Q9UHB9	Q9UHB9	Signal recognition particle subunit SRP68	SRP68	1	627		0.246573	0.79095	0.77871	19.982	22	22	22	33.3	33.3	33.3	70.729	0	193.34	1824000000	1065200000	758850000	139;293
Q9UHD8	Q9UHD8	Septin-9	2018-09-09	1	586		1	NaN	NaN	NaN	2	2	2	4.3	4.3	4.3	65.401	0	6.1928	0	0	0
Q9UHI6	Q9UHI6	Probable ATP-dependent RNA helicase DDX20	DDX20	1	824		0.434193	0.85854	0.81195	17.863	17	17	17	31.3	31.3	31.3	92.239	0	167.14	817660000	480550000	337110000	719
Q9UHJ3	Q9UHJ3	Scm-like with four MBT domains protein 1	SFMBT1	1	866		0.550671	0.6595	0.73175	36.478	4	4	4	5.2	5.2	5.2	98.14	0	16.232	36154000	20815000	15338000
Q9UHK0	Q9UHK0	Nuclear fragile X mental retardation-interacting protein 1	NUFIP1	1	495		0.224311	0.81319	0.73811	31.371	7	7	7	10.1	10.1	10.1	56.299	0	28.338	416390000	225570000	190820000
Q9UHR5	Q9UHR5	SAP30-binding protein	SAP30BP	1	308		0.76087	1.2268	1.0446	15.546	10	10	10	35.1	35.1	35.1	33.87	0	59.787	574080000	270330000	303750000	147;149
Q9UHV9	Q9UHV9	Prefoldin subunit 2	PFDN2	1	154		1	NaN	NaN	NaN	2	2	2	16.9	16.9	16.9	16.648	0	45.583	11680000	3694400	7985700
Q9UHX1	Q9UHX1	Poly(U)-binding-splicing factor PUF60	PUF60	1	559		0.233959	0.83255	0.77393	29.244	20	20	20	46.2	46.2	46.2	59.875	0	231.47	7258700000	4440100000	2818700000	75;100;105;117;160;167;287;307;464
Q9UI10	Q9UI10	Translation initiation factor eIF-2B subunit delta	EIF2B4	1	523		0.566529	0.81765	0.87311	21.744	15	15	15	37.5	37.5	37.5	57.557	0	131.02	1192600000	661460000	531150000	196;207
Q9UI12	Q9UI12	V-type proton ATPase subunit H	ATP6V1H	1	483		0.102316	1.5845	1.622	45.303	4	4	4	15.9	15.9	15.9	55.882	0	23.127	113890000	47456000	66438000
Q9UI26	Q9UI26	Importin-11	IPO11	1	975		0.986928	0.84985	0.98113	59.089	5	5	5	9.2	9.2	9.2	112.53	0	20.467	74589000	40393000	34195000
Q9UIA9	Q9UIA9	Exportin-7	XPO7	1	1087		0.525814	0.67611	0.72043	46.784	2	2	2	1.7	1.7	1.7	123.91	0	6.2314	16644000	8839700	7803900
Q9UID3	Q9UID3	Vacuolar protein sorting-associated protein 51 homolog	VPS51	1	782		1	NaN	NaN	NaN	3	3	3	5.9	5.9	5.9	86.041	0	8.0324	3232500	3232500	0
Q9UIF9	Q9UIF9	Bromodomain adjacent to zinc finger domain protein 2A	BAZ2A	1	1905		0.437173	1.0893	1.2742	25.26	4	4	4	2.4	2.4	2.4	211.2	0	12.91	35131000	16050000	19081000	1530
Q9UIG0	Q9UIG0	Tyrosine-protein kinase BAZ1B	BAZ1B	1	1483		0.543442	1.0334	1.103	26.471	36	36	36	28.5	28.5	28.5	170.9	0	191.19	1728500000	894780000	833760000	758;766;838;967;1113;1139;1384;1408
Q9UIV1	Q9UIV1	CCR4-NOT transcription complex subunit 7	CNOT7	1	285		0.930888	1.0302	0.96957	12.74	2	2	2	8.4	8.4	8.4	32.745	0.0017865	3.8243	9343700	4878500	4465300
Q9UJS0	Q9UJS0	Calcium-binding mitochondrial carrier protein Aralar2	SLC25A13	1	675		0.876766	0.86683	0.93212	17.202	14	14	10	25	25	21	74.175	0	84.559	455460000	248830000	206620000	35;370
Q9UJV9	Q9UJV9	Probable ATP-dependent RNA helicase DDX41	DDX41	1	622		0.720702	1.0878	1.0491	25.421	27	27	27	43.4	43.4	43.4	69.837	0	182.39	2069400000	935800000	1133600000	155;221;316;317;325;349;352;378;620
Q9UJX2	Q9UJX2	Cell division cycle protein 23 homolog	CDC23	1	597		0.892236	0.9866	0.98846	81.12	4	4	4	6.9	6.9	6.9	68.833	0	13.448	24467000	13604000	10862000	300
Q9UJX3	Q9UJX3	Anaphase-promoting complex subunit 7	ANAPC7	1	599		0.551605	1.158	1.1821	12.508	9	9	9	17.5	17.5	17.5	66.855	0	37.289	94766000	47775000	46991000	299;308;427;429
Q9UJX4	Q9UJX4	Anaphase-promoting complex subunit 5	ANAPC5	1	755		0.653704	1.0751	1.1189	161.11	3	3	3	5.7	5.7	5.7	85.076	0	8.4986	7966200	5317300	2648900
Q9UK53	Q9UK53	Inhibitor of growth protein 1	ING1	1	422		0.876228	0.94756	0.93198	22.2	3	3	3	10.9	10.9	10.9	46.737	0	72.366	525630000	275740000	249900000	238
Q9UK58	Q9UK58	Cyclin-L1	CCNL1	1	526		0.6426	0.79007	0.85698	10.273	3	3	3	8.7	8.7	8.7	59.633	0	17.613	214060000	115300000	98761000	70
Q9UK73	Q9UK73	Protein fem-1 homolog B	FEM1B	1	627		0.304014	1.3636	1.3486	15.713	4	4	4	7.7	7.7	7.7	70.263	0	23.763	78786000	36802000	41984000
Q9UKA4	Q9UKA4	A-kinase anchor protein 11	AKAP11	1	1901		1	NaN	NaN	NaN	2	2	2	1.3	1.3	1.3	210.51	0.0030395	3.3743	0	0	0
Q9UKD2	Q9UKD2	mRNA turnover protein 4 homolog	MRTO4	1	239		0.107573	0.74314	0.71309	28.514	17	17	17	58.2	58.2	58.2	27.56	0	112.17	4587000000	2640200000	1946800000	48;73;74;122;149;197;207
Q9UKF6	Q9UKF6	Cleavage and polyadenylation specificity factor subunit 3	CPSF3	1	684		0.623005	0.70679	0.84988	33.137	6	6	6	12.4	12.4	12.4	77.485	0	33.289	212130000	110130000	102010000	368;377
[truncated: 137 more rows]

## Sheet: Sense RNA specific
Protein IDs	Majority protein IDs	Protein names	Gene names	Number of proteins	Sequence lengths	Ratio H/L significant	Ratio H/L Significance B	Ratio H/L	Ratio H/L normalized	Ratio H/L variability [%]	Peptides	Razor + unique peptides	Unique peptides	Sequence coverage [%]	Unique + razor sequence coverage [%]	Unique sequence coverage [%]	Mol. weight [kDa]	Q-value	Score	Intensity	Intensity L	Intensity H	Oxidation (M) site positions
P35580	P35580	Myosin-10	MYH10	1	1976	+	8.78351e-07	2.4256	2.6152	20.205	61	61	53	34.9	34.9	31	229	0	323.31	1156700000	351790000	804930000	141;634;909;948;1035;1544
P08238;Q58FF7;Q58FF8	P08238	Heat shock protein HSP 90-beta	HSP90AB1	3	NaN	+	0.00544637	1.5813	1.7042	37.313	39	39	21	48.3	48.3	28.2	83.263	0	323.31	7939200000	3232800000	4706400000	93;466;620
Q13813	Q13813	Spectrin alpha chain, non-erythrocytic 1	SPTAN1	1	2472	+	0.00606225	1.4698	1.6923	33.133	171	171	171	69.5	69.5	69.5	284.54	0	323.31	52562000000	21038000000	31524000000	109;198;278;380;483;541;653;773;850;906;936;1066;1198;1352;1612;1725;1773;1890;2172;2272;2302;2304;2330;2331
Q01082;O15020;P11277	Q01082	Spectrin beta chain, non-erythrocytic 1	SPTBN1	3	NaN	+	0.00987789	1.5011	1.6375	18.948	148	148	148	63.5	63.5	63.5	274.61	0	323.31	33156000000	13412000000	19744000000	133;206;303;526;537;541;544;547;647;674;704;875;898;992;1047;1090;1121;1124;1127;1138;1197;1215;1218;1269;1295;1301;1320;1338;1361;1424;1429;1505;1630;1735;1845;1924;1927;1950;2002;2141;2200;2295
Q07157	Q07157	Tight junction protein ZO-1	TJP1	1	1748	+	0.0377135	1.3145	1.4808	19.792	45	45	45	35.4	35.4	35.4	195.46	0	323.31	2990100000	1380000000	1610100000	13;240;888
Q00610;P53675	Q00610	Clathrin heavy chain 1	CLTC	2	NaN	+	0.0193351	1.4296	1.5603	32.101	37	37	37	28.5	28.5	28.5	191.61	0	281.09	1281900000	555080000	726800000	55;73;95;181;996;1041
P07355;A6NMY6	P07355;A6NMY6	Annexin A2;Putative annexin A2-like protein	ANXA2;ANXA2P2	2	NaN	+	0.00126011	1.9399	1.8633	16.647	21	21	21	51.9	51.9	51.9	38.604	0	270.74	2283000000	835300000	1447700000	240
P06748	P06748	Nucleophosmin	NPM1	1	294	+	0.0230857	1.5679	1.5395	30.86	10	10	10	36.4	36.4	36.4	32.575	0	235.42	14859000000	6369100000	8489700000	65;81;278
Q8NC51	Q8NC51	Plasminogen activator inhibitor 1 RNA-binding protein	SERBP1	1	408	+	0.0442068	1.4936	1.4614	15.754	25	25	25	52.5	52.5	52.5	44.965	0	218.93	3849600000	1566600000	2283000000	340
P43243	P43243	Matrin-3	MATR3	1	847	+	0.00091671	1.5749	1.8972	33.607	19	19	19	29.4	29.4	29.4	94.622	0	163.23	1175300000	454730000	720590000	38;217
Q12905	Q12905	Interleukin enhancer-binding factor 2	ILF2	1	390	+	0.0154793	1.891	1.8195	21.429	16	16	16	47.7	47.7	47.7	43.062	0	152.46	965870000	329090000	636780000	113
Q12906;Q96SI9	Q12906	Interleukin enhancer-binding factor 3	ILF3	2	NaN	+	0.00047403	1.6724	1.9669	36.8	19	19	19	29.3	29.3	29.3	95.337	0	149.13	1273800000	529270000	744510000	266;465;557
P07900;Q14568;Q58FG0;Q58FG1	P07900	Heat shock protein HSP 90-alpha	HSP90AA1	4	NaN	+	0.000955458	1.6815	1.8928	33.582	33	17	17	38.4	20.4	20.4	84.659	0	148.81	1201300000	474810000	726500000	98;575
Q08378	Q08378	Golgin subfamily A member 3	GOLGA3	1	1498	+	0.03103	1.4619	1.6977	27.664	23	23	23	21.1	21.1	21.1	167.35	0	145.08	488850000	244210000	244650000	415;687
P38159;Q96E39;O75526;Q8N7X1	P38159;Q96E39	RNA-binding motif protein, X chromosome;RNA-binding motif protein, X chromosome, N-terminally processed;RNA binding motif protein, X-linked-like-1	RBMX;RBMXL1	4	NaN	+	0.0166581	2.2324	2.0449	11.13	8	8	8	20.5	20.5	20.5	42.331	0	135.97	191200000	55445000	135750000	40
P35579	P35579	Myosin-9	MYH9	1	1960	+	0.005943	1.745	1.9839	16.063	23	19	18	15.6	13.2	12.3	226.53	0	126.52	235150000	94496000	140650000	1910
P49327	P49327	Fatty acid synthase;[Acyl-carrier-protein] S-acetyltransferase;[Acyl-carrier-protein] S-malonyltransferase;3-oxoacyl-[acyl-carrier-protein] synthase;3-oxoacyl-[acyl-carrier-protein] reductase;3-hydroxyacyl-[acyl-carrier-protein] dehydratase;Enoyl-[acyl-carrier-protein] reductase;Oleoyl-[acyl-carrier-protein] hydrolase	FASN	1	2511	+	0.0395985	1.5116	1.6543	24.832	35	35	35	18	18	18	273.42	0	123	437440000	172490000	264950000	1503;2041
Q9H307	Q9H307	Pinin	PNN	1	717	+	0.0132763	1.4759	1.6038	24.437	18	18	18	27.8	27.8	27.8	81.613	0	111.73	1463800000	594690000	869070000	134;150;263;406
P07195	P07195	L-lactate dehydrogenase B chain	LDHB	1	334	+	0.00884263	1.9012	1.916	10.107	13	13	13	39.2	39.2	39.2	36.638	0	100.93	528910000	187030000	341880000	234
Q13573	Q13573	SNW domain-containing protein 1	SNW1	1	536	+	0.0427449	1.5763	1.6406	22.249	17	17	17	39.4	39.4	39.4	61.494	0	94.779	418210000	151940000	266270000	76;125;199;202;207;443;458
P61289	P61289	Proteasome activator complex subunit 3	PSME3	1	254	+	0.0237957	1.8421	1.7445	16.102	11	11	11	42.9	42.9	42.9	29.506	0	78.212	851220000	304370000	546850000	104;108;138;234
Q08211	Q08211	ATP-dependent RNA helicase A	DHX9	1	1270	+	0.0286686	1.5284	1.7117	38.511	16	16	16	16.7	16.7	16.7	140.96	0	71.694	395190000	188580000	206610000	672
P21333;Q14315	P21333	Filamin-A	FLNA	2	NaN	+	0.0495323	1.6436	1.7937	10.771	19	19	18	11.2	11.2	10.8	280.74	0	65.703	137050000	53620000	83435000
Q9NW64	Q9NW64	Pre-mRNA-splicing factor RBM22	RBM22	1	420	+	0.0478493	1.7486	1.6203	32.589	10	10	10	25.2	25.2	25.2	46.895	0	64.925	294130000	110400000	183730000	136
Q9Y3X0	Q9Y3X0	Coiled-coil domain-containing protein 9	CCDC9	1	531	+	0.0383836	1.7492	1.853	33.025	8	8	8	18.1	18.1	18.1	59.702	0	62.985	63035000	22075000	40960000
P50990	P50990	T-complex protein 1 subunit theta	CCT8	1	548	+	0.0227607	1.6818	1.7523	12.248	14	14	14	29.2	29.2	29.2	59.62	0	62.107	252960000	92324000	160640000	14;55;221;276;300;492
Q99653	Q99653	Calcineurin B homologous protein 1	CHP1	1	195	+	1.7137e-06	1.1281	4.2361	116.9	6	6	6	44.6	44.6	44.6	22.456	0	60.375	100490000	44050000	56441000	141;142
P19105;O14950;P24844	P19105;O14950;P24844	Myosin regulatory light chain 12A;Myosin regulatory light chain 12B;Myosin regulatory light polypeptide 9	MYL12A;MYL12B;MYL9	3	NaN	+	0.00668564	2.2599	2.2529	105.94	5	5	5	38	38	38	19.794	0	58.52	119390000	41366000	78028000	24;39;56
P00338	P00338	L-lactate dehydrogenase A chain	LDHA	1	332	+	0.00564708	1.9751	1.9926	23.822	11	11	11	33.7	33.7	33.7	36.688	0	58.283	490970000	155140000	335830000	62;63;276
P24534	P24534	Elongation factor 1-beta	EEF1B2	1	225	+	0.0301148	1.8057	1.703	6.2524	4	4	4	24.4	24.4	24.4	24.763	0	57.433	236300000	64995000	171300000	155
P43490	P43490	Nicotinamide phosphoribosyltransferase	NAMPT	1	491	+	0.00742287	2.3086	2.2291	31.988	12	12	12	37.9	37.9	37.9	55.52	0	53.389	159010000	48349000	110660000	372
P26641	P26641	Elongation factor 1-gamma	EEF1G	1	437	+	0.0358403	1.7799	1.6721	15.324	10	10	10	23.8	23.8	23.8	50.118	0	52.149	437240000	183960000	253280000
Q9Y3Y2	Q9Y3Y2	Chromatin target of PRMT1 protein	CHTOP	1	248	+	0.0475205	1.5246	1.4525	15.187	7	7	7	30.2	30.2	30.2	26.396	0	46.168	1309200000	543770000	765440000	41;59;224;239
Q12931	Q12931	Heat shock protein 75 kDa, mitochondrial	TRAP1	1	704	+	0.00043574	2.5483	2.8794	98.464	6	6	6	10.2	10.2	10.2	80.109	0	42.632	124810000	36371000	88436000
P67936;CON__Q3SX28;P07951	P67936	Tropomyosin alpha-4 chain	TPM4	3	NaN	+	0.0208557	1.9349	1.7676	13.194	13	7	7	35.1	23.8	23.8	28.521	0	42.605	261450000	107970000	153480000
Q16630	Q16630	Cleavage and polyadenylation specificity factor subunit 6	CPSF6	1	551	+	0.0164552	1.8382	2.0477	14.725	6	6	6	16.9	16.9	16.9	59.209	0	39.672	212190000	82409000	129780000	418
P52907	P52907	F-actin-capping protein subunit alpha-1	CAPZA1	1	286	+	0.00491954	2.3539	2.3227	5.4699	6	6	6	33.2	33.2	33.2	32.922	0	34.385	119190000	38258000	80936000	59
Q9ULV4	Q9ULV4	Coronin-1C	CORO1C	1	474	+	0.0135347	1.877	2.0923	12.653	6	6	6	18.1	18.1	18.1	53.248	0	32.967	145000000	73400000	71603000
Q9NYH9	Q9NYH9	U3 small nucleolar RNA-associated protein 6 homolog	UTP6	1	597	+	0.00392711	3.0219	2.374	56.752	7	7	7	14.7	14.7	14.7	70.193	0	32.536	184010000	49147000	134860000
Q27J81	Q27J81	Inverted formin-2	INF2	1	1249	+	0.0470272	1.8972	2.0563	64.009	6	6	6	9.2	9.2	9.2	135.62	0	32.298	48303000	17390000	30912000
Q92688	Q92688	Acidic leucine-rich nuclear phosphoprotein 32 family member B	ANP32B	1	251	+	0.0432719	1.4733	1.6384	18.117	7	7	6	22.7	22.7	17.5	28.787	0	30.675	636860000	245810000	391050000	82
P62266	P62266	40S ribosomal protein S23	RPS23	1	143	+	0.011116	1.8851	1.8767	95.468	6	6	6	30.1	30.1	30.1	15.807	0	30.491	903090000	257400000	645690000
P62857	P62857	40S ribosomal protein S28	RPS28	1	69	+	5.10655e-37	12.201	12.463	183.44	3	3	3	36.2	36.2	36.2	7.8409	0	25.697	1494200000	349380000	1144800000	35
P35268	P35268	60S ribosomal protein L22	RPL22	1	128	+	0.00248985	2.0166	1.79	79.525	5	5	4	27.3	27.3	21.1	14.787	0	24.51	970530000	439590000	530930000
P14625;Q58FF3	P14625	Endoplasmin	HSP90B1	2	NaN	+	0.00182772	2.1523	2.5486	12.627	10	8	8	13	11.2	11.2	92.468	0	24.338	73331000	22817000	50513000
Q06587	Q06587	E3 ubiquitin-protein ligase RING1	RING1	1	406	+	0.0323547	1.874	2.1855	131.41	4	3	3	13.8	10.3	10.3	42.429	0	23.206	42638000	15966000	26672000	30
Q9BQ67	Q9BQ67	Glutamate-rich WD repeat-containing protein 1	GRWD1	1	446	+	0.000408916	2.7506	2.8942	150.69	4	4	4	15.9	15.9	15.9	49.419	0	22.073	111830000	44624000	67205000
P47756	P47756	F-actin-capping protein subunit beta	CAPZB	1	277	+	0.0125624	2.3685	2.1093	33.209	6	6	6	23.8	23.8	23.8	31.35	0	21.767	138490000	40658000	97832000	187
Q7Z4S6	Q7Z4S6	Kinesin-like protein KIF21A	KIF21A	1	1674	+	0.0295864	1.9094	2.2165	63.493	4	4	4	4.2	4.2	4.2	187.18	0	21.31	61694000	22289000	39404000
O43237	O43237	Cytoplasmic dynein 1 light intermediate chain 2	DYNC1LI2	1	492	+	0.000402573	3.6237	3.8014	183.78	4	4	4	12	12	12	54.099	0	21.256	37454000	15646000	21808000
O00232	O00232	26S proteasome non-ATPase regulatory subunit 12	PSMD12	1	456	+	0.0353442	1.7485	1.8721	112.58	7	7	7	18.9	18.9	18.9	52.904	0	20.507	74544000	32153000	42391000	16;177
Q9NYV6;A6NIE6;Q2M238	Q9NYV6;A6NIE6	RNA polymerase I-specific transcription initiation factor RRN3;Putative RRN3-like protein RRN3P2	RRN3;RRN3P2	3	NaN	+	0.0123532	2.438	2.5221	66.309	6	6	6	11.2	11.2	11.2	74.106	0	20.099	58525000	22865000	35660000
P49759	P49759	Dual specificity protein kinase CLK1	CLK1	1	484	+	0.00224761	2.2678	2.5013	57.428	6	6	5	17.8	17.8	14.9	57.29	0	17.927	127690000	32993000	94696000	440
P30740	P30740	Leukocyte elastase inhibitor	SERPINB1	1	379	+	0.0462427	2.2572	2.0621	52.607	4	4	4	14	14	14	42.741	0	17.127	58817000	18040000	40776000
P11586	P11586	C-1-tetrahydrofolate synthase, cytoplasmic;Methylenetetrahydrofolate dehydrogenase;Methenyltetrahydrofolate cyclohydrolase;Formyltetrahydrofolate synthetase;C-1-tetrahydrofolate synthase, cytoplasmic, N-terminally processed	MTHFD1	1	935	+	0.013177	2.159	2.4993	0.88221	6	6	6	8	8	8	101.56	0	16.894	41317000	13534000	27783000	747
Q9H3G5	Q9H3G5	Probable serine carboxypeptidase CPVL	CPVL	1	476	+	0.0174864	2.2366	2.3998	8.7266	5	5	5	11.8	11.8	11.8	54.163	0	16.825	17423000	5853300	11570000
Q01433	Q01433	AMP deaminase 2	AMPD2	1	879	+	0.000404605	3.7573	3.7994	31.263	5	5	5	5.5	5.5	5.5	100.69	0	15.337	28213000	7102000	21111000	804
O00299	O00299	Chloride intracellular channel protein 1	CLIC1	1	241	+	0.0306778	2.0248	1.9048	42.152	5	5	5	32	32	32	26.922	0	15.219	64995000	23990000	41005000
Q1KMD3	Q1KMD3	Heterogeneous nuclear ribonucleoprotein U-like protein 2	HNRNPUL2	1	747	+	0.00134365	2.8532	3.3334	78.275	2	2	2	4.8	4.8	4.8	85.104	0	14.507	32249000	11172000	21078000	493
O14802	O14802	DNA-directed RNA polymerase III subunit RPC1	POLR3A	1	1390	+	0.000701708	3.5035	3.583	41.122	4	4	4	3.5	3.5	3.5	155.64	0	14.442	5317000	1597100	3719800
Q9BZZ5	Q9BZZ5	Apoptosis inhibitor 5	API5	1	524	+	0.000405727	3.9677	3.7983	124.25	3	3	3	8	8	8	59.004	0	14.27	28418000	6434100	21984000
Q9UBB6	Q9UBB6	Neurochondrin	NCDN	1	729	+	0.000202534	3.7997	4.078	197.95	4	4	4	6.7	6.7	6.7	78.863	0	12.798	36666000	22543000	14123000
Q15084	Q15084	Protein disulfide-isomerase A6	PDIA6	1	440	+	0.0116083	2.5625	2.5441	52.405	3	3	3	8.9	8.9	8.9	48.121	0	10.883	32125000	9429000	22696000
Q14512	Q14512	Fibroblast growth factor-binding protein 1	FGFBP1	1	234	+	0.00232923	3.2742	3.1266	22.932	2	2	2	11.1	11.1	11.1	26.264	0	9.8593	22141000	6125500	16016000
Q6UX04	Q6UX04	Peptidyl-prolyl cis-trans isomerase CWC27 homolog	CWC27	1	472	+	0.0423665	1.8583	2.0923	78.394	2	2	2	6.8	6.8	6.8	53.846	0	9.3645	18503000	7791500	10711000
Q9H7D0	Q9H7D0	Dedicator of cytokinesis protein 5	DOCK5	1	1870	+	0.00102147	3.174	3.438	102.77	4	4	4	2.5	2.5	2.5	215.31	0	8.4919	22005000	4782800	17222000
P15170	P15170	Eukaryotic peptide chain release factor GTP-binding subunit ERF3A	GSPT1	1	499	+	0.0199657	2.3843	2.3534	78.362	4	4	3	11.8	11.8	9.8	55.755	0	8.3161	18456000	8299300	10157000	334;335
Q9P2J5	Q9P2J5	Leucine--tRNA ligase, cytoplasmic	LARS	1	1176	+	0.0324107	1.9764	2.1849	38.411	3	3	3	3.4	3.4	3.4	134.46	0	8.0348	6731000	1952900	4778100
Q9Y2X7	Q9Y2X7	ARF GTPase-activating protein GIT1	GIT1	1	761	+	0.00137046	2.3805	2.6146	127.05	3	3	3	5.3	5.3	5.3	84.34	0	7.8891	136670000	122070000	14596000
Q9Y285	Q9Y285	Phenylalanine--tRNA ligase alpha subunit	FARSA	1	508	+	0.000528421	3.0448	3.6939	140.04	2	2	2	4.9	4.9	4.9	57.563	0	7.6209	30770000	15975000	14795000
P41223	P41223	Protein BUD31 homolog	BUD31	1	144	+	0.0154481	2.6559	2.4433	34.107	3	3	3	20.8	20.8	20.8	17	0	7.2323	41147000	11706000	29440000
Q16880	Q16880	2-hydroxyacylsphingosine 1-beta-galactosyltransferase	UGT8	1	541	+	0.000857315	3.3545	3.5054	172.38	2	2	2	5.5	5.5	5.5	61.437	0	6.9632	12161000	4453600	7707700
P22234	P22234	Multifunctional protein ADE2;Phosphoribosylaminoimidazole-succinocarboxamide synthase;Phosphoribosylaminoimidazole carboxylase	PAICS	1	425	+	0.0496058	2.246	2.0379	19.857	2	2	2	5.6	5.6	5.6	47.079	0	6.9356	9685600	2528500	7157100
Q9BZD4	Q9BZD4	Kinetochore protein Nuf2	NUF2	1	464	+	4.03001e-37	53.5	47.676	11.668	2	2	2	5	5	5	54.303	0.00093809	4.7755	137760000	1948000	135810000

## Sheet: anti-sense RNA "specific"
Protein IDs	Majority protein IDs	Protein names	Gene names	Number of proteins	Sequence lengths	Ratio H/L B significant	Ratio H/L Significance B	Ratio H/L	Ratio H/L normalized	Ratio H/L variability [%]	Peptides	Razor + unique peptides	Unique peptides	Sequence coverage [%]	Unique + razor sequence coverage [%]	Unique sequence coverage [%]	Mol. weight [kDa]	Q-value	Score	Intensity	Intensity L	Intensity H	Oxidation (M) site positions
Q5JTH9	Q5JTH9	RRP12-like protein	RRP12	1	1297	+	0.0492234	0.59946	0.66498	24.282	36	36	35	31.2	31.2	31.2	143.7	0	323.31	4055500000	2556000000	1499500000	79;307;601;649;884;973;986;1178;1182
O95602	O95602	DNA-directed RNA polymerase I subunit RPA1	POLR1A	1	1720	+	0.0382798	0.58645	0.65145	18.279	48	48	48	36.7	36.7	36.7	194.81	0	323.31	1714000000	1089900000	624090000	230;345;496;512;594;654;1123;1239;1253;1263;1264;1672;1686
P17844	P17844	Probable ATP-dependent RNA helicase DDX5	DDX5	1	614	+	0.0216428	0.57913	0.62346	20.43	36	36	30	50.7	50.7	42.2	69.147	0	323.31	13149000000	8312800000	4836000000	106;134;253;256;277;333;337;369
Q9H0S4	Q9H0S4	Probable ATP-dependent RNA helicase DDX47	DDX47	1	455	+	0.0137843	0.60236	0.60353	13.644	18	18	18	43.5	43.5	43.5	50.646	0	282.59	3039500000	1947700000	1091800000	173;182;208;297;397;398
Q9BUJ2	Q9BUJ2	Heterogeneous nuclear ribonucleoprotein U-like protein 1	HNRNPUL1	1	856	+	7.27258e-14	0.20405	0.22629	29.609	22	22	22	28.5	28.5	28.5	95.737	0	239.94	7925400000	6479500000	1445900000	131;141;352;459;518;561
O00541	O00541	Pescadillo homolog	PES1	1	588	+	0.0472391	0.63027	0.66271	12.417	28	28	28	45.4	45.4	45.4	68.002	0	218.76	4376600000	2942200000	1434400000	169;306;504;539;540
Q3B726	Q3B726	DNA-directed RNA polymerase I subunit RPA43	TWISTNB	1	338	+	0.00118808	0.52219	0.47246	24.231	11	11	11	33.4	33.4	33.4	37.432	0	203.57	408890000	283350000	125540000
Q92841	Q92841	Probable ATP-dependent RNA helicase DDX17	DDX17	1	729	+	0.00126948	0.4884	0.52024	25.683	25	19	19	39	31.8	31.8	80.272	0	202.89	2072500000	1314600000	757960000	80;211;330;333;354;549
Q9Y2T2	Q9Y2T2	AP-3 complex subunit mu-1	AP3M1	1	418	+	8.76133e-05	0.4918	0.45375	21.95	15	15	12	53.6	53.6	46.4	46.939	0	202	2487000000	1791500000	695510000	215;223;314;321;394
P40938	P40938	Replication factor C subunit 3	RFC3	1	356	+	0.0435285	0.64483	0.61845	25.059	13	13	13	42.7	42.7	42.7	40.556	0	193.22	694740000	457710000	237030000	111;314;347;354;355
Q96AG4	Q96AG4	Leucine-rich repeat-containing protein 59	LRRC59	1	307	+	0.0111351	0.53552	0.59468	25.845	11	11	11	32.9	32.9	32.9	34.93	0	192.59	2070800000	1547100000	523770000
Q00577	Q00577	Transcriptional activator protein Pur-alpha	PURA	1	322	+	1.50826e-05	0.40593	0.41923	13.952	8	8	8	34.5	34.5	34.5	34.91	0	177.49	1303600000	1014700000	288860000
Q9BYG3	Q9BYG3	MKI67 FHA domain-interacting nucleolar phosphoprotein	NIFK	1	293	+	0.00902169	0.63656	0.58628	22.41	15	15	15	51.2	51.2	51.2	34.222	0	161.71	2072700000	1269300000	803380000	106
P35249	P35249	Replication factor C subunit 4	RFC4	1	363	+	0.0125659	0.58879	0.59965	64.867	13	13	13	41.3	41.3	41.3	39.681	0	160.16	1176500000	756990000	419510000	155
Q8IY37	Q8IY37	Probable ATP-dependent RNA helicase DHX37	DHX37	1	1157	+	0.00802717	0.4996	0.58175	20.618	23	23	23	23.8	23.8	23.8	129.54	0	155.37	1084600000	563020000	521560000	110;712;775;914;946
P40937	P40937	Replication factor C subunit 5	RFC5	1	340	+	0.0364743	0.6288	0.64894	18.241	17	17	17	60.9	60.9	60.9	38.496	0	152.93	1699800000	1039300000	660460000	86;130;182;213;225;254
Q8IWS0	Q8IWS0	PHD finger protein 6	PHF6	1	365	+	0.0346196	0.70405	0.60576	12.736	9	9	9	24.9	24.9	24.9	41.29	0	125.66	893510000	530040000	363470000
P56182	P56182	Ribosomal RNA processing protein 1 homolog A	RRP1	1	461	+	0.0204199	0.60687	0.62079	34.152	14	14	14	30.4	30.4	30.4	52.839	0	124.74	3150100000	2067600000	1082500000	124;310
O15160	O15160	DNA-directed RNA polymerases I and III subunit RPAC1	POLR1C	1	346	+	0.0103355	0.59962	0.59167	15.643	10	10	10	42.2	42.2	42.2	39.249	0	123.89	1378100000	888110000	489990000	10;87
Q9BV38	Q9BV38	WD repeat-containing protein 18	WDR18	1	432	+	0.027168	0.69079	0.63421	21.629	14	14	14	36.1	36.1	36.1	47.405	0	101.51	6728300000	3842600000	2885800000	325
P55084	P55084	Trifunctional enzyme subunit beta, mitochondrial;3-ketoacyl-CoA thiolase	HADHB	1	474	+	0.0048566	0.62138	0.56324	19.868	21	21	21	48.3	48.3	48.3	51.294	0	98.805	1201300000	742790000	458540000	75;183;223;289;329;341;393;403
O15446	O15446	DNA-directed RNA polymerase I subunit RPA34	CD3EAP	1	510	+	0.0160637	0.52646	0.56771	10.136	9	9	9	34.5	34.5	34.5	54.985	0	90.486	491090000	336920000	154160000	299
P19388	P19388	DNA-directed RNA polymerases I, II, and III subunit RPABC1	POLR2E	1	210	+	0.0426592	0.76233	0.65718	12.389	9	9	9	44.3	44.3	44.3	24.551	0	84.012	992140000	537640000	454490000	1;110;121
O00560	O00560	Syntenin-1	SDCBP	1	298	+	1.25671e-05	0.3825	0.36875	12.348	7	7	7	45	45	45	32.444	0	71.626	303980000	221920000	82067000	57;92;291
Q92572	Q92572	AP-3 complex subunit sigma-1	AP3S1	1	193	+	0.0152061	0.63213	0.56522	17.1	8	8	8	48.2	48.2	48.2	21.732	0	64.679	622890000	365400000	257490000	123;125;128;134;168
Q92499	Q92499	ATP-dependent RNA helicase DDX1	DDX1	1	740	+	5.7343e-07	0.19845	0.2176	69.947	10	10	10	18.4	18.4	18.4	82.431	0	63.687	206430000	180680000	25749000	152;484
Q96EY4	Q96EY4	Translation machinery-associated protein 16	TMA16	1	203	+	0.0275744	0.69671	0.63493	9.6301	7	7	7	35	35	35	23.864	0	63.549	1231200000	781780000	449430000
O95470	O95470	Sphingosine-1-phosphate lyase 1	SGPL1	1	568	+	0.0311999	0.55734	0.60022	25.487	15	15	15	31.7	31.7	31.7	63.523	0	62.826	327330000	207700000	119630000	136;528
P13489	P13489	Ribonuclease inhibitor	RNH1	1	461	+	1.35974e-57	0.029518	0.028507	126.46	6	6	6	13.9	13.9	13.9	49.973	0	60.114	605170000	588520000	16656000
Q9GZS1	Q9GZS1	DNA-directed RNA polymerase I subunit RPA49	POLR1E	1	481	+	0.00274104	0.5277	0.49879	71.646	9	9	9	23.3	23.3	23.3	53.961	0	55.315	515350000	359710000	155640000
Q9P2E9	Q9P2E9	Ribosome-binding protein 1	RRBP1	1	1410	+	0.033082	0.35538	0.38767	29.947	7	7	7	7.2	7.2	7.2	152.47	0	53.172	43757000	31665000	12092000
Q68CR1	Q68CR1	Protein sel-1 homolog 3	SEL1L3	1	1132	+	0.0185041	0.39401	0.48389	3.9715	7	7	7	11.1	11.1	11.1	128.57	0	52.512	156830000	105690000	51143000	517;698
Q9BT30	Q9BT30	Alpha-ketoglutarate-dependent dioxygenase alkB homolog 7, mitochondrial	ALKBH7	1	221	+	3.40768e-10	0.13102	0.14784	165.56	2	2	2	14	14	14	24.516	0	51.246	129740000	106440000	23300000
P42695	P42695	Condensin-2 complex subunit D3	NCAPD3	1	1498	+	0.00397234	0.24813	0.28427	103.88	12	12	12	10	10	10	168.89	0	48.333	56159000	42290000	13869000
P49411	P49411	Elongation factor Tu, mitochondrial	TUFM	1	452	+	0.00262063	0.40727	0.39715	58.624	8	8	8	21.7	21.7	21.7	49.541	0	46.179	169020000	98832000	70192000	308;442
O75419	O75419	Cell division control protein 45 homolog	CDC45	1	566	+	0.0448469	0.49992	0.53776	66.91	7	7	7	13.8	13.8	13.8	65.568	0	42.448	140580000	87562000	53020000	169;318
Q9NUL7	Q9NUL7	Probable ATP-dependent RNA helicase DDX28	DDX28	1	540	+	0.0321161	0.4947	0.51597	16.507	12	12	12	31.1	31.1	31.1	59.58	0	40.578	97670000	73364000	24307000
O00442	O00442	RNA 3-terminal phosphate cyclase	RTCA	1	366	+	2.46399e-07	0.22501	0.2073	11.862	6	6	6	23	23	23	39.336	0	40.165	212810000	178600000	34200000	129;280
Q6DKI1	Q6DKI1	60S ribosomal protein L7-like 1	RPL7L1	1	246	+	0.00371956	0.54724	0.50926	31.543	9	9	9	33.7	33.7	33.7	28.661	0	40.015	686670000	380170000	306510000
Q8IV48	Q8IV48	3-5 exoribonuclease 1	ERI1	1	349	+	0.0199168	0.59065	0.57774	29.435	9	9	9	25.2	25.2	25.2	40.063	0	37.804	598160000	362210000	235950000	235;280
P23526	P23526	Adenosylhomocysteinase	AHCY	1	432	+	6.69235e-05	0.17954	0.17978	141.05	4	4	4	7.4	7.4	7.4	47.716	0	37.797	45518000	36008000	9509700
Q99442	Q99442	Translocation protein SEC62	SEC62	1	399	+	0.00952364	0.5817	0.54503	33.845	5	5	5	11.8	11.8	11.8	45.861	0	37.191	375360000	240510000	134850000	365
O75529	O75529	TAF5-like RNA polymerase II p300/CBP-associated factor-associated factor 65 kDa subunit 5L	TAF5L	1	589	+	0.0488616	0.52576	0.54369	66.593	7	7	7	15.8	15.8	15.8	66.155	0	36.197	164000000	97272000	66730000	126
Q8NCK3	Q8NCK3	Zinc finger protein 485	ZNF485	1	441	+	0.0275554	0.87646	0.37621	50.145	5	4	4	12.2	10.2	10.2	50.28	0	34.547	43144000	28072000	15072000
O75818	O75818	Ribonuclease P protein subunit p40	RPP40	1	363	+	0.000353464	0.35321	0.33496	9.6831	6	6	6	23.7	23.7	23.7	41.833	0	33.681	72394000	52240000	20154000
Q9HAU5	Q9HAU5	Regulator of nonsense transcripts 2	UPF2	1	1272	+	0.0233833	0.43628	0.49697	36.659	12	12	12	12.5	12.5	12.5	147.81	0	33.308	121130000	88560000	32571000
Q86W42	Q86W42	THO complex subunit 6 homolog	THOC6	1	341	+	0.000603801	0.36352	0.34972	21.888	7	7	7	26.4	26.4	26.4	37.535	0	33.101	116210000	81010000	35203000
Q9BVJ6	Q9BVJ6	U3 small nucleolar RNA-associated protein 14 homolog A	UTP14A	1	771	+	0.0157355	0.55485	0.56677	26.913	7	7	5	11.5	11.5	8.7	87.977	0	30.619	483760000	299620000	184140000
Q9Y3I0	Q9Y3I0	tRNA-splicing ligase RtcB homolog	RTCB	1	505	+	1.17592e-08	0.18392	0.17594	63.006	7	7	7	19.2	19.2	19.2	55.21	0	29.529	183040000	149580000	33456000	30;468
Q9Y224	Q9Y224	UPF0568 protein C14orf166	C14orf166	1	244	+	1.81528e-10	0.15089	0.14356	21.938	6	6	6	27	27	27	28.068	0	29.481	131920000	113690000	18230000	135
Q12894	Q12894	Interferon-related developmental regulator 2	IFRD2	1	506	+	0.0126346	0.38117	0.46405	76.416	4	4	4	11.5	11.5	11.5	54.813	0	28.58	88951000	62290000	26661000
Q49A26	Q49A26	Putative oxidoreductase GLYR1	GLYR1	1	553	+	0.0230419	0.65479	0.5848	23.616	7	7	7	16.3	16.3	16.3	60.556	0	28.247	231370000	138760000	92609000	192;193;197;544
Q96GC5	Q96GC5	39S ribosomal protein L48, mitochondrial	MRPL48	1	212	+	0.00449493	0.43029	0.41782	163.16	4	4	4	21.7	21.7	21.7	23.934	0	27.434	129260000	77624000	51631000
Q9H8G1	Q9H8G1	Zinc finger protein 430	ZNF430	1	570	+	0.0301191	0.54257	0.512	14.39	7	7	1	16.1	16.1	2.1	66.318	0	24.62	121200000	73522000	47675000
Q96FV9	Q96FV9	THO complex subunit 1	THOC1	1	657	+	0.00549147	0.38262	0.42604	72.033	4	4	4	7.5	7.5	7.5	75.665	0	24.332	62591000	45041000	17550000	308;594
Q16401	Q16401	26S proteasome non-ATPase regulatory subunit 5	PSMD5	1	504	+	4.95844e-05	0.15079	0.1746	144.97	6	6	6	15.5	15.5	15.5	56.195	0	22.823	31107000	18295000	12812000
P78345	P78345	Ribonuclease P protein subunit p38	RPP38	1	283	+	0.0216949	0.4615	0.4927	50.017	6	6	6	27.9	27.9	27.9	31.834	0	22.711	88943000	58576000	30367000
Q99584	Q99584	Protein S100-A13	S100A13	1	98	+	0.00535765	0.46029	0.42501	26.843	3	3	3	33.7	33.7	33.7	11.471	0	22.244	97519000	62716000	34802000
Q8TAE8	Q8TAE8	Growth arrest and DNA damage-inducible proteins-interacting protein 1	GADD45GIP1	1	222	+	0.0472735	0.41346	0.41204	65.639	5	5	5	33.3	33.3	33.3	25.384	0	21.806	42118000	31184000	10934000	99;128;131
Q96IR2;Q9NV72;Q0VGE8;Q8N782;A6NHJ4;Q9H963;Q96NL3;Q9P0L1;Q9UJW7;A8MXY4	Q96IR2;Q9NV72	Zinc finger protein 845;Zinc finger protein 701	ZNF845;ZNF701	10	NaN	+	0.00907344	0.45047	0.44815	87.227	7	6	1	14.1	13.2	0.9	113.13	0	21.124	114770000	69122000	45648000
Q05639	Q05639	Elongation factor 1-alpha 2	EEF1A2	1	463	+	0.00150127	0.24385	0.25168	11.895	9	2	2	22.7	8.6	8.6	50.47	0	20.105	41574000	33314000	8260000
Q00059	Q00059	Transcription factor A, mitochondrial	TFAM	1	246	+	0.000974191	0.25036	0.23914	102.24	6	6	6	26.4	26.4	26.4	29.096	0	19.884	50971000	40814000	10157000	127
Q9NSI2	Q9NSI2	Protein FAM207A	FAM207A	1	230	+	0.0118135	0.49978	0.46073	22.73	6	6	6	31.7	31.7	31.7	25.456	0	19.325	109760000	76894000	32871000
O95707	O95707	Ribonuclease P protein subunit p29	POP4	1	220	+	0.0277641	0.57947	0.50706	11.725	5	5	5	19.1	19.1	19.1	25.424	0	18.787	204230000	127930000	76302000
Q9Y2G8	Q9Y2G8	DnaJ homolog subfamily C member 16	DNAJC16	1	782	+	0.0134399	0.31756	0.33665	150.87	5	5	5	12	12	12	90.59	0	18.759	32046000	20904000	11142000
P20908	P20908	Collagen alpha-1(V) chain	COL5A1	1	1838	+	4.36624e-07	0.10908	0.11566	7.5496	4	4	4	2.9	2.9	2.9	183.56	0	18.52	37746000	37007000	738980	1728;1816
Q8NEM7	Q8NEM7	Transcription factor SPT20 homolog	SUPT20H	1	779	+	0.00365309	0.27233	0.28119	70.521	4	4	4	6	6	6	85.788	0	18.127	33820000	25781000	8039000
Q8IXK0;Q8NDX5	Q8IXK0	Polyhomeotic-like protein 2	PHC2	2	NaN	+	0.0276187	0.38153	0.37635	67.287	6	6	6	7.9	7.9	7.9	90.712	0	17.983	42425000	27288000	15137000
Q8NI60	Q8NI60	Chaperone activity of bc1 complex-like, mitochondrial	ADCK3	1	647	+	0.0013022	0.34745	0.37313	106.71	5	5	5	8.8	8.8	8.8	71.949	0	17.877	90691000	31177000	59514000
Q96QR8	Q96QR8	Transcriptional activator protein Pur-beta	PURB	1	312	+	0.00655048	0.38466	0.43355	3.6285	3	3	3	26.3	26.3	26.3	33.24	0	16.909	66372000	46742000	19630000
Q52LJ0	Q52LJ0	Protein FAM98B	FAM98B	1	330	+	0.0165666	0.36826	0.34737	7.1309	2	2	2	7.6	7.6	7.6	37.19	0	16.532	19185000	16104000	3081000	197
P08670	P08670	Vimentin	VIM	1	466	+	3.22589e-16	0.094433	0.083622	69.189	3	2	2	6.2	4.3	4.3	53.651	0	16.361	79525000	75257000	4267200
O94766	O94766	Galactosylgalactosylxylosylprotein 3-beta-glucuronosyltransferase 3	B3GAT3	1	335	+	0.00629232	0.31459	0.30226	58.53	4	4	4	18.8	18.8	18.8	37.121	0	14.532	23919000	17929000	5990000
Q9Y450	Q9Y450	HBS1-like protein	HBS1L	1	684	+	0.0333548	0.37055	0.3882	38.961	3	3	3	9.1	9.1	9.1	75.472	0	13.881	14713000	10939000	3773200
O75346;P35789	O75346	Zinc finger protein 253	ZNF253	2	NaN	+	0.000603839	0.24108	0.22642	185.74	3	2	2	8	4.4	4.4	57.602	0	13.674	41940000	35896000	6043500
P05997	P05997	Collagen alpha-2(V) chain	COL5A2	1	1499	+	1.13514e-09	0.16403	0.15657	48.117	3	3	3	2.4	2.4	2.4	144.91	0	13.244	80888000	73176000	7712000	1366
Q9P2N6	Q9P2N6	KAT8 regulatory NSL complex subunit 3	KANSL3	1	904	+	0.000307302	0.18802	0.21023	126.48	2	2	2	4.1	4.1	4.1	95.991	0	12.452	16718000	13730000	2987700
Q9Y3D0	Q9Y3D0	Mitotic spindle-associated MMXD complex subunit MIP18	FAM96B	1	163	+	0.00179546	0.25178	0.25719	76.942	3	3	3	36.8	36.8	36.8	17.663	0	11.756	49308000	33475000	15833000
Q8WUM4	Q8WUM4	Programmed cell death 6-interacting protein	PDCD6IP	1	868	+	0.00979154	0.29726	0.3215	97.807	4	4	4	8.5	8.5	8.5	96.022	0	11.747	25097000	14833000	10264000
P62875	P62875	DNA-directed RNA polymerases I, II, and III subunit RPABC5	POLR2L	1	67	+	7.72519e-06	0.24983	0.25519	39.938	2	2	2	29.9	29.9	29.9	7.645	0	11.501	111200000	80615000	30583000	48
Q76FK4	Q76FK4	Nucleolar protein 8	NOL8	1	1167	+	0.00653385	0.31661	0.30382	127.48	4	4	4	3.5	3.5	3.5	131.61	0	10.785	49604000	32618000	16986000
P06702	P06702	Protein S100-A9	S100A9	1	114	+	1.03602e-08	0.091397	0.087551	8.0081	2	2	2	24.6	24.6	24.6	13.242	0	10.52	23376000	22063000	1313100
P78559;P46821	P78559	Microtubule-associated protein 1A;MAP1A heavy chain;MAP1 light chain LC2	MAP1A	2	NaN	+	4.95778e-06	0.23838	0.24805	157.38	3	3	3	1.2	1.2	1.2	305.48	0	10.222	166370000	150470000	15906000
Q86TJ2	Q86TJ2	Transcriptional adapter 2-beta	TADA2B	1	420	+	0.00851132	0.5743	0.58401	88.495	3	3	3	6.9	6.9	6.9	48.47	0	10.102	2324800000	883280000	1441600000
Q9H0U6	Q9H0U6	39S ribosomal protein L18, mitochondrial	MRPL18	1	180	+	5.40871e-05	0.29219	0.29108	145.96	2	2	2	12.2	12.2	12.2	20.576	0	9.6217	64677000	44434000	20243000	165
Q9H845	Q9H845	Acyl-CoA dehydrogenase family member 9, mitochondrial	ACAD9	1	621	+	0.000234068	0.4681	0.47586	96.407	4	4	4	8.2	8.2	8.2	68.76	0	9.1161	3137100000	2602500000	534650000
Q9NUI1	Q9NUI1	Peroxisomal 2,4-dienoyl-CoA reductase	DECR2	1	292	+	0.0340932	0.4221	0.38962	44.842	3	3	3	13	13	13	30.777	0	8.0104	25848000	18464000	7384400
A6NHQ2	A6NHQ2	rRNA/tRNA 2-O-methyltransferase fibrillarin-like protein 1	FBLL1	1	334	+	2.52716e-24	0.11652	0.10265	63.842	3	2	2	6.9	3.6	3.6	34.803	0	7.5911	750300000	715300000	35000000
P62318	P62318	Small nuclear ribonucleoprotein Sm D3	SNRPD3	1	126	+	0.00602749	0.61993	0.57101	83.516	2	2	2	15.1	15.1	15.1	13.916	0	6.7939	2011900000	1122300000	889590000	76
Q96MF7	Q96MF7	E3 SUMO-protein ligase NSE2	NSMCE2	1	247	+	0.0487194	0.42833	0.41423	105.09	2	2	2	13.8	13.8	13.8	27.932	0	6.184	25756000	17522000	8234700
Q9NPD3	Q9NPD3	Exosome complex component RRP41	EXOSC4	1	245	+	0.0047342	0.29925	0.29091	62.126	2	2	2	9	9	9	26.383	0	6.162	15438000	11513000	3925200
Q6P1K8;Q13888	Q6P1K8;Q13888	General transcription factor IIH subunit 2-like protein;General transcription factor IIH subunit 2	GTF2H2C;GTF2H2	2	NaN	+	0.00115575	0.26924	0.24397	33.497	2	2	2	5.8	5.8	5.8	44.452	0	5.7508	29098000	23191000	5907300
P22492	P22492	Histone H1t	HIST1H1T	1	207	+	0.0346622	0.42242	0.3907	33.693	5	2	2	18.4	10.6	10.6	22.019	0.00094162	4.8886	9998100	6685100	3313000
Q6ZN06;Q5VIY5;Q7L2R6;P17035;P0CJ79;Q9UKT9;Q2VY69;Q9NYT6;Q9C0G0	Q6ZN06;Q5VIY5;Q7L2R6;P17035;P0CJ79	Zinc finger protein 813;Zinc finger protein 468;Zinc finger protein 765;Zinc finger protein 28;Zinc finger protein 888	ZNF813;ZNF468;ZNF765;ZNF28;ZNF888	9	NaN	+	1.7442e-05	0.16437	0.15823	2.1167	5	2	2	15.9	3.1	3.1	71.72	0.00092507	4.556	44688000	38399000	6289400
P48730;P49674	P48730;P49674	Casein kinase I isoform delta;Casein kinase I isoform epsilon	CSNK1D;CSNK1E	2	NaN	+	0.0233061	0.4846	0.49678	182.03	2	2	2	5.5	5.5	5.5	47.33	0.0017778	3.7692	73938000	60629000	13309000
Q12912	Q12912	Lymphoid-restricted membrane protein;Processed lymphoid-restricted membrane protein	LRMP	1	555	+	2.11196e-41	0.048932	0.049627	155.32	2	2	2	2.9	2.9	2.9	62.121	0.0042882	3.214	374680000	332620000	42056000
Q8IWA0	Q8IWA0	WD repeat-containing protein 75	WDR75	1	830	+	1.07069e-05	0.3458	0.36593	74.365	2	2	2	3.9	3.9	3.9	94.498	0.0055108	3.0128	245690000	181010000	64683000
P17066;P48741	P17066;P48741	Heat shock 70 kDa protein 6;Putative heat shock 70 kDa protein 7	HSPA6;HSPA7	2	NaN	+	8.69459e-06	0.15917	0.14858	73.329	5	1	1	10.1	1.7	1.7	71.027	0.0062919	2.8632	25860000	24405000	1454300
