# Supplementary material for: LncRNA GLCC1 promotes colorectal carcinogenesis and glucose metabolism by stabilizing c-Myc
Source: Nat Commun. 2019 Aug 2;10:3499. doi: 10.1038/s41467-019-11447-8 (PMC6677832; doi:10.1038/s41467-019-11447-8)
Supplement: Supplementary file 8 — Supplementary Data 6 [file 41467_2019_11447_MOESM8_ESM.xlsx]

## Sheet: sheet 1
Supplementary Data 6. Differential binding genes of c-Myc promoter occupancy in DLD-1 cells transfected with control shRNA and LncGLCC1 shRNA
chrome	start	end	peak	refseqID	Gene_Symbol	distance	score
chr12	121138595	121139853	region_174	NM_014730	MLEC	14298	0.342351
chr14	95088624	95088847	region_211	NR_015340	SERPINA13P	-18326	0.291405
chr14	95089600	95090391	region_212	NR_015340	SERPINA13P	-17066	0.306469
chr19	45451595	45452813	region_313	NM_000483	APOC2	2966	0.538677
chr6	33267478	33268362	region_500	NM_001243738	RGL2	755	0.588487
chr9	135894729	135896018	region_578	NM_001286709	GTF3C5	-10688	0.395533
chr2	209100997	209101905	region_347	NM_001282386	IDH1	-17731	0.298424
chr4	74274227	74274524	region_435	NM_000477	ALB	4404	0.508566
chr4	74279017	74279592	region_436	NM_000477	ALB	9333	0.417563
chr4	74282894	74283390	region_437	NM_000477	ALB	13171	0.358137
chr4	74283707	74284031	region_438	NM_000477	ALB	13898	0.347872
chr4	74285071	74285467	region_439	NM_000477	ALB	15298	0.328927
chr4	74286058	74287108	region_440	NM_000477	ALB	16612	0.312085
chr6	43272174	43273184	region_502	NM_153320	SLC22A7	6682	0.464274
chr19	45411752	45412649	region_311	NR_028412	APOC1P1	-17859	0.2969
chr19	45422354	45422605	region_312	NR_028412	APOC1P1	-7580	0.447893
chr14	21485046	21485923	region_187	NM_201536	NDRG2	-8451	0.432558
chr14	21485046	21485923	region_187	NM_201535	NDRG2	-8451	0.432558
chr12	56553316	56553515	region_157	NM_002475	MYL6B	7212	0.454535
chr12	56554992	56555360	region_158	NM_002475	MYL6B	8973	0.423619
chr8	144662183	144662399	region_557	NM_001130057	EEF1D	-17267	0.304014
chr1	150546917	150548880	region_29	NM_001197320	MCL1	-4316	0.510359
chr8	145648994	145649298	region_559	NM_016208	VPS28	-4800	0.500574
chr19	49994966	49995529	region_318	NR_029703	MIR150	-8878	0.425232
chr1	155106420	155107300	region_36	NM_018845	SLC50A1	-1427	0.572879
chr8	144662183	144662399	region_557	NM_145201	NAPRT	1770	0.565073
chr11	2016144	2017071	region_103	NR_126400	LINC01219	4282	0.511054
chr11	2017929	2019004	region_104	NR_126400	LINC01219	6141	0.474431
chr19	18390570	18391661	region_304	NR_036155	MIR3188	-1771	0.565051
chr1	8071867	8074554	region_2	NM_018948	ERRFI1	-13183	0.357965
chr20	4680698	4681771	region_358	NM_001080123	PRNP	14078	0.345377
chr14	21485046	21485923	region_187	NM_001282212	NDRG2	-8320	0.43483
chr19	582773	583477	region_288	NM_198589	BSG	10672	0.395787
chr20	44526997	44527711	region_368	NM_001242920	PLTP	-13649	0.351354
chr22	23237522	23237998	region_380	NM_001256296	IGLL5	7801	0.443951
chr22	23248558	23248872	region_381	NM_001256296	IGLL5	18756	0.286436
chr8	22279029	22280250	region_542	NM_001243974	PPP3CC	-18843	0.285441
chr17	7128231	7128585	region_250	NM_001284518	PHF23	-13841	0.348666
chr19	49468504	49469173	region_316	NR_027882	BAX	10722	0.394996
chr19	49469329	49470280	region_317	NR_027882	BAX	11688	0.380024
chr6	109687741	109689558	region_508	NM_001142403	CD164	-15113	0.33137
chr17	18230981	18231864	region_254	NM_004618	TOP3A	13101	0.359141
chr17	4848985	4849584	region_249	NM_053013	ENO3	-5099	0.494623
chr16	72110030	72111096	region_244	NM_017853	TXNL4B	-16976	0.307574
chrY	21153105	21154622	region_599	NR_117089	CD24	-1099	0.580445
chr16	55539492	55540139	region_238	NM_017839	LPCAT2	-3097	0.535861
chr22	39711369	39711565	region_388	NM_001033853	RPL3	-4203	0.512671
chrX	153670872	153671825	region_598	NM_001183	ATP6AP1	14371	0.341352
chr12	6879429	6880312	region_142	NM_005439	MLF2	17788	0.297744
chr1	155106420	155107300	region_36	NM_001287590	SLC50A1	-959	0.583705
chr12	16516701	16517362	region_147	NM_001260512	MGST1	16455	0.314051
chr11	10818646	10819449	region_108	NM_001418	EIF4G2	-11535	0.382357
chr12	16516701	16517362	region_147	NM_001267598	MGST1	16455	0.314051
chr15	44085792	44086547	region_223	NM_001018108	SERF2	2130	0.556994
chr6	33267478	33268362	region_500	NM_172209	TAPBP	-14244	0.343091
chr17	79801040	79802058	region_281	NM_207368	FAM195B	10379	0.400453
chr1	9938	10543	region_0	NR_106918	MIR6859-1	-7196	0.454826
chr14	23315599	23316842	region_189	NM_181305	MRPL52	17129	0.305697
chr1	150237644	150239096	region_28	NM_001301042	C1orf54	-6831	0.461515
chrX	153670872	153671825	region_598	NR_103768	LOC158960	14523	0.339283
chr1	59247433	59249067	region_20	NR_034015	LINC01135	-2572	0.547233
chr14	21485046	21485923	region_187	NM_001282215	NDRG2	-8451	0.432558
chr15	44085792	44086547	region_223	NM_001199875	SERF2	1996	0.559988
chrX	53039507	53039807	region_584	NM_001242493	FAM156A	15006	0.332791
chr1	153507072	153507345	region_32	NR_125947	LOC101928034	-11009	0.390487
chr17	7529606	7529952	region_251	NM_133491	SAT2	-1415	0.573154
chr2	177065653	177066212	region_341	NR_106991	MIR7704	12362	0.369916
chr11	1773758	1775236	region_102	NM_001909	CTSD	-10725	0.394948
chr19	58862780	58863080	region_320	NM_198458	ZNF497	-11284	0.386215
chr19	58863647	58863962	region_321	NM_198458	ZNF497	-10410	0.399956
chr3	50257474	50258370	region_395	NM_001282619	GNAI2	-6197	0.473369
chr19	42373043	42373287	region_310	NM_198977	ARHGEF1	-14101	0.345059
chrX	153670872	153671825	region_598	NM_004699	FAM50A	-1124	0.579865
chr20	44526997	44527711	region_368	NM_001167594	CTSA	7764	0.444609
chr11	62392463	62393313	region_122	NR_109991	B3GAT3	3241	0.532784
chr8	144662183	144662399	region_557	NM_001195203	EEF1D	-17554	0.300544
chr14	94843108	94844134	region_203	NM_001127705	SERPINA1	-13408	0.354758
chr14	94844144	94845334	region_204	NM_001127705	SERPINA1	-12290	0.370983
chr14	94845796	94846011	region_205	NM_001127705	SERPINA1	-11126	0.388664
chr14	94847207	94847761	region_206	NM_001127705	SERPINA1	-9545	0.414037
chr14	94848923	94849851	region_207	NM_001127705	SERPINA1	-7642	0.446784
chr17	76167774	76168779	region_277	NM_001145526	AFMID	-15121	0.331264
chr22	38879442	38880542	region_387	NM_016657	KDELR3	15926	0.320767
chr20	34633584	34634667	region_366	NR_027451	LINC00657	-4757	0.501436
chr19	13054467	13055262	region_298	NM_001270362	RAD23A	-1763	0.565231
chr1	228285520	228286911	region_66	NM_181462	MRPL55	-10798	0.393797
chr12	16516701	16517362	region_147	NM_020300	MGST1	16455	0.314051
chr8	146015154	146015418	region_560	NR_106909	MIR6850	-2090	0.557886
chr17	62495531	62497267	region_272	NM_007215	POLG2	3215	0.533338
chrX	40465140	40465858	region_581	NM_001195522	MPC1L	-17318	0.303395
chr12	58114583	58115326	region_162	NR_027032	AGAP2-AS1	-5068	0.495236
chr1	31205322	31206399	region_11	NR_039616	MIR4420	-6219	0.472953
chr14	24572689	24573469	region_190	NM_001163484	DCAF11	-10826	0.393356
chr10	17277113	17277380	region_75	NR_108060	VIM-AS1	8349	0.434326
chr10	17279169	17279554	region_76	NR_108060	VIM-AS1	10464	0.399093
chr19	3052918	3054070	region_291	NM_198970	AES	-8877	0.425249
chr17	48166772	48167837	region_269	NM_001199900	PDK2	-5334	0.489995
chr17	7128231	7128585	region_250	NM_001270448	ACADVL	5259	0.491467
chr3	129033653	129034446	region_406	NM_006026	H1FX	-1071	0.581096
chr9	86583364	86584294	region_566	NR_029605	MIR7-1	-943	0.584078
chr11	6452168	6453391	region_107	NM_000613	HPX	-9475	0.415198
chr1	161192079	161192374	region_41	NM_001077469	NR1I3	-15774	0.322723
chr19	39898202	39900018	region_309	NR_046384	PAF1	17275	0.303917
chr1	31205322	31206399	region_11	NM_002379	MATN1	9428	0.415979
chr12	57057170	57058423	region_160	NM_001686	ATP5B	17944	0.295892
chr12	121138595	121139853	region_174	NM_001080533	UNC119B	-9013	0.422942
chrY	21153105	21154622	region_599	NM_001291737	CD24	-1099	0.580445
chr11	18428637	18429375	region_112	NM_001135239	LDHA	13071	0.359572
chr19	582773	583477	region_288	NM_001728	BSG	10672	0.395787
chr11	46404951	46405345	region_114	NM_001270552	MDK	1944	0.561154
chr19	18390570	18391661	region_304	NM_001145305	KIAA1683	5796	0.481023
chr1	171083093	171083477	region_44	NR_049854	MIR1295B	12406	0.369265
chr1	171086211	171086947	region_45	NR_049854	MIR1295B	15700	0.32368
chr4	100197539	100197974	region_448	NM_000667	ADH1A	-14429	0.340561
chr4	100227575	100229379	region_449	NM_000667	ADH1A	16292	0.316105
chr17	79801040	79802058	region_281	NM_001288798	FAM195B	10379	0.400453
chr14	23315599	23316842	region_189	NM_178336	MRPL52	17129	0.305697
chr6	33267478	33268362	region_500	NR_106933	MIR6873	12854	0.362707
chr16	66977717	66978953	region_241	NM_016062	FAM96B	10009	0.406423
chr11	2150365	2151952	region_105	NM_001127598	IGF2	-11196	0.387577
chr10	102122826	102123845	region_92	NM_005063	SCD	16564	0.312685
chr10	102123887	102124537	region_93	NM_005063	SCD	17441	0.301906
chr5	140011183	140012425	region_479	NR_037428	MIR3655	-15624	0.324665
chr11	75115637	75115915	region_129	NR_000025	SNORD15B	312	0.599008
chr19	6677844	6678342	region_294	NM_003807	TNFSF14	7494	0.449437
chr2	277033	278122	region_324	NR_104225	SH3YL1	13185	0.357936
chr4	155525291	155525575	region_459	NM_021870	FGG	-8469	0.432246
chr4	155525787	155526574	region_460	NM_021870	FGG	-7722	0.445357
chr4	155527617	155528322	region_461	NM_021870	FGG	-5933	0.478394
chr4	155529617	155530078	region_462	NM_021870	FGG	-4055	0.515716
chr10	102122826	102123845	region_92	NR_026762	OLMALINC	-9997	0.406618
chr10	102123887	102124537	region_93	NR_026762	OLMALINC	-9120	0.421136
chr1	8920986	8921711	region_3	NR_038351	ENO1-AS1	-17545	0.300653
chr17	79801040	79802058	region_281	NM_001288799	FAM195B	10379	0.400453
chr17	41151923	41152123	region_265	NM_000988	RPL27	1578	0.56943
chr17	41166095	41167692	region_266	NM_000988	RPL27	16448	0.314139
chr1	150237644	150239096	region_28	NM_001301039	C1orf54	-6316	0.471121
chr3	149086650	149087607	region_412	NR_109809	TM4SF1-AS1	-8436	0.432817
chrX	53039507	53039807	region_584	NM_001242489	FAM156A	15006	0.332791
chr16	30455022	30456232	region_237	NM_024096	DCTPP1	14254	0.342954
chrX	71492462	71492672	region_590	NM_001007	RPS4X	-4574	0.50512
chrX	71495390	71495594	region_591	NM_001007	RPS4X	-1649	0.567815
chr20	44526997	44527711	region_368	NM_001127695	CTSA	7764	0.444609
chr17	16284907	16286241	region_252	NM_018955	UBB	1464	0.572032
chr1	20301987	20302409	region_5	NM_001161727	PLA2G2A	-4734	0.501897
chr1	150237644	150239096	region_28	NR_045035	APH1A	-3239	0.532826
chr1	155106420	155107300	region_36	NM_001287586	SLC50A1	-1427	0.572879
chrX	102930505	102931902	region_593	NM_001142422	MORF4L2	-11883	0.377072
chr1	19197933	19199090	region_4	NR_039844	MIR4695	-11258	0.386617
chr8	145648994	145649298	region_559	NR_106953	MIR6893	-11856	0.377479
chr12	6929007	6930184	region_143	NM_014262	P3H3	-7942	0.441455
chr8	144662183	144662399	region_557	NM_001286829	NAPRT	1770	0.565073
chr1	161192079	161192374	region_41	NM_001286374	TOMM40L	-3502	0.52725
chr3	52027649	52028121	region_397	NM_001254753	ABHD14B	19239	0.280955
chr19	45451595	45452813	region_313	NM_001294	CLPTM1	-6276	0.471876
chr19	13888836	13889266	region_299	NM_014047	C19orf53	3795	0.521107
chr16	66977717	66978953	region_241	NM_003869	CES2	9989	0.406749
chr14	23315599	23316842	region_189	NM_181304	MRPL52	17129	0.305697
chr22	39917775	39918683	region_389	NM_001675	ATF4	1666	0.567429
chr1	182352039	182353776	region_50	NM_002065	GLUL	-8434	0.432852
chr12	112459729	112460792	region_170	NM_001294314	TMEM116	9237	0.419169
chr19	39898202	39900018	region_309	NM_003407	ZFP36	1624	0.568383
chr11	2417766	2418732	region_106	NM_001297658	TSSC4	-3468	0.527968
chr11	57367324	57367848	region_116	NM_001032295	SERPING1	1882	0.562547
chr11	57373431	57373776	region_117	NM_001032295	SERPING1	7899	0.442215
chr11	57381769	57382312	region_118	NM_001032295	SERPING1	16336	0.315549
chr19	14588585	14589333	region_300	NM_202468	GIPC1	-18002	0.295207
chr19	14625610	14626969	region_301	NM_202468	GIPC1	19328	0.279957
chr11	18252935	18253383	region_110	NM_001199744	SAA2-SAA4	-17062	0.306518
chr2	241818103	241818535	region_355	NM_024861	C2orf54	-13136	0.358639
chr5	140011183	140012425	region_479	NM_001300980	TMCO6	-7207	0.454626
chr8	146015154	146015418	region_560	NM_001286769	ZNF34	2556	0.547584
chr2	219679483	219680289	region_351	NM_017431	PRKAG3	-16626	0.31191
chr17	73773541	73774845	region_275	NM_000154	GALK1	12913	0.361852
chr3	128888375	128889455	region_405	NM_001127192	CNBP	-13895	0.347914
chr8	145648994	145649298	region_559	NM_017767	SLC39A4	7229	0.454226
chr4	155486574	155487154	region_453	NM_005141	FGB	2733	0.54372
chr4	155487620	155488010	region_454	NM_005141	FGB	3684	0.523426
chr4	155488683	155489155	region_455	NM_005141	FGB	4788	0.500814
chr4	155490270	155491208	region_456	NM_005141	FGB	6608	0.46565
chr4	155491376	155493938	region_457	NM_005141	FGB	8526	0.431262
chr14	21161667	21162345	region_185	NM_001097577	ANG	5075	0.495098
chr14	21167535	21168745	region_186	NM_001097577	ANG	11209	0.387376
chrX	53039507	53039807	region_584	NM_001242490	FAM156A	15006	0.332791
chr17	4848985	4849584	region_249	NM_000173	GP1BA	13715	0.350428
chr4	88903454	88904653	region_444	NM_001040060	SPP1	7252	0.453808
chr7	66071745	66072009	region_526	NR_111979	LOC493754	14483	0.339827
chr12	112459729	112460792	region_170	NM_001193531	TMEM116	9237	0.419169
chr17	7128231	7128585	region_250	NM_000018	ACADVL	5259	0.491467
chr1	27992310	27993000	region_9	NM_022873	IFI6	-6069	0.475799
chr19	13054467	13055262	region_298	NM_004461	FARSA	10306	0.401624
chr11	2417766	2418732	region_106	NM_001297659	TSSC4	-3998	0.516893
chr3	38164240	38164640	region_393	NM_001172568	MYD88	-15528	0.325915
chr18	3277737	3278196	region_283	NM_001144945	MYL12B	15250	0.329559
chr1	20301987	20302409	region_5	NM_001161728	PLA2G2A	-4734	0.501897
chr7	45951950	45953333	region_525	NM_001013398	IGFBP3	-8230	0.436398
chr19	2477291	2478250	region_290	NM_015675	GADD45B	1648	0.567837
chr3	38164240	38164640	region_393	NM_001130410	ACAA1	-14293	0.342419
chr12	51636135	51637527	region_153	NM_014764	DAZAP2	4324	0.510196
chr10	135175969	135176507	region_96	NR_109765	PAOX	-16502	0.313461
chr17	64210567	64210880	region_273	NM_000042	APOH	-14833	0.335102
chr17	64212619	64213425	region_274	NM_000042	APOH	-12534	0.367379
chr20	5080605	5081588	region_359	NR_028370	PCNA-AS1	-19135	0.282126
chr1	182352039	182353776	region_50	NM_172000	TEDDM1	-16844	0.309202
chr15	44085792	44086547	region_223	NR_037673	SERF2-C15ORF63	1996	0.559988
chr17	18230981	18231864	region_254	NR_106836	MIR6778	-12778	0.363811
chr1	155106420	155107300	region_36	NM_001287591	SLC50A1	-959	0.583705
chr21	37444713	37445459	region_376	NM_001286789	CBR1	2865	0.540857
chrX	102930505	102931902	region_593	NM_001142421	MORF4L2	-11883	0.377072
chr3	38164240	38164640	region_393	NM_001607	ACAA1	-14293	0.342419
chr7	26231172	26232255	region_519	NM_016587	CBX3	-9610	0.412962
chr11	2016144	2017071	region_103	NM_001293171	HOTS	201	0.601674
chr11	2017929	2019004	region_104	NM_001293171	HOTS	2060	0.558556
chr10	17277113	17277380	region_75	NR_108061	VIM-AS1	5262	0.491408
chr10	17279169	17279554	region_76	NR_108061	VIM-AS1	7377	0.451545
chr11	72465783	72466275	region_127	NM_001040118	ARAP1	2595	0.54673
chr19	36640709	36641237	region_307	NM_001864	COX7A1	-2798	0.542309
chr2	177065653	177066212	region_341	NR_110466	HAGLR	12632	0.365942
chr14	21485046	21485923	region_187	NM_201537	NDRG2	-8451	0.432558
chr7	44153130	44154473	region_521	NM_001127218	POLD2	-9368	0.416979
chr15	44085792	44086547	region_223	NM_001199885	HYPK	-6449	0.468621
chr20	44526997	44527711	region_368	NM_080603	ZSWIM1	17507	0.30111
chr11	46404951	46405345	region_114	NR_073039	MDK	1944	0.561154
chr16	72110030	72111096	region_244	NM_001142317	TXNL4B	-17205	0.304769
chr3	186506834	186507637	region_425	NR_002587	SNORD2	4651	0.503566
chr11	308978	309375	region_99	NM_001025295	IFITM5	9650	0.412302
chr1	173872965	173873240	region_47	NM_000488	SERPINC1	-13414	0.354673
chr1	173878689	173879309	region_48	NM_000488	SERPINC1	-7517	0.449024
chr1	173883505	173884331	region_49	NM_000488	SERPINC1	-2598	0.546665
chr16	18803017	18804580	region_236	NM_001030009	RPS15A	2142	0.556727
chr11	18252935	18253383	region_110	NM_030754	SAA2	-17062	0.306518
chr1	153507072	153507345	region_32	NM_019554	S100A4	-11074	0.389473
chr7	6500717	6502801	region_517	NM_001142936	DAGLB	14116	0.344852
chr2	234680823	234681948	region_353	NR_037695	LOC100286922	17394	0.302474
chr2	172373739	172374060	region_340	NM_024843	CYBRD1	-4966	0.497261
chr2	277033	278122	region_324	NR_024080	ACP1	12709	0.364817
chr1	45976723	45977089	region_12	NR_033297	CCDC163P	11155	0.388213
chr17	48261463	48262199	region_270	NM_001135697	SGCA	18466	0.289778
chr17	48262255	48263362	region_271	NM_001135697	SGCA	19443	0.278672
chr10	45471775	45472495	region_79	NM_007021	C10orf10	-2195	0.555548
chr17	48261463	48262199	region_270	NR_024192	HILS1	11994	0.375401
chr17	48262255	48263362	region_271	NR_024192	HILS1	12971	0.361013
chr11	62392463	62393313	region_122	NM_001288722	B3GAT3	3241	0.532784
chr1	150237644	150239096	region_28	NM_001301040	C1orf54	-6316	0.471121
chr17	4848985	4849584	region_249	NM_001165417	SLC25A11	5822	0.480523
chr6	33267478	33268362	region_500	NM_001145338	ZBTB22	-17799	0.297613
chr10	3820014	3821461	region_70	NM_001160124	KLF6	-6736	0.463272
chr1	150237644	150239096	region_28	NM_016022	APH1A	-3239	0.532826
chr1	196927992	196928465	region_57	NM_005666	CFHR2	15295	0.328966
chr17	37076693	37078021	region_261	NR_038847	LINC00672	-4063	0.515551
chr10	79795224	79795463	region_83	NM_001142282	RPS24	1826	0.563809
chr12	7177096	7178331	region_144	NM_001734	C1S	9734	0.410919
chr3	49394612	49395188	region_394	NM_003363	USP4	17364	0.302837
chr17	7128231	7128585	region_250	NM_004422	DVL2	-9455	0.41553
chr22	39917775	39918683	region_389	NR_130790	MIEF1	19995	0.272586
chr20	4680698	4681771	region_358	NM_001271561	PRNP	14438	0.340439
chr2	277033	278122	region_324	NR_104224	SH3YL1	12711	0.364788
chr17	48166772	48167837	region_269	NM_001199898	PDK2	-4796	0.500654
chr1	9938	10543	region_0	NR_107063	MIR6859-3	-7196	0.454826
chr14	65405925	65406627	region_194	NR_046321	GPX2	-3347	0.530529
chr19	49468504	49469173	region_316	NM_001291430	BAX	10722	0.394996
chr19	49469329	49470280	region_317	NM_001291430	BAX	11688	0.380024
chr14	70352050	70352894	region_195	NM_022137	SMOC1	6359	0.470312
chr12	112459729	112460792	region_170	NM_006817	ERP29	9109	0.421321
chr20	4680698	4681771	region_358	NM_183079	PRNP	14438	0.340439
chr1	45976723	45977089	region_12	NR_033296	CCDC163P	11155	0.388213
chr4	6643471	6644535	region_430	NM_033296	MRFAP1	2186	0.555748
chr1	207101870	207102667	region_60	NM_001142473	FAIM3	6890	0.460427
chr14	21161667	21162345	region_185	NM_001145	ANG	9671	0.411955
chr14	21167535	21168745	region_186	NM_001145	ANG	15805	0.322323
chr22	38879442	38880542	region_387	NM_006855	KDELR3	15926	0.320767
chr5	140011183	140012425	region_479	NM_001040021	CD14	-1482	0.57162
chr4	72631154	72631414	region_434	NM_000583	GC	-18795	0.28599
chr3	190023255	190025433	region_428	NM_021101	CLDN1	-15891	0.321216
chr10	90973260	90974198	region_85	NM_003956	CH25H	6658	0.46472
chr12	112459729	112460792	region_170	NM_001034025	ERP29	9109	0.421321
chr14	94843108	94844134	region_203	NM_006220	SERPINA2	10582	0.397214
chr14	94844144	94845334	region_204	NM_006220	SERPINA2	11700	0.379842
chr14	94845796	94846011	region_205	NM_006220	SERPINA2	12864	0.362562
chr14	94847207	94847761	region_206	NM_006220	SERPINA2	14445	0.340343
chr14	94848923	94849851	region_207	NM_006220	SERPINA2	16348	0.315398
chr21	37444713	37445459	region_376	NM_001007261	SETD4	12424	0.368999
chr1	54497350	54498029	region_16	NM_001276393	LDLRAD1	13830	0.34882
chr19	3976054	3976918	region_292	NM_001348	DAPK3	5365	0.489388
chr15	72491379	72492103	region_232	NM_001012642	GRAMD2	1605	0.568815
chr17	42429608	42430464	region_267	NM_198475	FAM171A2	-11199	0.387531
chrX	153670872	153671825	region_598	NM_001493	GDI1	6090	0.475399
chr1	150237644	150239096	region_28	NM_001301041	C1orf54	-6831	0.461515
chr10	135165745	135166157	region_95	NM_001098483	FUOM	-5578	0.485236
chr10	135175969	135176507	region_96	NM_001098483	FUOM	4709	0.502399
chr3	49394612	49395188	region_394	NM_201397	GPX1	-891	0.585295
chr21	37444713	37445459	region_376	NM_017438	SETD4	11970	0.375762
chr11	2150365	2151952	region_105	NM_001007139	IGF2	-19675	0.276098
chr6	52656424	52656815	region_504	NM_145740	GSTA1	-12045	0.374636
chr19	13054467	13055262	region_298	NM_052850	GADD45GIP1	-13204	0.357664
chr6	31912928	31913543	region_498	NM_001710	CFB	-485	0.594877
chr6	30460493	30462165	region_493	NM_005516	HLA-E	4147	0.513821
chr3	149192120	149192794	region_413	NM_004617	TM4SF4	90	0.604351
chr14	93397472	93398031	region_199	NM_001301690	CHGA	8307	0.435056
chr14	93398715	93399169	region_200	NM_001301690	CHGA	9498	0.414816
chr14	93401216	93401624	region_201	NM_001301690	CHGA	11976	0.375672
chr17	4848985	4849584	region_249	NM_001165418	SLC25A11	5822	0.480523
chr1	161192079	161192374	region_41	NM_005122	NR1I3	-15774	0.322723
chr22	37406935	37407410	region_386	NM_178552	TEX33	3295	0.531634
chr19	45411752	45412649	region_311	NM_001645	APOC1	-5720	0.482488
chr19	45422354	45422605	region_312	NM_001645	APOC1	4559	0.505423
chr1	19197933	19199090	region_4	NM_001161504	ALDH4A1	-18874	0.285087
chr6	33267478	33268362	region_500	NM_004761	RGL2	755	0.588487
chr10	79795224	79795463	region_83	NM_001142283	RPS24	1826	0.563809
chr6	44220521	44221611	region_503	NM_001271972	HSP90AB1	6372	0.470067
chr1	22965297	22966098	region_6	NM_001114101	C1QC	-4420	0.508241
chr1	22987263	22988133	region_7	NM_001114101	C1QC	17581	0.30022
chr14	102547263	102548377	region_215	NM_005348	HSP90AA1	-5692	0.483028
chr1	19197933	19199090	region_4	NM_152232	TAS1R2	12356	0.370005
chr14	21485046	21485923	region_187	NM_201539	NDRG2	-7780	0.444325
chr5	140011183	140012425	region_479	NM_018502	TMCO6	-7207	0.454626
chr12	53342876	53343517	region_156	NM_001256293	KRT8	-454	0.595615
chr1	201984209	201985121	region_59	NM_001114309	ELF3	4976	0.497062
chr12	91497433	91498103	region_164	NM_002345	LUM	-7774	0.444431
chr12	91501914	91502802	region_165	NM_002345	LUM	-3184	0.534
chr11	6452168	6453391	region_107	NM_001164	APBB1	12438	0.368793
chr1	161192079	161192374	region_41	NM_001077471	NR1I3	-15774	0.322723
chr17	4848985	4849584	region_249	NM_015528	RNF167	5655	0.483744
chr3	186506834	186507637	region_425	NR_031650	MIR1248	2775	0.542808
chr7	132719278	132720745	region_532	NR_037427	MIR3654	336	0.598433
chr11	46404951	46405345	region_114	NM_000741	CHRM4	-3010	0.537729
chr17	76167774	76168779	region_277	NM_001010982	AFMID	-15121	0.331264
chrX	70520038	70520903	region_589	NM_001145410	NONO	17429	0.302051
chr17	48166772	48167837	region_269	NM_002611	PDK2	-5334	0.489995
chr1	154179236	154180126	region_35	NM_015449	C1orf43	-13592	0.352156
chr15	45009607	45010542	region_225	NM_080745	TRIM69	-18485	0.289558
chr1	155106420	155107300	region_36	NM_001287587	SLC50A1	-1427	0.572879
chr10	72643327	72643854	region_81	NM_001289797	PCBD1	-4421	0.50822
chr21	9825418	9826471	region_373	NR_037458	MIR3687-1	-258	0.600303
chr1	161192079	161192374	region_41	NM_001077480	NR1I3	-15774	0.322723
chr9	86583364	86584294	region_566	NM_031262	HNRNPK	-11740	0.379235
chr1	155106420	155107300	region_36	NM_001122839	SLC50A1	-1427	0.572879
chr1	155106420	155107300	region_36	NM_001287588	SLC50A1	-1427	0.572879
chr3	128888375	128889455	region_405	NM_001127194	CNBP	-13895	0.347914
chr7	26231172	26232255	region_519	NM_002137	HNRNPA2B1	-8700	0.428271
chr2	178095285	178096428	region_342	NR_049831	MIR4444-2	18403	0.290509
chr1	154179236	154180126	region_35	NM_152263	TPM3	15070	0.33194
chr16	66977717	66978953	region_241	NM_001128850	RRAD	18896	0.284836
chr5	140011183	140012425	region_479	NM_001300982	TMCO6	-7207	0.454626
chr6	132269354	132270534	region_510	NM_001901	CTGF	-2574	0.54719
chr11	18428637	18429375	region_112	NM_001165414	LDHA	11194	0.387608
chr12	56754476	56755948	region_159	NM_005419	STAT2	1175	0.578683
chr19	12902464	12904086	region_297	NM_005809	PRDX2	-9449	0.41563
chr11	18428637	18429375	region_112	NM_001165415	LDHA	13071	0.359572
chr10	3820014	3821461	region_70	NM_001300	KLF6	-6736	0.463272
chr1	159681889	159683991	region_40	NM_000567	CRP	-1439	0.572605
chr2	241818103	241818535	region_355	NM_000030	AGXT	10158	0.404008
chr2	241818103	241818535	region_355	NM_001085437	C2orf54	-17254	0.304173
chr3	149086650	149087607	region_412	NR_109810	TM4SF1-AS1	-8436	0.432817
chr4	166263091	166264257	region_464	NM_001017369	MSMO1	14857	0.334781
chr1	146649821	146651000	region_26	NR_002305	PDIA3P1	981	0.583191
chr1	146658006	146658754	region_27	NR_002305	PDIA3P1	8951	0.423992
chr19	49994966	49995529	region_318	NR_000019	SNORD34	1084	0.580794
chr2	209100997	209101905	region_347	NR_046452	IDH1-AS1	-18505	0.289326
chr4	155486574	155487154	region_453	NM_002669	PLRG1	15279	0.329177
chr4	155487620	155488010	region_454	NM_002669	PLRG1	16230	0.31689
chr4	155488683	155489155	region_455	NM_002669	PLRG1	17334	0.303201
chr4	155490270	155491208	region_456	NM_002669	PLRG1	19154	0.281912
chr14	24572689	24573469	region_190	NM_001018073	PCK2	9740	0.41082
chr16	18803017	18804580	region_236	NM_015161	ARL6IP1	-9059	0.422165
chr17	41151923	41152123	region_265	NM_001261430	PTGES3L	19478	0.278282
chr10	135165745	135166157	region_95	NM_001301828	FUOM	-5578	0.485236
chr10	135175969	135176507	region_96	NM_001301828	FUOM	4709	0.502399
chr12	16516701	16517362	region_147	NR_048545	MGST1	16455	0.314051
chr22	29190557	29191596	region_383	NM_005080	XBP1	-5484	0.487064
chr21	37444713	37445459	region_376	NM_001286752	SETD4	11970	0.375762
chr19	49994966	49995529	region_318	NM_001278638	FLT3LG	17782	0.297816
chr17	7529606	7529952	region_251	NM_001289113	SHBG	-1507	0.571049
chr16	72110030	72111096	region_244	NM_014003	DHX38	-17051	0.306653
chr1	196762254	196762854	region_53	NM_001166624	CFHR3	18625	0.287941
chr1	196763032	196764492	region_54	NM_001166624	CFHR3	19833	0.274358
chr6	131904751	131905405	region_509	NM_001244438	ARG1	10735	0.394791
chr19	45451595	45452813	region_313	NM_001282175	CLPTM1	-6045	0.476256
chr17	26794632	26795469	region_259	NR_027384	SLC13A2	-5613	0.484557
chr1	110565638	110566303	region_23	NM_001242676	AHCYL1	19401	0.279141
chr1	45976723	45977089	region_12	NM_015506	MMACHC	11051	0.389832
chr5	42799811	42801525	region_470	NM_005410	SEPP1	-11356	0.385105
chr5	42808267	42808506	region_471	NM_005410	SEPP1	-3638	0.52439
chr11	62392463	62393313	region_122	NM_001300793	EML3	12651	0.365664
chr3	52027649	52028121	region_397	NM_015407	ABHD14A	18844	0.28543
chr1	161192079	161192374	region_41	NM_001077475	NR1I3	-15774	0.322723
chr11	2417766	2418732	region_106	NM_004356	CD81	19703	0.275789
chr16	66977717	66978953	region_241	NR_024525	FAM96B	10009	0.406423
chr11	308978	309375	region_99	NM_003641	IFITM1	-4814	0.500294
chr11	319677	320044	region_100	NM_003641	IFITM1	5870	0.479601
chr11	320540	320926	region_101	NM_003641	IFITM1	6743	0.463143
chr14	94843108	94844134	region_203	NM_001127703	SERPINA1	-13408	0.354758
chr14	94844144	94845334	region_204	NM_001127703	SERPINA1	-12290	0.370983
chr14	94845796	94846011	region_205	NM_001127703	SERPINA1	-11126	0.388664
chr14	94847207	94847761	region_206	NM_001127703	SERPINA1	-9545	0.414037
chr14	94848923	94849851	region_207	NM_001127703	SERPINA1	-7642	0.446784
chr9	127620162	127620391	region_574	NM_001276376	WDR38	4581	0.504978
chr1	27992310	27993000	region_9	NM_022872	IFI6	-6069	0.475799
chr19	49994966	49995529	region_318	NM_001278637	FLT3LG	17782	0.297816
chr1	228285520	228286911	region_66	NM_181456	MRPL55	-10798	0.393797
chr5	118309368	118309670	region_476	NR_036052	MIR1244-1	-761	0.588346
chr2	277033	278122	region_324	NM_001040649	ACP1	12709	0.364817
chr16	3119132	3119648	region_235	NM_001012718	IL32	4078	0.515241
chr7	44153130	44154473	region_521	NR_039792	MIR4649	3354	0.530381
chr11	74456674	74457160	region_128	NM_015424	CHRDL2	14487	0.339772
chr17	42429608	42430464	region_267	NM_002087	GRN	7583	0.44784
chr3	23960653	23962290	region_391	NM_001253383	RPL15	2854	0.541095
chr7	66071745	66072009	region_526	NR_111974	LOC493754	14483	0.339827
chr2	234680823	234681948	region_353	NM_001287395	MROH2A	-2939	0.539259
chr2	172373739	172374060	region_340	NM_001127383	CYBRD1	-4966	0.497261
chr1	156711910	156713276	region_38	NM_001126050	HDGF	-9647	0.412351
chrX	53039507	53039807	region_584	NM_001242495	FAM156A	15006	0.332791
chr9	104182846	104184397	region_570	NM_000035	ALDOB	-14441	0.340398
chr9	104186779	104187343	region_571	NM_000035	ALDOB	-11001	0.390612
chr17	7529606	7529952	region_251	NM_001289114	SHBG	12398	0.369383
chr2	234680823	234681948	region_353	NM_000463	UGT1A1	12467	0.368365
chr12	53342876	53343517	region_156	NM_000224	KRT18	354	0.598003
chr3	23960653	23962290	region_391	NM_001253382	RPL15	2819	0.541853
chr12	124081241	124082514	region_176	NM_006815	TMED2	12802	0.363462
chr2	219679483	219680289	region_351	NR_128707	MIR9500	-7926	0.441737
chr15	66791656	66792057	region_231	NM_006049	SNAPC5	1710	0.566431
chr6	44220521	44221611	region_503	NM_001286509	SLC35B2	-4242	0.511872
chr19	49994966	49995529	region_318	NR_000020	SNORD33	1374	0.574095
chr6	44220521	44221611	region_503	NM_004556	NFKBIE	-12459	0.368483
chr7	30963082	30965121	region_520	NM_001185061	AQP1	2997	0.538009
chr4	77079822	77080488	region_442	NM_001278603	NUP54	10487	0.398726
chr19	1272349	1273246	region_289	NR_027271	CIRBP-AS1	2538	0.547978
chr1	226032688	226033250	region_65	NM_000120	EPHX1	19968	0.272881
chr5	137890956	137891601	region_478	NM_001256302	ETF1	12289	0.370997
chr14	21485046	21485923	region_187	NM_001012264	RNASE13	-17460	0.301677
chr12	125396193	125396643	region_177	NR_049820	MIR5188	-3674	0.523635
chr12	125397052	125398335	region_178	NR_049820	MIR5188	-2399	0.551033
chr11	61731877	61732643	region_119	NM_002032	FTH1	-2872	0.540706
chr1	54497350	54498029	region_16	NM_001276395	LDLRAD1	13830	0.34882
chr15	66791656	66792057	region_231	NR_002443	SNORD18C	-1800	0.564396
chr19	582773	583477	region_288	NM_001194	HCN2	-6767	0.462698
chrY	21153105	21154622	region_599	NM_001291739	CD24	-665	0.59061
chr8	27455420	27456175	region_543	NR_038335	CLU	-13157	0.358337
chr8	27462255	27462889	region_544	NR_038335	CLU	-6382	0.469879
chr11	2150365	2151952	region_105	NM_001291862	IGF2	-11196	0.387577
chr9	127620162	127620391	region_574	NM_007209	RPL35	-3964	0.517596
chr12	125396193	125396643	region_177	NM_021009	UBC	-3169	0.53432
chr12	125397052	125398335	region_178	NM_021009	UBC	-1894	0.562277
chr1	150237644	150239096	region_28	NM_024579	C1orf54	-6812	0.461866
chr19	12902464	12904086	region_297	NM_013312	HOOK2	16841	0.309239
chr3	101295297	101295963	region_400	NM_020357	PCNP	2589	0.546861
chr14	95058444	95059426	region_208	NM_001085	SERPINA3	-19778	0.274963
chr14	95080698	95081419	region_209	NM_001085	SERPINA3	2345	0.552225
chr14	95085332	95085789	region_210	NM_001085	SERPINA3	6847	0.46122
chr14	95088624	95088847	region_211	NM_001085	SERPINA3	10022	0.406212
chr14	95089600	95090391	region_212	NM_001085	SERPINA3	11282	0.386246
chr19	13054467	13055262	region_298	NM_001270363	RAD23A	-1763	0.565231
chr7	99564358	99564918	region_531	NM_001185	AZGP1	-9097	0.421523
chr9	127620162	127620391	region_574	NM_001045476	WDR38	4581	0.504978
chr15	45009607	45010542	region_225	NM_001301145	TRIM69	-18485	0.289558
chr19	45451595	45452813	region_313	NM_001646	APOC4	6710	0.463754
chr16	3119132	3119648	region_235	NM_001012632	IL32	3728	0.522505
chr17	48261463	48262199	region_270	NR_024193	HILS1	11994	0.375401
chr17	48262255	48263362	region_271	NR_024193	HILS1	12971	0.361013
chr1	20301987	20302409	region_5	NM_001161729	PLA2G2A	-3954	0.517803
chr5	137890956	137891601	region_478	NM_001291975	ETF1	12289	0.370997
chr5	177022247	177023093	region_487	NM_007255	B4GALT7	-4448	0.507672
chr12	6929007	6930184	region_143	NM_019858	GPR162	-1367	0.574256
chr17	41063133	41064973	region_264	NR_027254	LINC00671	13302	0.356265
chr11	57367324	57367848	region_116	NM_000062	SERPING1	2560	0.547496
chr11	57373431	57373776	region_117	NM_000062	SERPING1	8577	0.430383
chr11	57381769	57382312	region_118	NM_000062	SERPING1	17014	0.307107
chr4	155486574	155487154	region_453	NM_001201564	PLRG1	15279	0.329177
chr4	155487620	155488010	region_454	NM_001201564	PLRG1	16230	0.31689
chr4	155488683	155489155	region_455	NM_001201564	PLRG1	17334	0.303201
chr4	155490270	155491208	region_456	NM_001201564	PLRG1	19154	0.281912
chr3	38164240	38164640	region_393	NM_002468	MYD88	-15528	0.325915
chr2	242292542	242293421	region_356	NM_001282983	FARP2	-2682	0.544831
chr15	44063269	44063657	region_222	NM_025165	ELL3	-6039	0.47637
chr15	44085792	44086547	region_223	NM_025165	ELL3	16667	0.311399
chr2	277033	278122	region_324	NM_015677	SH3YL1	13480	0.353738
chr17	26694039	26694565	region_256	NR_039875	MIR4723	6626	0.465315
chr17	26694735	26695119	region_257	NR_039875	MIR4723	7251	0.453827
chr17	26696318	26696930	region_258	NR_039875	MIR4723	8948	0.424043
chr1	154128899	154129982	region_34	NM_001159484	NUP210L	1848	0.563313
chr19	58862780	58863080	region_320	NM_130786	A1BG	-1935	0.561356
chr19	58863647	58863962	region_321	NM_130786	A1BG	-1061	0.581328
chr22	39917775	39918683	region_389	NM_182810	ATF4	1661	0.567542
chr12	69746912	69748207	region_163	NM_006530	YEATS4	-5930	0.478452
chr12	7177096	7178331	region_144	NM_201442	C1S	9734	0.410919
chr6	31321651	31322188	region_496	NR_106951	MIR6891	-1174	0.578706
chr6	31323093	31323722	region_497	NR_106951	MIR6891	314	0.59896
chr9	127620162	127620391	region_574	NM_030978	ARPC5L	-11207	0.387407
chr19	49994966	49995529	region_318	NM_012423	RPL13A	4437	0.507895
chr16	61089393	61090194	region_240	NR_039624	MIR4426	123	0.603554
chr12	112459729	112460792	region_170	NM_138341	TMEM116	9237	0.419169
chr11	61731877	61732643	region_119	NM_001300786	BEST1	14905	0.334138
chr5	118309368	118309670	region_476	NR_036263	MIR1244-3	-761	0.588346
chr12	112459729	112460792	region_170	NR_122119	TMEM116	9237	0.419169
chr14	75747259	75748868	region_196	NR_038421	LINC01220	-13043	0.359975
chr6	74082736	74083068	region_506	NM_001017361	KHDC3L	10503	0.398471
chr17	7128231	7128585	region_250	NM_001284517	PHF23	-14417	0.340725
chr1	155106420	155107300	region_36	NM_018973	DPM3	-6023	0.476675
chr17	76167774	76168779	region_277	NM_003258	TK1	-15009	0.332751
chr6	33267478	33268362	region_500	NM_001265595	PFDN6	10547	0.397771
chr6	32412131	32412817	region_499	NM_019111	HLA-DRA	4856	0.499454
chr10	73576082	73577354	region_82	NM_001171935	CDH23	5079	0.495019
chr4	77079822	77080488	region_442	NR_103781	NUP54	10487	0.398726
chr12	124081241	124082514	region_176	NR_110049	LOC101927415	13003	0.360552
chr17	26794632	26795469	region_259	NM_003984	SLC13A2	-5613	0.484557
chr20	4004501	4005126	region_357	NM_001134337	RNF24	8597	0.430039
chrX	102930505	102931902	region_593	NM_001142423	MORF4L2	-10543	0.397834
chr3	120113157	120114031	region_401	NR_029584	MIR198	-982	0.583168
chr6	44220521	44221611	region_503	NM_001286511	SLC35B2	-4561	0.505382
chr3	50295766	50296780	region_396	NM_001290060	SEMA3B	-10153	0.404089
chr21	9825418	9826471	region_373	NR_128711	MIR3648-2	113	0.603795
chr11	2016144	2017071	region_103	NR_030533	MIR675	-1454	0.572261
chr11	2017929	2019004	region_104	NR_030533	MIR675	405	0.596784
chr14	21678903	21679421	region_188	NR_038970	LINC00641	5500	0.486752
chrX	70520038	70520903	region_589	NM_001145408	NONO	17429	0.302051
chr8	144662183	144662399	region_557	NM_032378	EEF1D	-17554	0.300544
chr15	66791656	66792057	region_231	NM_017975	ZWILCH	-5564	0.485508
chr6	30691218	30693171	region_494	NM_001293214	TUBB	4217	0.512384
chr6	44220521	44221611	region_503	NM_001271970	HSP90AB1	7164	0.455409
chr11	116660099	116661710	region_135	NM_003904	ZPR1	2165	0.556215
chr3	23960653	23962290	region_391	NM_001253380	RPL15	2276	0.553751
chr20	57485671	57486207	region_372	NM_000516	GNAS	19514	0.277882
chr5	140011183	140012425	region_479	NM_006083	IK	-15579	0.32525
chr17	79801040	79802058	region_281	NM_000918	P4HB	-16995	0.30734
chr10	72643327	72643854	region_81	NM_000281	PCBD1	-4953	0.49752
chr16	66977717	66978953	region_241	NM_004165	RRAD	18896	0.284836
chr12	6646726	6647536	region_141	NM_080730	IFFO1	-18118	0.29384
chr10	82031587	82033692	region_84	NM_000429	MAT1A	-16795	0.309809
chr12	124081241	124082514	region_176	NM_020936	DDX55	-4794	0.500694
chr19	45451595	45452813	region_313	NR_037932	APOC4-APOC2	6710	0.463754
chrX	102930505	102931902	region_593	NM_001142420	MORF4L2	-11883	0.377072
chr17	26694039	26694565	region_256	NM_001080837	SEBOX	2129	0.557017
chr17	26694735	26695119	region_257	NM_001080837	SEBOX	2754	0.543264
chr17	26696318	26696930	region_258	NM_001080837	SEBOX	4451	0.507611
chr5	42799811	42801525	region_470	NM_001093726	SEPP1	-11356	0.385105
chr5	42808267	42808506	region_471	NM_001093726	SEPP1	-3638	0.52439
chr1	155106420	155107300	region_36	NM_001122837	SLC50A1	-1427	0.572879
chr3	10167867	10168558	region_390	NM_173472	FANCD2OS	18297	0.291744
chr7	66071745	66072009	region_526	NR_111972	LOC493754	14483	0.339827
chr2	177065653	177066212	region_341	NR_110459	HAGLR	12632	0.365942
chr9	19115763	19116686	region_561	NM_001122	PLIN2	-11380	0.384735
chr1	150237644	150239096	region_28	NM_001300841	CIART	-16761	0.31023
chr12	9225250	9225538	region_146	NR_034140	LINC00612	7728	0.44525
chr6	44220521	44221611	region_503	NM_001137560	TMEM151B	-17413	0.302244
chr11	2417766	2418732	region_106	NR_108080	CD81-AS1	19027	0.283348
chr4	6643471	6644535	region_430	NM_001272054	MRFAP1	2186	0.555748
chr12	16516701	16517362	region_147	NR_048547	MGST1	16320	0.315751
chr12	58114583	58115326	region_162	NM_001122772	AGAP2	-17075	0.306358
chr3	38164240	38164640	region_393	NM_001172569	MYD88	-15528	0.325915
chr17	79801040	79802058	region_281	NM_001093767	FAM195B	10379	0.400453
chr14	93397472	93398031	region_199	NM_001275	CHGA	8307	0.435056
chr14	93398715	93399169	region_200	NM_001275	CHGA	9498	0.414816
chr14	93401216	93401624	region_201	NM_001275	CHGA	11976	0.375672
chr14	24572689	24573469	region_190	NM_006177	NRL	19247	0.280865
chr11	116660099	116661710	region_135	NM_052968	APOA5	-2232	0.554727
chr8	145066839	145067521	region_558	NM_001134374	SPATC1	-19401	0.279141
chr1	153507072	153507345	region_32	NM_002962	S100A5	-7033	0.457801
chr8	144662183	144662399	region_557	NM_032862	TIGD5	-17782	0.297816
chr1	47394904	47395311	region_13	NM_000778	CYP4A11	-12049	0.374576
chr1	47395493	47395999	region_14	NM_000778	CYP4A11	-11410	0.384274
chr8	144662183	144662399	region_557	NM_001960	EEF1D	-17554	0.300544
chr1	8920986	8921711	region_3	NM_001201483	ENO1	-10287	0.401929
chr17	1655816	1656087	region_247	NM_001165920	SERPINF2	9632	0.412599
chr17	1657406	1658559	region_248	NM_001165920	SERPINF2	11663	0.380405
chr20	44526997	44527711	region_368	NM_001278535	NEURL2	7428	0.450625
chr1	153579375	153580171	region_33	NM_001024213	S100A13	-19751	0.27526
chr1	145441836	145442754	region_25	NM_006472	TXNIP	3858	0.519795
chr16	30455022	30456232	region_237	NM_012248	SEPHS2	-1669	0.567361
chr5	137890956	137891601	region_478	NM_004730	ETF1	12289	0.370997
chr21	9825418	9826471	region_373	NR_037421	MIR3648-1	113	0.603795
chrX	118377181	118378404	region_596	NM_006667	PGRMC1	7585	0.447804
chr6	160100001	160101510	region_514	NM_001024466	SOD2	-13598	0.352072
chr6	160101798	160103713	region_515	NM_001024466	SOD2	-11598	0.381395
chr17	7128231	7128585	region_250	NR_029896	MIR324	1710	0.566431
chr14	65405925	65406627	region_194	NM_002083	GPX2	-3347	0.530529
chr10	5415407	5416949	region_71	NM_053049	UCN3	9203	0.41974
chr1	153507072	153507345	region_32	NM_002961	S100A4	-11074	0.389473
chr15	64448030	64448598	region_229	NR_073534	SNX22	4399	0.508668
chr3	50295766	50296780	region_396	NM_001290061	SEMA3B	-10319	0.401415
chr11	33730272	33731927	region_113	NM_001127223	CD59	-13174	0.358094
chr19	1272349	1273246	region_289	NM_001300815	CIRBP	3533	0.526597
chr10	3820014	3821461	region_70	NR_027653	KLF6	-6736	0.463272
chr12	6646726	6647536	region_141	NM_001289745	GAPDH	3561	0.526007
chr10	135165745	135166157	region_95	NM_015722	CALY	15476	0.326593
chr19	1272349	1273246	region_289	NM_001405	EFNA2	-13355	0.355511
chr17	34052410	34053254	region_260	NM_033315	RASL10B	-5846	0.480062
chr1	53516296	53517119	region_15	NM_153703	PODN	-11016	0.390378
chr5	172195113	172196384	region_486	NM_001287812	LOC101928093	13243	0.357107
chr11	18428637	18429375	region_112	NR_028500	LDHA	13071	0.359572
chr15	66791656	66792057	region_231	NR_002441	SNORD18A	-3796	0.521086
chr20	4680698	4681771	region_358	NM_001080121	PRNP	14438	0.340439
chr2	47387306	47387984	region_332	NM_001163561	C2orf61	5128	0.494049
chr19	3052918	3054070	region_291	NM_198969	AES	-9470	0.415281
chr1	228285520	228286911	region_66	NM_001024226	ARF1	15855	0.321679
chr12	51636135	51637527	region_153	NM_001136264	DAZAP2	4324	0.510196
chr1	154179236	154180126	region_35	NR_103460	TPM3	15138	0.331039
chr15	44085792	44086547	region_223	NM_001199878	SERF2	1595	0.569043
chr1	183595401	183596227	region_51	NM_001270439	ARPC5	-9262	0.418751
chr11	18291197	18291512	region_111	NM_001178006	SAA1	3547	0.526302
chr1	153579375	153580171	region_33	NM_080388	S100A16	-5741	0.482083
chr7	150488380	150488726	region_534	NM_001101311	TMEM176B	-9068	0.422013
chr7	150490172	150490426	region_535	NM_001101311	TMEM176B	-7322	0.45254
chr7	150501745	150502493	region_536	NM_001101311	TMEM176B	4498	0.506658
chr6	30691218	30693171	region_494	NM_005803	FLOT1	-18259	0.292187
chr20	57485671	57486207	region_372	NM_080426	GNAS	19514	0.277882
chr14	50085421	50085856	region_191	NM_001001	RPL36AL	-1765	0.565186
chr8	27455420	27456175	region_543	NM_001831	CLU	-16531	0.313098
chr8	27462255	27462889	region_544	NM_001831	CLU	-9756	0.410557
chr4	77079822	77080488	region_442	NR_103782	NUP54	10487	0.398726
chrX	102930505	102931902	region_593	NM_001142419	MORF4L2	-11883	0.377072
chr12	53290975	53291438	region_154	NM_002273	KRT8	-7662	0.446427
chr12	53293555	53293921	region_155	NM_002273	KRT8	-5130	0.49401
chr13	45910926	45911724	region_179	NM_003295	TPT1	-4094	0.514912
chr13	45914128	45914403	region_180	NM_003295	TPT1	-1154	0.57917
chr1	228285520	228286911	region_66	NM_181463	MRPL55	-10798	0.393797
chr11	75115637	75115915	region_129	NR_000005	SNORD15A	4342	0.509829
chr10	135175969	135176507	region_96	NM_004092	ECHS1	-10670	0.395818
chr11	2417766	2418732	region_106	NM_001297660	TSSC4	-3468	0.527968
chr11	62392463	62393313	region_122	NM_012200	B3GAT3	3241	0.532784
chr1	59247433	59249067	region_20	NR_034014	LINC01135	-2572	0.547233
chr3	186506834	186507637	region_425	NR_002989	SNORA81	2772	0.542873
chr7	134653724	134655525	region_533	NM_178563	AGBL3	-16634	0.31181
chr1	201452486	201453940	region_58	NM_012396	PHLDA3	14914	0.334018
chr1	159557586	159558684	region_39	NM_001639	APCS	520	0.594045
chr11	46404951	46405345	region_114	NM_001270551	MDK	1888	0.562412
chr11	65622318	65622946	region_125	NM_005507	CFL1	-3172	0.534256
chr1	146649821	146651000	region_26	NR_103870	PRKAB2	6242	0.472518
chr1	146658006	146658754	region_27	NR_103870	PRKAB2	14212	0.34353
chr1	228285520	228286911	region_66	NM_181464	MRPL55	-10798	0.393797
chr4	88225193	88226191	region_443	NR_049891	MIR5705	3957	0.517741
chr8	99114579	99115159	region_552	NM_001145861	POP1	-14651	0.337551
chrX	23802721	23804207	region_580	NM_002970	SAT1	2190	0.555659
chr15	66791656	66792057	region_231	NR_002440	SNORD16	-3392	0.529575
chrX	153670872	153671825	region_598	NM_017514	PLXNA3	-15272	0.329269
chr3	10167867	10168558	region_390	NM_000551	VHL	-15106	0.331463
chr19	3976054	3976918	region_292	NR_030367	MIR637	14976	0.333191
chr19	45411752	45412649	region_311	NM_001302688	APOE	3195	0.533765
chr19	45422354	45422605	region_312	NM_001302688	APOE	13474	0.353822
chr15	44085792	44086547	region_223	NM_001199876	SERF2	1996	0.559988
chr22	29950960	29951860	region_384	NM_001002877	THOC5	1674	0.567247
chr1	9938	10543	region_0	NR_024540	WASH7P	-19130	0.282183
chr12	112459729	112460792	region_170	NR_037430	MIR3657	-15259	0.32944
chr8	145066839	145067521	region_558	NM_201378	PLEC	19483	0.278226
chr8	99114579	99115159	region_552	NM_015029	POP1	-15198	0.330245
chr10	51589558	51590807	region_80	NM_001145262	NCOA4	13898	0.347872
chr8	27455420	27456175	region_543	NR_106902	MIR6843	-12471	0.368306
chr8	27462255	27462889	region_544	NR_106902	MIR6843	-5696	0.482951
chr12	6646726	6647536	region_141	NR_036467	IFFO1	-18118	0.29384
chrX	47445902	47446186	region_583	NM_003254	TIMP1	4355	0.509564
chr3	52027649	52028121	region_397	NM_000666	ACY1	10586	0.39715
chr11	18428637	18429375	region_112	NM_005566	LDHA	13071	0.359572
chr11	2150365	2151952	region_105	NM_001291861	IGF2	-7360	0.451852
chr11	122930181	122931024	region_138	NM_006597	HSPA8	-2441	0.550108
chr2	128185909	128186772	region_339	NR_039944	MIR4783	5146	0.493694
chr9	19115763	19116686	region_561	NR_038064	PLIN2	-11380	0.384735
chr15	45009607	45010542	region_225	NM_182985	TRIM69	-18485	0.289558
chr3	129033653	129034446	region_406	NR_026991	H1FX-AS1	-1064	0.581258
chr12	6646726	6647536	region_141	NM_002046	GAPDH	3561	0.526007
chr11	116660099	116661710	region_135	NM_001166598	APOA5	-2232	0.554727
chr11	65622318	65622946	region_125	NR_037718	EFEMP2	-17773	0.297923
chrX	102930505	102931902	region_593	NM_001142429	MORF4L2	-10543	0.397834
chrX	53039507	53039807	region_584	NM_001242492	FAM156A	15006	0.332791
chr1	45976723	45977089	region_12	NM_181696	PRDX1	-10704	0.39528
chr3	128888375	128889455	region_405	NM_003418	CNBP	-13895	0.347914
chr19	58904296	58904543	region_322	NM_001195135	RNF225	-3037	0.537149
chr1	161192079	161192374	region_41	NM_001077474	NR1I3	-15774	0.322723
chr1	22965297	22966098	region_6	NM_000491	C1QB	-13984	0.346678
chr1	22987263	22988133	region_7	NM_000491	C1QB	8017	0.440132
chr1	154179236	154180126	region_35	NM_138740	C1orf43	-13592	0.352156
chr6	89793419	89794486	region_507	NM_006813	PNRC1	3524	0.526786
chr19	3052918	3054070	region_291	NM_001144761	TLE2	5861	0.479774
chr6	30691218	30693171	region_494	NM_001293212	TUBB	2869	0.540771
chr1	171083093	171083477	region_44	NR_031627	MIR1295A	12338	0.370271
chr1	171086211	171086947	region_45	NR_031627	MIR1295A	15632	0.324562
chr1	150237644	150239096	region_28	NM_001300840	CIART	-16572	0.312585
chr11	46404951	46405345	region_114	NR_039837	MIR4688	7197	0.454808
chr1	161192079	161192374	region_41	NM_032174	TOMM40L	-3502	0.52725
chrX	47445902	47446186	region_583	NR_039926	MIR4769	-783	0.587829
chr17	79801040	79802058	region_281	NM_001007533	PPP1R27	8623	0.429592
chr6	33267478	33268362	region_500	NM_005452	WDR46	10616	0.396674
chr17	7529606	7529952	region_251	NM_001289115	SHBG	-1507	0.571049
chr11	33730272	33731927	region_113	NM_001127226	CD59	-13174	0.358094
chr22	29950960	29951860	region_384	NM_001002879	THOC5	1766	0.565164
chr3	52027649	52028121	region_397	NM_001198897	ACY1	10586	0.39715
chr13	45910926	45911724	region_179	NR_002967	SNORA31	-419	0.59645
chr13	45914128	45914403	region_180	NR_002967	SNORA31	2521	0.548351
chr17	41063133	41064973	region_264	NM_001270397	G6PC	11240	0.386896
chr14	21485046	21485923	region_187	NM_001282214	NDRG2	-7701	0.445731
chr16	71599604	71602450	region_242	NM_000353	TAT	-9971	0.407042
chr1	150237644	150239096	region_28	NM_001243771	APH1A	-3239	0.532826
chr17	48261463	48262199	region_270	NM_000088	COL1A1	-17169	0.305209
chr17	48262255	48263362	region_271	NM_000088	COL1A1	-16192	0.317372
chr15	66791656	66792057	region_231	NM_000968	RPL4	-5337	0.489936
chr5	130494984	130495430	region_477	NR_024610	HINT1	-5834	0.480292
chr12	112459729	112460792	region_170	NM_001193453	TMEM116	9237	0.419169
chr8	22279029	22280250	region_542	NM_001243975	PPP3CC	-18843	0.285441
chr1	196794567	196794825	region_55	NM_002113	CFHR1	5836	0.480254
chr1	196800900	196801297	region_56	NM_002113	CFHR1	12238	0.371755
chr9	86583364	86584294	region_566	NM_024945	RMI1	-11807	0.37822
chrX	102930505	102931902	region_593	NM_001142427	MORF4L2	-11883	0.377072
chr1	161192079	161192374	region_41	NM_001077473	NR1I3	-15774	0.322723
chrX	102930505	102931902	region_593	NR_038978	MORF4L2-AS1	-11008	0.390503
chr12	56553316	56553515	region_157	NM_079423	MYL6	1371	0.574164
chr12	56554992	56555360	region_158	NM_079423	MYL6	3132	0.535112
chrY	21153105	21154622	region_599	NR_117090	CD24	-937	0.584219
chr12	51636135	51637527	region_153	NM_001136268	DAZAP2	4324	0.510196
chrX	102930505	102931902	region_593	NM_001142426	MORF4L2	-10543	0.397834
chr4	77079822	77080488	region_442	NR_103780	NUP54	10487	0.398726
chr19	49994966	49995529	region_318	NR_001285	SNORD35B	-5728	0.482333
chr14	50085421	50085856	region_191	NM_001083908	DNAAF2	-16310	0.315878
chr1	156711910	156713276	region_38	NM_030980	ISG20L2	14888	0.334366
chr1	153579375	153580171	region_33	NM_001024212	S100A13	-19971	0.272848
chr9	97365479	97365907	region_568	NM_003837	FBP2	9579	0.413474
chr16	3119132	3119648	region_235	NM_004221	IL32	4078	0.515241
chr3	50295766	50296780	region_396	NM_001290062	SEMA3B	-14276	0.342652
chr5	149781140	149781844	region_481	NM_001025158	CD74	-11007	0.390518
chr8	144662183	144662399	region_557	NM_001100878	MROH6	7363	0.451798
chr16	3119132	3119648	region_235	NM_001012634	IL32	3752	0.522004
chr19	58904296	58904543	region_322	NR_049780	ZNF837	12030	0.374861
chr15	44063269	44063657	region_222	NM_001199877	SERF2	-5830	0.480369
chr15	44085792	44086547	region_223	NM_001199877	SERF2	16876	0.308807
chr17	41151923	41152123	region_265	NM_001136042	PTGES3L-AARSD1	19478	0.278282
chr19	59009701	59010348	region_323	NM_012254	SLC27A5	-13408	0.354758
chr8	146015154	146015418	region_560	NM_213605	ZNF517	-8974	0.423602
chr11	62392463	62393313	region_122	NM_001288723	B3GAT3	3241	0.532784
chr1	22965297	22966098	region_6	NM_172369	C1QC	-4420	0.508241
chr1	22987263	22988133	region_7	NM_172369	C1QC	17581	0.30022
chr14	94749680	94750487	region_202	NM_001100607	SERPINA10	-9525	0.414368
chr1	150237644	150239096	region_28	NM_001243772	APH1A	-3239	0.532826
chr1	192685358	192685750	region_52	NR_039624	MIR4426	97	0.604182
chr2	224461755	224463303	region_352	NM_003469	SCG2	-4688	0.502822
chr10	135165745	135166157	region_95	NR_037509	MIR3944	-19216	0.281214
chr10	135175969	135176507	region_96	NR_037509	MIR3944	-8929	0.424366
chr1	161192079	161192374	region_41	NM_001643	APOA2	-1192	0.57829
chr18	3277737	3278196	region_283	NM_001144944	MYL12B	15356	0.328165
chr17	41166095	41167692	region_266	NM_006373	VAT1	-7566	0.448144
chr19	49994966	49995529	region_318	NM_001459	FLT3LG	17782	0.297816
chr4	6643471	6644535	region_430	NM_001272053	MRFAP1	2186	0.555748
chr1	161192079	161192374	region_41	NM_001077482	NR1I3	-15774	0.322723
chr2	277033	278122	region_324	NM_001159597	SH3YL1	13480	0.353738
chr11	6452168	6453391	region_107	NM_145689	APBB1	12077	0.374157
chr1	154179236	154180126	region_35	NR_030600	MIR190B	13462	0.353992
chr22	39711369	39711565	region_388	NR_000028	SNORD83B	1551	0.570045
chr17	26694039	26694565	region_256	NM_015584	POLDIP2	9690	0.411643
chr17	26694735	26695119	region_257	NM_015584	POLDIP2	10315	0.401479
chr17	26696318	26696930	region_258	NM_015584	POLDIP2	12012	0.375131
chrX	102930505	102931902	region_593	NM_001142428	MORF4L2	-11883	0.377072
chr11	46404951	46405345	region_114	NM_002391	MDK	1944	0.561154
chr4	88903454	88904653	region_444	NM_000582	SPP1	7252	0.453808
chr22	39917775	39918683	region_389	NR_130789	MIEF1	19995	0.272586
chr1	9938	10543	region_0	NR_107062	MIR6859-2	-7196	0.454826
chr11	308978	309375	region_99	NM_021034	IFITM3	-11738	0.379265
chr11	319677	320044	region_100	NM_021034	IFITM3	-1054	0.581491
chr11	320540	320926	region_101	NM_021034	IFITM3	-181	0.602155
chr12	51636135	51637527	region_153	NM_001136266	DAZAP2	4324	0.510196
chr11	75115637	75115915	region_129	NM_001256802	RPS3	5242	0.491802
chr19	49994966	49995529	region_318	NM_001204502	FLT3LG	17782	0.297816
chrX	77381341	77381733	region_592	NM_015975	TAF9B	-13642	0.351453
chr1	22965297	22966098	region_6	NR_106742	MIR6127	5838	0.480216
chr17	62495531	62497267	region_272	NR_039969	MIR5047	-1032	0.582003
chr19	45411752	45412649	region_311	NM_001302689	APOE	2923	0.539604
chr19	45422354	45422605	region_312	NM_001302689	APOE	13202	0.357693
chr7	66071745	66072009	region_526	NR_111976	LOC493754	14483	0.339827
chr17	7128231	7128585	region_250	NM_007278	GABARAP	-17345	0.303067
chr19	12902464	12904086	region_297	NM_006397	RNASEH2A	-14152	0.344356
chr8	22279029	22280250	region_542	NM_005605	PPP3CC	-18843	0.285441
chr14	94843108	94844134	region_203	NM_000295	SERPINA1	-11532	0.382403
chr14	94844144	94845334	region_204	NM_000295	SERPINA1	-10414	0.399892
chr14	94845796	94846011	region_205	NM_000295	SERPINA1	-9250	0.418952
chr14	94847207	94847761	region_206	NM_000295	SERPINA1	-7669	0.446302
chr14	94848923	94849851	region_207	NM_000295	SERPINA1	-5766	0.481601
chr1	196762254	196762854	region_53	NM_021023	CFHR3	18625	0.287941
chr1	196763032	196764492	region_54	NM_021023	CFHR3	19833	0.274358
chr1	182352039	182353776	region_50	NM_001033044	GLUL	-8434	0.432852
chr12	6879429	6880312	region_142	NM_001195014	CD4	-18767	0.28631
chr17	1655816	1656087	region_247	NM_002615	SERPINF1	-9307	0.417997
chr17	1657406	1658559	region_248	NM_002615	SERPINF1	-7276	0.453373
chr2	47387306	47387984	region_332	NM_001743	CALM2	-16095	0.318606
chr3	10167867	10168558	region_390	NM_018462	BRK1	10880	0.392507
chr2	177065653	177066212	region_341	NR_110461	HAGLR	12935	0.361534
chr6	44220521	44221611	region_503	NM_001286513	SLC35B2	-4242	0.511872
chr3	128888375	128889455	region_405	NM_001127196	CNBP	-13895	0.347914
chr12	6646726	6647536	region_141	NM_001289746	GAPDH	3307	0.531379
chrX	53039507	53039807	region_584	NM_001242494	FAM156A	15006	0.332791
chr4	77079822	77080488	region_442	NM_017426	NUP54	10487	0.398726
chr11	65622318	65622946	region_125	NM_016938	EFEMP2	-17773	0.297923
chr15	66791656	66792057	region_231	NM_001287823	ZWILCH	-5564	0.485508
chr12	57057170	57058423	region_160	NR_002737	SNORD59A	18911	0.284666
chrX	102930505	102931902	region_593	NM_001142424	MORF4L2	-10543	0.397834
chr18	3277737	3278196	region_283	NR_130143	LOC104968399	16138	0.318058
chr1	154179236	154180126	region_35	NM_001127320	UBAP2L	-12966	0.361086
chr17	16284907	16286241	region_252	NM_001281716	UBB	1468	0.571941
chr16	71599604	71602450	region_242	NR_103852	TAT-AS1	2109	0.557463
chr17	41151923	41152123	region_265	NM_005533	IFI35	-6718	0.463606
chr17	41166095	41167692	region_266	NM_005533	IFI35	8152	0.437762
chr1	220871285	220872157	region_64	NM_024709	C1orf115	8094	0.438779
chr8	146015154	146015418	region_560	NM_033301	RPL8	-2443	0.550064
chr17	16284907	16286241	region_252	NM_001281717	UBB	796	0.587523
chr6	33267478	33268362	region_500	NM_005453	ZBTB22	-17592	0.300088
chr20	23614303	23614668	region_363	NM_000099	CST3	-4200	0.512733
chr9	86583364	86584294	region_566	NM_031263	HNRNPK	-11355	0.38512
chr17	26794632	26795469	region_259	NM_001145975	SLC13A2	-5613	0.484557
chr16	85840289	85840594	region_245	NM_001861	COX4I1	7269	0.4535
chr17	76167774	76168779	region_277	NM_004710	SYNGR2	3606	0.525061
chr3	23960653	23962290	region_391	NM_001253384	RPL15	3177	0.534149
chr22	37406935	37407410	region_386	NM_003312	TST	-8322	0.434795
chr6	33267478	33268362	region_500	NM_003190	TAPBP	-14244	0.343091
chr11	116660099	116661710	region_135	NM_032725	BUD13	17190	0.304952
chr10	135165745	135166157	region_95	NM_145202	PRAP1	5108	0.494445
chr10	135175969	135176507	region_96	NM_145202	PRAP1	15395	0.327653
chr1	230838310	230839386	region_67	NM_000029	AGT	-11488	0.383077
chr1	230841684	230841959	region_68	NM_000029	AGT	-8515	0.431452
chr1	230845740	230846881	region_69	NM_000029	AGT	-4026	0.516314
chr8	99114579	99115159	region_552	NM_005836	HRSP12	-14549	0.338931
chr12	16516701	16517362	region_147	NM_001260511	MGST1	16455	0.314051
chr2	172373739	172374060	region_340	NM_001256909	CYBRD1	-4857	0.499434
chr1	183595401	183596227	region_51	NM_005717	ARPC5	-9262	0.418751
chr11	2150365	2151952	region_105	NR_028044	IGF2-AS	-10599	0.396944
chr5	130494984	130495430	region_477	NR_024611	HINT1	-5834	0.480292
chr12	16516701	16517362	region_147	NM_145764	MGST1	10681	0.395644
chr17	26694039	26694565	region_256	NM_001290145	POLDIP2	9690	0.411643
chr17	26694735	26695119	region_257	NM_001290145	POLDIP2	10315	0.401479
chr17	26696318	26696930	region_258	NM_001290145	POLDIP2	12012	0.375131
chr1	207101870	207102667	region_60	NM_001193338	FAIM3	7033	0.457801
chr11	18428637	18429375	region_112	NM_002301	LDHC	-4846	0.499654
chr21	9825418	9826471	region_373	NR_128714	MIR3687-2	-258	0.600303
chr11	62326976	62327342	region_121	NM_001620	AHNAK	12827	0.363099
chr12	53342876	53343517	region_156	NM_199187	KRT18	542	0.593523
chr11	308978	309375	region_99	NR_049759	IFITM3	-11738	0.379265
chr11	319677	320044	region_100	NR_049759	IFITM3	-1054	0.581491
chr11	320540	320926	region_101	NR_049759	IFITM3	-181	0.602155
chr6	31321651	31322188	region_496	NM_005514	HLA-B	-3070	0.53644
chr6	31323093	31323722	region_497	NM_005514	HLA-B	-1582	0.569339
chr2	85133455	85133794	region_336	NM_021103	TMSB10	862	0.585974
chr1	161192079	161192374	region_41	NM_001077478	NR1I3	-15774	0.322723
chr1	59041132	59042107	region_19	NM_002353	TACSTD2	-1547	0.570136
chr8	146015154	146015418	region_560	NM_000973	RPL8	-2519	0.548395
chr17	79476999	79477889	region_279	NM_001614	ACTG1	-2448	0.549954
chr17	79478005	79478726	region_280	NM_001614	ACTG1	-1527	0.570592
chr3	186506834	186507637	region_425	NR_002588	SNORA4	1834	0.563628
chr1	201452486	201453940	region_58	NM_001193572	CSRP1	-12488	0.368056
chr6	30691218	30693171	region_494	NM_014641	MDC1	6736	0.463272
chr20	4680698	4681771	region_358	NM_000311	PRNP	14438	0.340439
chr19	14588585	14589333	region_300	NM_005716	GIPC1	-18002	0.295207
chr19	14625610	14626969	region_301	NM_005716	GIPC1	19328	0.279957
chr18	3277737	3278196	region_283	NR_130145	LOC104968399	15609	0.32486
chr1	20301987	20302409	region_5	NM_000300	PLA2G2A	-4734	0.501897
chr3	38164240	38164640	region_393	NR_024024	ACAA1	-14293	0.342419
chr3	149086650	149087607	region_412	NM_014220	TM4SF1	-8440	0.432748
chr5	78426724	78428095	region_474	NM_001713	BHMT	19806	0.274655
chr1	153507072	153507345	region_32	NM_002960	S100A3	-14526	0.339243
chr5	149781140	149781844	region_481	NM_001025159	CD74	-11007	0.390518
chr6	30691218	30693171	region_494	NR_120608	TUBB	4217	0.512384
chr6	33267478	33268362	region_500	NR_031600	MIR1234	-17541	0.300701
chr8	145648994	145649298	region_559	NM_001280557	SLC39A4	10171	0.403798
chr11	75115637	75115915	region_129	NM_001005	RPS3	5242	0.491802
chr6	74082736	74083068	region_506	NM_001025290	DPPA5	18903	0.284757
chr12	6879429	6880312	region_142	NM_000616	CD4	-18767	0.28631
chr2	209100997	209101905	region_347	NM_005896	IDH1	-18416	0.290358
chr9	86583364	86584294	region_566	NM_032307	C9orf64	12166	0.372827
chr4	155525291	155525575	region_459	NM_000509	FGG	-8469	0.432246
chr4	155525787	155526574	region_460	NM_000509	FGG	-7722	0.445357
chr4	155527617	155528322	region_461	NM_000509	FGG	-5933	0.478394
chr4	155529617	155530078	region_462	NM_000509	FGG	-4055	0.515716
chr14	94843108	94844134	region_203	NM_001127701	SERPINA1	-13408	0.354758
chr14	94844144	94845334	region_204	NM_001127701	SERPINA1	-12290	0.370983
chr14	94845796	94846011	region_205	NM_001127701	SERPINA1	-11126	0.388664
chr14	94847207	94847761	region_206	NM_001127701	SERPINA1	-9545	0.414037
chr14	94848923	94849851	region_207	NM_001127701	SERPINA1	-7642	0.446784
chr12	103232212	103233243	region_167	NR_033855	LINC00485	14550	0.338917
chr6	44220521	44221611	region_503	NM_001286510	SLC35B2	-4023	0.516376
chr19	58904296	58904543	region_322	NM_001009	RPS5	5784	0.481254
chr19	49468504	49469173	region_316	NM_001291428	BAX	10722	0.394996
chr19	49469329	49470280	region_317	NM_001291428	BAX	11688	0.380024
chr3	52847034	52847750	region_398	NM_001166449	ITIH4	-17325	0.30331
chr3	52847034	52847750	region_398	NM_002218	ITIH4	-17325	0.30331
chr9	19115763	19116686	region_561	NM_017645	HAUS6	13284	0.356522
chr6	33267478	33268362	region_500	NM_001265596	PFDN6	10547	0.397771
chr10	135175969	135176507	region_96	NR_109766	PAOX	-16502	0.313461
chr13	45910926	45911724	region_179	NM_001286273	TPT1	-4094	0.514912
chr13	45914128	45914403	region_180	NM_001286273	TPT1	-1154	0.57917
chr17	39847016	39848101	region_263	NM_005801	EIF1	2432	0.550306
chr11	18252935	18253383	region_110	NM_006512	SAA4	-5225	0.492136
chr1	110565638	110566303	region_23	NM_033088	STRIP1	-11252	0.38671
chr12	6646726	6647536	region_141	NM_001039670	IFFO1	-18118	0.29384
chr4	69696327	69697118	region_432	NM_001075	UGT2B10	15012	0.332711
chr11	62392463	62393313	region_122	NM_001288721	B3GAT3	3241	0.532784
chr22	36677339	36678860	region_385	NR_106877	MIR6819	-4854	0.499494
chr14	24572689	24573469	region_190	NR_028100	DCAF11	-11412	0.384243
chr9	127620162	127620391	region_574	NM_001276375	WDR38	4581	0.504978
chr19	14625610	14626969	region_301	NR_038103	TECR	-14089	0.345225
chr8	145648994	145649298	region_559	NR_109770	LOC100287098	-11404	0.384366
chrX	70520038	70520903	region_589	NM_001303277	ITGB1BP2	-1127	0.579795
chr19	49468504	49469173	region_316	NM_138761	BAX	10722	0.394996
chr19	49469329	49470280	region_317	NM_138761	BAX	11688	0.380024
chr1	154179236	154180126	region_35	NM_001098616	C1orf43	-13592	0.352156
chr6	29913183	29913645	region_492	NM_002116	HLA-A	3168	0.534342
chr20	44526997	44527711	region_368	NM_080749	NEURL2	7428	0.450625
chr11	2150365	2151952	region_105	NR_030158	MIR483	-4281	0.511074
chr12	6879429	6880312	region_142	NM_001195016	CD4	-18767	0.28631
chr22	29190557	29191596	region_383	NM_001079539	XBP1	-5484	0.487064
chrX	53039507	53039807	region_584	NM_001242496	FAM156A	15006	0.332791
chr3	52847034	52847750	region_398	NM_002217	ITIH3	18609	0.288125
chr7	150488380	150488726	region_534	NM_001101312	TMEM176B	-9068	0.422013
chr7	150490172	150490426	region_535	NM_001101312	TMEM176B	-7322	0.45254
chr7	150501745	150502493	region_536	NM_001101312	TMEM176B	4498	0.506658
chrX	70520038	70520903	region_589	NM_007363	NONO	17429	0.302051
chr10	43881212	43882274	region_78	NM_173160	FXYD4	14652	0.337537
chr2	47387306	47387984	region_332	NM_173649	C2orf61	5128	0.494049
chr6	31912928	31913543	region_498	NM_000063	C2	17982	0.295443
chr19	14625610	14626969	region_301	NM_006145	DNAJB1	-3082	0.536183
chr21	37444713	37445459	region_376	NM_001757	CBR1	2865	0.540857
chr3	133485066	133485280	region_407	NM_021203	SRPRB	-17703	0.298758
chr3	133494015	133494463	region_408	NM_021203	SRPRB	-8637	0.429351
chr3	133495830	133496307	region_409	NM_021203	SRPRB	-6808	0.46194
chr3	133497287	133497827	region_410	NM_021203	SRPRB	-5319	0.490289
chr19	14625610	14626969	region_301	NR_030369	MIR639	-14065	0.345556
chr17	73773541	73774845	region_275	NR_039892	MIR4738	-6495	0.46776
chr17	7128231	7128585	region_250	NM_001128827	DLG4	7480	0.449689
chr22	29950960	29951860	region_384	NM_001002878	THOC5	1766	0.565164
chr6	44220521	44221611	region_503	NM_178148	SLC35B2	-4242	0.511872
chr12	121138595	121139853	region_174	NM_001303628	MLEC	14298	0.342351
chr9	86583364	86584294	region_566	NM_002140	HNRNPK	-11740	0.379235
chr1	156711910	156713276	region_38	NM_001142560	RRNAD1	14331	0.341899
chr1	161192079	161192374	region_41	NM_001077481	NR1I3	-15774	0.322723
chr11	46404951	46405345	region_114	NM_001270550	MDK	2815	0.54194
chr14	55611819	55612016	region_193	NM_002306	LGALS3	15983	0.320037
chr1	173456885	173457991	region_46	NR_037845	LOC100506023	11144	0.388384
chr17	76167774	76168779	region_277	NR_027083	AFMID	-15121	0.331264
chr2	277033	278122	region_324	NR_104226	SH3YL1	14791	0.335666
chr14	24572689	24573469	region_190	NR_028099	DCAF11	-10906	0.392099
chr19	49994966	49995529	region_318	NR_000021	SNORD32A	2025	0.559339
chr1	110565638	110566303	region_23	NM_001242675	AHCYL1	19401	0.279141
chr22	23237522	23237998	region_380	NM_001178126	IGLL5	7801	0.443951
chr22	23248558	23248872	region_381	NM_001178126	IGLL5	18756	0.286436
chr1	27992310	27993000	region_9	NM_002038	IFI6	-6069	0.475799
chr14	50085421	50085856	region_191	NM_002408	MGAT2	-1850	0.563268
chr2	242292542	242293421	region_356	NM_014808	FARP2	-2682	0.544831
chr4	156840783	156841476	region_463	NM_005651	TDO2	16285	0.316194
chr9	116823200	116823723	region_572	NM_001633	AMBP	-17291	0.303723
chr17	62495531	62497267	region_272	NM_138363	CEP95	-6758	0.462865
chr14	24572689	24573469	region_190	NM_025230	DCAF11	-10906	0.392099
chr19	16212106	16213878	region_302	NM_005370	RAB8A	-9497	0.414833
chr3	50295766	50296780	region_396	NM_001290063	SEMA3B	-14276	0.342652
chr11	6452168	6453391	region_107	NR_047512	APBB1	12438	0.368793
chr11	75115637	75115915	region_129	NM_001260507	RPS3	5242	0.491802
chr3	49394612	49395188	region_394	NM_001251877	USP4	17364	0.302837
chr8	145648994	145649298	region_559	NM_013291	CPSF1	14413	0.340779
chr14	23315599	23316842	region_189	NM_181307	MRPL52	17129	0.305697
chr22	37406935	37407410	region_386	NM_021126	MPST	-8618	0.429678
chr19	18390570	18391661	region_304	NM_025249	KIAA1683	5796	0.481023
chr12	46752503	46753970	region_148	NM_018976	SLC38A2	-13409	0.354744
chrX	70520038	70520903	region_589	NM_001145409	NONO	17429	0.302051
chr11	62326976	62327342	region_121	NR_037427	MIR3654	-619	0.591697
chr1	183595401	183596227	region_51	NM_001297669	RGL1	-9367	0.416995
chr19	13888836	13889266	region_299	NM_001031727	MRI1	13715	0.350428
chr19	58904296	58904543	region_322	NM_138466	ZNF837	12030	0.374861
chr7	99564358	99564918	region_531	NR_036679	AZGP1P1	-13746	0.349994
chrX	70520038	70520903	region_589	NM_012278	ITGB1BP2	-1127	0.579795
chr19	36640709	36641237	region_307	NM_001302632	CAPNS1	9945	0.407465
chr19	3976054	3976918	region_292	NM_001961	EEF2	-8975	0.423585
chr7	73007532	73008213	region_527	NM_012453	TBL2	14859	0.334754
chr8	29920615	29921464	region_545	NM_016127	SARAF	-19685	0.275987
chrX	106956460	106957347	region_594	NM_004089	TSC22D3	-3388	0.52966
chr12	51325579	51326359	region_152	NM_014033	METTL7A	7436	0.450481
chr17	7128231	7128585	region_250	NM_001270447	ACADVL	7965	0.441049
chr6	33267478	33268362	region_500	NR_106892	MIR6834	9899	0.408216
chr12	6879429	6880312	region_142	NM_002286	LAG3	-1799	0.564418
chr16	85840289	85840594	region_245	NM_006067	EMC8	7293	0.453065
chr17	41151923	41152123	region_265	NM_001142654	PTGES3L	19478	0.278282
chr14	24572689	24573469	region_190	NM_181357	DCAF11	-11414	0.384212
chr17	62495531	62497267	region_272	NM_004396	DDX5	-6085	0.475494
chr14	23315599	23316842	region_189	NM_181306	MRPL52	17129	0.305697
chr10	95353573	95353943	region_87	NM_006204	PDE6C	-18586	0.28839
chr1	59247433	59249067	region_20	NR_108106	LINC01135	-2572	0.547233
chr6	31912928	31913543	region_498	NR_104191	C2-AS1	3734	0.52238
chrX	70443511	70444963	region_588	NM_001097642	GJB1	9176	0.420193
chr16	72110030	72111096	region_244	NM_001142318	TXNL4B	-17652	0.299369
chr7	45951950	45953333	region_525	NM_000598	IGFBP3	-8230	0.436398
chr12	118582352	118583392	region_172	NM_002567	PEBP1	9003	0.423111
chr10	135175969	135176507	region_96	NR_109763	PAOX	-16502	0.313461
chr14	21485046	21485923	region_187	NR_106774	MIR6717	-6061	0.475951
chr3	186506834	186507637	region_425	NM_002916	RFC4	-17055	0.306603
chr14	55611819	55612016	region_193	NM_001177388	LGALS3	15983	0.320037
chr11	18291197	18291512	region_111	NM_199161	SAA1	3547	0.526302
chr17	41151923	41152123	region_265	NM_001142653	PTGES3L	19478	0.278282
chr19	36640709	36641237	region_307	NM_001003962	CAPNS1	10146	0.404202
chr14	100795705	100796705	region_214	NM_207117	SLC25A47	6527	0.467162
chr19	49468504	49469173	region_316	NM_000146	FTL	273	0.599943
chr19	49469329	49470280	region_317	NM_000146	FTL	1239	0.577204
chr3	50295766	50296780	region_396	NR_106932	MIR6872	-14393	0.341052
chr19	52729285	52729631	region_319	NR_106859	MIR6801	4186	0.51302
chr6	29913183	29913645	region_492	NM_001242758	HLA-A	3168	0.534342
chr8	146015154	146015418	region_560	NM_030580	ZNF34	2556	0.547584
chr19	14625610	14626969	region_301	NM_138501	TECR	-14089	0.345225
chr6	44220521	44221611	region_503	NM_001271969	HSP90AB1	6372	0.470067
chr2	177065653	177066212	region_341	NR_110460	HAGLR	12632	0.365942
chr12	122277435	122277787	region_175	NM_002150	HPD	-19158	0.281867
chr12	6879429	6880312	region_142	NR_026581	MLF2	17234	0.304416
chr19	14588585	14589333	region_300	NM_202469	GIPC1	-18002	0.295207
chr19	14625610	14626969	region_301	NM_202469	GIPC1	19328	0.279957
chr14	21485046	21485923	region_187	NM_014579	SLC39A2	18071	0.294393
chr8	145066839	145067521	region_558	NM_000445	PLEC	16267	0.316422
chr11	10818646	10819449	region_108	NR_120540	LOC101928053	-11796	0.378386
chr12	112247057	112247855	region_169	NR_106819	MIR6761	9819	0.409524
chr2	277033	278122	region_324	NM_007099	ACP1	12709	0.364817
chr3	50257474	50258370	region_395	NR_106714	MIR5787	-6945	0.459416
chr17	1655816	1656087	region_247	NM_001165921	SERPINF2	9822	0.409475
chr17	1657406	1658559	region_248	NM_001165921	SERPINF2	11853	0.377524
chr12	69746912	69748207	region_163	NM_000239	LYZ	5426	0.488195
chr11	2417766	2418732	region_106	NM_005706	TSSC4	-3468	0.527968
chr11	114167117	114167429	region_133	NM_006169	NNMT	739	0.588864
chr11	114182749	114183238	region_134	NM_006169	NNMT	16459	0.314001
chr6	30691218	30693171	region_494	NM_001293215	TUBB	2869	0.540771
chr3	49394612	49395188	region_394	NM_199443	USP4	17364	0.302837
chr12	6646726	6647536	region_141	NM_001256799	GAPDH	2747	0.543416
chr19	45411752	45412649	region_311	NM_001302690	APOE	2543	0.547868
chr19	45422354	45422605	region_312	NM_001302690	APOE	12822	0.363172
chr9	127998265	127999501	region_575	NM_005347	HSPA5	-4783	0.500914
chr9	128000868	128001630	region_576	NM_005347	HSPA5	-2417	0.550637
chr10	95351371	95352205	region_86	NM_006744	RBP4	-9205	0.419706
chr10	95353573	95353943	region_87	NM_006744	RBP4	-7235	0.454117
chr1	154179236	154180126	region_35	NM_001297723	C1orf43	-13592	0.352156
chr7	44153130	44154473	region_521	NM_001256879	POLD2	-9306	0.418014
chr12	49521363	49522230	region_150	NM_018113	LMBR1L	17113	0.305893
chr7	66071745	66072009	region_526	NR_111973	LOC493754	14483	0.339827
chr5	115387581	115387971	region_475	NM_001195581	ARL14EPL	614	0.591816
chr1	146649821	146651000	region_26	NM_005399	PRKAB2	6242	0.472518
chr1	146658006	146658754	region_27	NM_005399	PRKAB2	14212	0.34353
chr16	66977717	66978953	region_241	NM_001185177	CES3	-16796	0.309796
chr17	18230981	18231864	region_254	NM_144775	SMCR8	12829	0.36307
chr3	50257474	50258370	region_395	NM_001282618	GNAI2	-15666	0.32412
chr7	26231172	26232255	region_519	NM_031243	HNRNPA2B1	-8700	0.428271
chr8	144662183	144662399	region_557	NM_001130056	EEF1D	-17554	0.300544
chr4	74608091	74609351	region_441	NM_000584	CXCL8	2499	0.548834
chr6	31912928	31913543	region_498	NM_001282458	C2	17982	0.295443
chr17	38612782	38614204	region_262	NM_001552	IGFBP4	13818	0.348987
chr10	45471775	45472495	region_79	NR_033842	TMEM72-AS1	16998	0.307303
chr7	150488380	150488726	region_534	NM_014020	TMEM176B	-9895	0.408281
chr7	150490172	150490426	region_535	NM_014020	TMEM176B	-8149	0.437814
chr7	150501745	150502493	region_536	NM_014020	TMEM176B	3671	0.523698
chr10	43881212	43882274	region_78	NM_001098208	HNRNPF	-10536	0.397946
chr7	26231172	26232255	region_519	NM_007276	CBX3	-9117	0.421186
chr8	145648994	145649298	region_559	NM_183057	VPS28	-4800	0.500574
chr19	49994966	49995529	region_318	NR_026712	RPL13AP5	4383	0.508994
chr3	23960653	23962290	region_391	NM_001253379	RPL15	3177	0.534149
chr7	45927832	45928605	region_523	NM_000596	IGFBP1	260	0.600255
chr7	45932527	45933254	region_524	NM_000596	IGFBP1	4932	0.497938
chr10	79795224	79795463	region_83	NM_001026	RPS24	1826	0.563809
chr3	10167867	10168558	region_390	NM_198156	VHL	-15106	0.331463
chr10	135175969	135176507	region_96	NM_152911	PAOX	-16502	0.313461
chr7	150488380	150488726	region_534	NM_001101314	TMEM176B	-9068	0.422013
chr7	150490172	150490426	region_535	NM_001101314	TMEM176B	-7322	0.45254
chr7	150501745	150502493	region_536	NM_001101314	TMEM176B	4498	0.506658
chr1	156711910	156713276	region_38	NM_001303095	ISG20L2	14362	0.341475
chr19	582773	583477	region_288	NM_198591	BSG	11849	0.377585
chr15	45009607	45010542	region_225	NM_001301144	TRIM69	-18485	0.289558
chr7	155099912	155101848	region_537	NM_005542	INSIG1	11395	0.384504
chr17	4848985	4849584	region_249	NM_005022	PFN1	-3097	0.535861
chr6	31912928	31913543	region_498	NM_002904	NELFE	-13629	0.351636
chr6	44220521	44221611	region_503	NM_001286517	SLC35B2	-4242	0.511872
chr1	146649821	146651000	region_26	NR_103871	PRKAB2	6242	0.472518
chr1	146658006	146658754	region_27	NR_103871	PRKAB2	14212	0.34353
chr11	130013240	130014675	region_139	NM_021978	ST14	-15724	0.323369
chr22	37406935	37407410	region_386	NM_001013436	MPST	-8510	0.431538
chr4	1205248	1205885	region_429	NR_024569	LOC100130872	2816	0.541918
chr1	990804	991437	region_1	NM_001205252	RNF223	-18567	0.28861
chr13	45910926	45911724	region_179	NM_001286272	TPT1	-4094	0.514912
chr13	45914128	45914403	region_180	NM_001286272	TPT1	-1154	0.57917
chr10	135175969	135176507	region_96	NM_207128	PAOX	-16502	0.313461
chr1	207967387	207968850	region_62	NR_029518	MIR29B2	-7750	0.444858
chr3	10167867	10168558	region_390	NM_001164839	FANCD2OS	18297	0.291744
chr3	128888375	128889455	region_405	NM_001127193	CNBP	-13895	0.347914
chr19	58862780	58863080	region_320	NR_015380	A1BG-AS1	-405	0.596784
chr19	58863647	58863962	region_321	NR_015380	A1BG-AS1	469	0.595258
chr2	277033	278122	region_324	NM_001282682	SH3YL1	12711	0.364788
chr11	62326976	62327342	region_121	NM_001404	EEF1G	-14301	0.342309
chr15	44085792	44086547	region_223	NM_016400	HYPK	-6449	0.468621
chr19	582773	583477	region_288	NM_198590	BSG	11849	0.377585
chr5	39284256	39285652	region_467	NM_001243093	FYB	14195	0.343764
chr10	135175969	135176507	region_96	NR_109764	PAOX	-16502	0.313461
chr6	44220521	44221611	region_503	NM_001286512	SLC35B2	-4023	0.516376
chr3	124624402	124625252	region_402	NM_002213	ITGB5	18675	0.287366
chr12	49521363	49522230	region_150	NM_001300751	LMBR1L	17113	0.305893
chr1	161192079	161192374	region_41	NR_049819	MIR5187	-4749	0.501596
chr1	45976723	45977089	region_12	NM_181697	PRDX1	-10704	0.39528
chr10	79795224	79795463	region_83	NM_033022	RPS24	1826	0.563809
chr20	5080605	5081588	region_359	NM_001009923	TMEM230	-12637	0.365869
chr1	110565638	110566303	region_23	NM_001270768	STRIP1	-8228	0.436433
chr1	53516296	53517119	region_15	NM_001199080	PODN	-11016	0.390378
chr1	201984209	201985121	region_59	NR_106798	MIR6740	12414	0.369147
chr22	39711369	39711565	region_388	NM_000967	RPL3	-4203	0.512671
chr1	150546917	150548880	region_29	NM_021960	MCL1	-4316	0.510359
chr16	3119132	3119648	region_235	NM_001012635	IL32	3779	0.521441
chr11	62326976	62327342	region_121	NR_106805	MIR6747	-7384	0.451419
chr6	43272174	43273184	region_502	NM_006672	SLC22A7	6682	0.464274
chr19	1272349	1273246	region_289	NM_001280	CIRBP	3531	0.526639
chr4	155491376	155493938	region_457	NM_000508	FGA	-19240	0.280944
chr4	155504364	155508383	region_458	NM_000508	FGA	-5524	0.486285
chr4	155525291	155525575	region_459	NM_000508	FGA	13536	0.352946
chr4	155525787	155526574	region_460	NM_000508	FGA	14283	0.342556
chr4	155527617	155528322	region_461	NM_000508	FGA	16072	0.318899
chr4	155529617	155530078	region_462	NM_000508	FGA	17950	0.295821
chr19	49468504	49469173	region_316	NM_004324	BAX	10722	0.394996
chr19	49469329	49470280	region_317	NM_004324	BAX	11688	0.380024
chr22	37406935	37407410	region_386	NM_001270483	TST	-9052	0.422283
chr11	122930181	122931024	region_138	NM_153201	HSPA8	-2441	0.550108
chr14	21161667	21162345	region_185	NM_001282193	RNASE4	9635	0.412549
chr14	21167535	21168745	region_186	NM_001282193	RNASE4	15769	0.322788
chr5	130494984	130495430	region_477	NM_181705	LYRM7	-11399	0.384443
chr1	153507072	153507345	region_32	NM_014624	S100A6	-1509	0.571003
chr14	94843108	94844134	region_203	NM_001127700	SERPINA1	-13408	0.354758
chr14	94844144	94845334	region_204	NM_001127700	SERPINA1	-12290	0.370983
chr14	94845796	94846011	region_205	NM_001127700	SERPINA1	-11126	0.388664
chr14	94847207	94847761	region_206	NM_001127700	SERPINA1	-9545	0.414037
chr14	94848923	94849851	region_207	NM_001127700	SERPINA1	-7642	0.446784
chr3	23960653	23962290	region_391	NM_020345	NKIRAS1	2934	0.539366
chr16	3119132	3119648	region_235	NR_123723	MMP25-AS1	10019	0.406261
chr16	66977717	66978953	region_241	NR_046109	FAM96B	10009	0.406423
chr1	161192079	161192374	region_41	NM_001077477	NR1I3	-15774	0.322723
chr1	8920986	8921711	region_3	NR_106786	MIR6728	-5301	0.490642
chr19	4536931	4538949	region_293	NM_001013706	PLIN5	2732	0.543742
chr15	45009607	45010542	region_225	NM_001301146	TRIM69	-18485	0.289558
chr3	50295766	50296780	region_396	NM_004636	SEMA3B	-8716	0.427997
chr1	45976723	45977089	region_12	NM_002574	PRDX1	-10704	0.39528
chr19	4536931	4538949	region_293	NM_052972	LRG1	-2096	0.557752
chr1	161192079	161192374	region_41	NM_001077472	NR1I3	-15774	0.322723
chr14	94843108	94844134	region_203	NR_110563	SERPINA2	10582	0.397214
chr14	94844144	94845334	region_204	NR_110563	SERPINA2	11700	0.379842
chr14	94845796	94846011	region_205	NR_110563	SERPINA2	12864	0.362562
chr14	94847207	94847761	region_206	NR_110563	SERPINA2	14445	0.340343
chr14	94848923	94849851	region_207	NR_110563	SERPINA2	16348	0.315398
chr14	94843108	94844134	region_203	NM_001002235	SERPINA1	-13408	0.354758
chr14	94844144	94845334	region_204	NM_001002235	SERPINA1	-12290	0.370983
chr14	94845796	94846011	region_205	NM_001002235	SERPINA1	-11126	0.388664
chr14	94847207	94847761	region_206	NM_001002235	SERPINA1	-9545	0.414037
chr14	94848923	94849851	region_207	NM_001002235	SERPINA1	-7642	0.446784
chr1	53516296	53517119	region_15	NM_001199082	PODN	-11016	0.390378
chr2	177065653	177066212	region_341	NR_033979	HAGLR	12246	0.371636
chr1	154179236	154180126	region_35	NM_001010979	C1orf189	840	0.58649
chrX	23802721	23804207	region_580	NR_027783	SAT1	2190	0.555659
chr1	53516296	53517119	region_15	NM_001199081	PODN	-11177	0.387872
chr11	1773758	1775236	region_102	NM_001170820	IFITM10	2673	0.545027
chr3	128888375	128889455	region_405	NM_001199469	ISY1	8842	0.425845
chr17	4848985	4849584	region_249	NM_003562	SLC25A11	5822	0.480523
chr10	135165745	135166157	region_95	NM_001145201	PRAP1	5108	0.494445
chr10	135175969	135176507	region_96	NM_001145201	PRAP1	15395	0.327653
chr3	38164240	38164640	region_393	NM_001172566	MYD88	-15528	0.325915
chr17	41166095	41167692	region_266	NM_005440	RND2	-10364	0.400693
chr15	44085792	44086547	region_223	NM_001258031	SERINC4	-6126	0.474715
chr1	154179236	154180126	region_35	NM_014847	UBAP2L	-13643	0.351439
chr9	19115763	19116686	region_561	NM_001270890	HAUS6	13284	0.356522
chr15	41573242	41574052	region_221	NR_026757	OIP5-AS1	-2553	0.547649
chr11	116703102	116703783	region_136	NR_126362	APOA1-AS	-3390	0.529618
chr11	116706469	116707418	region_137	NR_126362	APOA1-AS	111	0.603844
chr11	10818646	10819449	region_108	NR_004403	SNORD97	-4108	0.514623
chr12	56553316	56553515	region_157	NM_001199629	MYL6B	7212	0.454535
chr12	56554992	56555360	region_158	NM_001199629	MYL6B	8973	0.423619
chr1	54497350	54498029	region_16	NM_001276394	LDLRAD1	13830	0.34882
chr3	101295297	101295963	region_400	NM_017819	TRMT10C	14951	0.333524
chr12	53342876	53343517	region_156	NR_045962	KRT8	-454	0.595615
chr8	144662183	144662399	region_557	NM_001289950	EEF1D	-17554	0.300544
chr2	85808651	85809274	region_337	NM_003761	VAMP8	4349	0.509686
chr19	58862780	58863080	region_320	NM_001207009	ZNF497	-11284	0.386215
chr19	58863647	58863962	region_321	NM_001207009	ZNF497	-10410	0.399956
chr19	1272349	1273246	region_289	NR_023312	CIRBP	3531	0.526639
chr7	30963082	30965121	region_520	NM_198098	AQP1	12687	0.365138
chr20	56136414	56136779	region_370	NM_002591	PCK1	460	0.595473
chr20	56140192	56141514	region_371	NM_002591	PCK1	4717	0.502239
chr14	21161667	21162345	region_185	NM_001282192	RNASE4	9635	0.412549
chr14	21167535	21168745	region_186	NM_001282192	RNASE4	15769	0.322788
chr14	24572689	24573469	region_190	NM_001291556	PCK2	9740	0.41082
chr17	16284907	16286241	region_252	NM_001281720	UBB	1164	0.578938
chr7	66071745	66072009	region_526	NR_111975	LOC493754	14483	0.339827
chr4	88903454	88904653	region_444	NM_001040058	SPP1	7252	0.453808
chr19	49994966	49995529	region_318	NM_001270491	RPL13A	4437	0.507895
chr4	69696327	69697118	region_432	NM_001290091	UGT2B10	15012	0.332711
chr20	44526997	44527711	region_368	NM_001242921	PLTP	-12279	0.371146
chr1	156711910	156713276	region_38	NM_145729	MRPL24	1670	0.567338
chr12	49521363	49522230	region_150	NM_001300750	LMBR1L	17113	0.305893
chr1	110565638	110566303	region_23	NR_073071	STRIP1	-11252	0.38671
chr20	5904195	5904743	region_360	NM_001819	CHGB	12496	0.367938
chr1	45976723	45977089	region_12	NR_033298	CCDC163P	11155	0.388213
chr20	5080605	5081588	region_359	NM_001009925	TMEM230	-12637	0.365869
chr9	19378381	19379162	region_562	NM_001010	RPS6	-1464	0.572032
chr14	21485046	21485923	region_187	NM_001282213	NDRG2	-7780	0.444325
chr5	149781140	149781844	region_481	NM_004355	CD74	-11007	0.390518
chr19	48373901	48374912	region_314	NM_003167	SULT2A1	-15248	0.329585
chr4	1205248	1205885	region_429	NR_104331	CTBP1-AS	1659	0.567588
chr3	128888375	128889455	region_405	NM_001127195	CNBP	-13895	0.347914
chr11	62326976	62327342	region_121	NM_024060	AHNAK	12827	0.363099
chr2	190425434	190426247	region_344	NM_014585	SLC40A1	-19697	0.275855
chr19	39898202	39900018	region_309	NR_039755	MIR4530	-1208	0.57792
chr1	54497350	54498029	region_16	NM_001010978	LDLRAD1	13830	0.34882
chr6	44220521	44221611	region_503	NM_001286519	SLC35B2	-4242	0.511872
chr17	41151923	41152123	region_265	NM_173079	RUNDC1	19442	0.278683
chr16	66977717	66978953	region_241	NM_198061	CES2	9989	0.406749
chr20	44526997	44527711	region_368	NM_080608	SPATA25	11116	0.38882
chr11	116703102	116703783	region_136	NM_000482	APOA4	9431	0.415929
chr11	116706469	116707418	region_137	NM_000482	APOA4	12932	0.361577
chr6	131904751	131905405	region_509	NM_000045	ARG1	10735	0.394791
chr3	50295766	50296780	region_396	NM_001005914	SEMA3B	-8716	0.427997
chr8	145066839	145067521	region_558	NM_198572	SPATC1	-19401	0.279141
chr17	4848985	4849584	region_249	NM_001193503	ENO3	-5099	0.494623
chr2	177065653	177066212	region_341	NM_024501	HOXD1	12626	0.36603
chr3	128888375	128889455	region_405	NM_001204890	ISY1-RAB43	8842	0.425845
chr1	167510304	167511585	region_42	NM_003851	CREG1	-12112	0.373633
chr22	39917775	39918683	region_389	NM_019008	MIEF1	19995	0.272586
chr8	144103052	144103823	region_556	NM_173687	C8orf31	-17188	0.304977
chr1	154179236	154180126	region_35	NM_001287815	UBAP2L	-13643	0.351439
chr10	51589558	51590807	region_80	NM_005437	NCOA4	17819	0.297375
chr20	57485671	57486207	region_372	NM_001077489	GNAS	19514	0.277882
chr17	48261463	48262199	region_270	NM_000023	SGCA	18466	0.289778
chr17	48262255	48263362	region_271	NM_000023	SGCA	19443	0.278672
chr1	183595401	183596227	region_51	NM_001297670	RGL1	-9367	0.416995
chr1	9938	10543	region_0	NR_128720	MIR6859-4	-7196	0.454826
chr6	33267478	33268362	region_500	NM_014260	PFDN6	10547	0.397771
chr12	56754476	56755948	region_159	NM_198332	STAT2	1175	0.578683
chr3	50295766	50296780	region_396	NR_110702	SEMA3B-AS1	-8530	0.431193
chr3	186506834	186507637	region_425	NM_001967	EIF4A2	5875	0.479505
chr3	186338322	186339152	region_420	NM_014375	FETUB	-19411	0.279029
chr15	45007256	45007971	region_224	NM_004048	B2M	3929	0.518321
chr15	45009607	45010542	region_225	NM_004048	B2M	6390	0.469729
chr8	98863604	98864819	region_551	NM_002380	MATN2	-17099	0.306064
chr14	21485046	21485923	region_187	NM_201538	NDRG2	-7780	0.444325
chr1	228285520	228286911	region_66	NM_181441	MRPL55	-10798	0.393797
chr1	150937695	150938938	region_30	NM_181746	CERS2	-9163	0.420412
chr1	31205322	31206399	region_11	NR_034182	MATN1-AS1	14242	0.343118
chr8	99114579	99115159	region_552	NM_001145860	POP1	-14651	0.337551
chr14	75747259	75748868	region_196	NM_005252	FOS	2583	0.546993
chr11	18428637	18429375	region_112	NM_001165416	LDHA	13071	0.359572
chr1	207967387	207968850	region_62	NR_029832	MIR29C	-7166	0.455372
chr17	73773541	73774845	region_275	NM_001080419	UNK	-6726	0.463458
chr5	118309368	118309670	region_476	NR_036262	MIR1244-2	-761	0.588346
chr2	85808651	85809274	region_337	NM_006634	VAMP5	-2568	0.547321
chr14	90871089	90872086	region_197	NM_006888	CALM1	8261	0.435857
chr14	90873760	90874600	region_198	NM_006888	CALM1	10854	0.392916
chr10	79795224	79795463	region_83	NM_001142285	RPS24	1826	0.563809
chr19	1272349	1273246	region_289	NR_023313	CIRBP	3531	0.526639
chr22	39711369	39711565	region_388	NR_000026	RNU86	-1434	0.572719
chr5	130494984	130495430	region_477	NM_005340	HINT1	-5834	0.480292
chr14	21485046	21485923	region_187	NM_173846	TPPP2	-12860	0.36262
chr19	13054467	13055262	region_298	NM_005053	RAD23A	-1763	0.565231
chr6	30691218	30693171	region_494	NM_178014	TUBB	4217	0.512384
chr17	7529606	7529952	region_251	NM_001146280	SHBG	-3632	0.524516
chr2	209100997	209101905	region_347	NM_001282387	IDH1	-17576	0.30028
chr22	29950960	29951860	region_384	NM_003678	THOC5	1674	0.567247
chr14	21161667	21162345	region_185	NM_194431	RNASE4	5071	0.495177
chr14	21167535	21168745	region_186	NM_194431	RNASE4	11205	0.387438
chr22	39711369	39711565	region_388	NR_000027	SNORD83A	155	0.602782
chr20	4680698	4681771	region_358	NM_001080122	PRNP	14438	0.340439
chr11	61731877	61732643	region_119	NM_001300787	BEST1	14905	0.334138
chr17	41063133	41064973	region_264	NM_000151	G6PC	11240	0.386896
chr1	153579375	153580171	region_33	NM_020672	S100A14	-9035	0.42257
chr10	98280333	98281682	region_90	NM_012465	TLL2	7324	0.452503
chr19	49994966	49995529	region_318	NM_001204503	FLT3LG	17430	0.302039
chr6	33267478	33268362	region_500	NM_172208	TAPBP	-14244	0.343091
chr10	135165745	135166157	region_95	NM_001301827	FUOM	-5578	0.485236
chr10	135175969	135176507	region_96	NM_001301827	FUOM	4709	0.502399
chr6	33267478	33268362	region_500	NM_001185181	PFDN6	10509	0.398376
chr6	31236330	31237002	region_495	NM_001243042	HLA-C	-3247	0.532656
chr11	116703102	116703783	region_136	NM_000040	APOC3	2819	0.541853
chr11	116706469	116707418	region_137	NM_000040	APOC3	6320	0.471046
chr5	42799811	42801525	region_470	NM_001085486	SEPP1	-11356	0.385105
chr5	42808267	42808506	region_471	NM_001085486	SEPP1	-3638	0.52439
chr19	13054467	13055262	region_298	NR_072976	RAD23A	-1763	0.565231
chr1	173456885	173457991	region_46	NM_004905	PRDX6	10953	0.391363
chr8	145066839	145067521	region_558	NM_032789	PARP10	6545	0.466825
chr6	109687741	109689558	region_508	NM_001142402	CD164	-15113	0.33137
chr14	21485046	21485923	region_187	NM_201540	NDRG2	-7780	0.444325
chr11	2016144	2017071	region_103	NR_002196	H19	-2458	0.549734
chr11	2017929	2019004	region_104	NR_002196	H19	-599	0.592171
chr8	48649474	48650442	region_547	NM_005195	CEBPD	-768	0.588181
chr17	16284907	16286241	region_252	NM_001281718	UBB	920	0.584616
chr8	146015154	146015418	region_560	NM_001286770	ZNF34	2556	0.547584
chr1	150237644	150239096	region_28	NM_001300838	CIART	-16572	0.312585
chr11	2150365	2151952	region_105	NM_000612	IGF2	-9046	0.422384
chr19	13054467	13055262	region_298	NM_004343	CALR	5451	0.487707
chr17	7529606	7529952	region_251	NM_004860	FXR2	11564	0.381914
chr11	74456674	74457160	region_128	NM_001278473	CHRDL2	14487	0.339772
chr6	44220521	44221611	region_503	NM_007355	HSP90AB1	6372	0.470067
chr14	50085421	50085856	region_191	NM_018139	DNAAF2	-16310	0.315878
chr17	7128231	7128585	region_250	NM_001033859	ACADVL	5259	0.491467
chr1	155106420	155107300	region_36	NM_182685	EFNA1	6512	0.467442
chr14	21485046	21485923	region_187	NM_001282216	NDRG2	-7780	0.444325
chr1	152005004	152005310	region_31	NR_103561	NBPF18P	14404	0.340902
chr17	7529606	7529952	region_251	NM_001146281	SHBG	-3632	0.524516
chrX	102930505	102931902	region_593	NM_012286	MORF4L2	-10543	0.397834
chr11	65622318	65622946	region_125	NM_025128	MUS81	-5239	0.491861
chr5	172195113	172196384	region_486	NM_004417	DUSP1	-2455	0.5498
chr19	49994966	49995529	region_318	NR_000018	SNORD35A	816	0.587053
chr5	118309368	118309670	region_476	NR_128710	MIR1244-4	-761	0.588346
chr9	135894729	135896018	region_578	NM_001122823	GTF3C5	-10688	0.395533
chr3	50295766	50296780	region_396	NM_001166425	GNAI2	11948	0.376093
chr12	121138595	121139853	region_174	NM_001303627	MLEC	13112	0.358983
chr3	186506834	186507637	region_425	NM_181573	RFC4	-17249	0.304233
chr19	18390570	18391661	region_304	NM_005354	JUND	-1351	0.574624
chr19	39898202	39900018	region_309	NM_022835	PLEKHG2	-4639	0.503808
chr19	42373043	42373287	region_310	NM_001022	RPS19	9178	0.42016
chr1	161192079	161192374	region_41	NM_001077470	NR1I3	-15774	0.322723
chr14	94843108	94844134	region_203	NM_001127707	SERPINA1	-13408	0.354758
chr14	94844144	94845334	region_204	NM_001127707	SERPINA1	-12290	0.370983
chr14	94845796	94846011	region_205	NM_001127707	SERPINA1	-11126	0.388664
chr14	94847207	94847761	region_206	NM_001127707	SERPINA1	-9545	0.414037
chr14	94848923	94849851	region_207	NM_001127707	SERPINA1	-7642	0.446784
chr6	33267478	33268362	region_500	NM_001164267	WDR46	10616	0.396674
chr8	144103052	144103823	region_556	NM_002346	LY6E	3536	0.526534
chr12	51636135	51637527	region_153	NM_001136267	DAZAP2	4324	0.510196
chr14	21161667	21162345	region_185	NM_002937	RNASE4	9635	0.412549
chr14	21167535	21168745	region_186	NM_002937	RNASE4	15769	0.322788
chr14	55611819	55612016	region_193	NR_003225	LGALS3	8217	0.436625
chr1	150237644	150239096	region_28	NM_144697	CIART	-16572	0.312585
chr9	127620162	127620391	region_574	NM_001276374	WDR38	4581	0.504978
chr7	44153130	44154473	region_521	NM_006230	POLD2	-9368	0.416979
chr19	36640709	36641237	region_307	NM_001749	CAPNS1	10146	0.404202
chr3	52027649	52028121	region_397	NM_000992	RPL29	-2073	0.558266
chr17	7529606	7529952	region_251	NM_001146279	SHBG	-3632	0.524516
chr14	94843108	94844134	region_203	NM_001127704	SERPINA1	-13408	0.354758
chr14	94844144	94845334	region_204	NM_001127704	SERPINA1	-12290	0.370983
chr14	94845796	94846011	region_205	NM_001127704	SERPINA1	-11126	0.388664
chr14	94847207	94847761	region_206	NM_001127704	SERPINA1	-9545	0.414037
chr14	94848923	94849851	region_207	NM_001127704	SERPINA1	-7642	0.446784
chrY	21153105	21154622	region_599	NM_013230	CD24	-937	0.584219
chr12	6879429	6880312	region_142	NM_001195015	CD4	-18767	0.28631
chr4	155486574	155487154	region_453	NM_001184741	FGB	2733	0.54372
chr4	155487620	155488010	region_454	NM_001184741	FGB	3684	0.523426
chr4	155488683	155489155	region_455	NM_001184741	FGB	4788	0.500814
chr4	155490270	155491208	region_456	NM_001184741	FGB	6608	0.46565
chr4	155491376	155493938	region_457	NM_001184741	FGB	8526	0.431262
chr11	46404951	46405345	region_114	NM_001012334	MDK	2531	0.548132
chr1	228285520	228286911	region_66	NM_181465	MRPL55	-10798	0.393797
chr14	94843108	94844134	region_203	NM_001002236	SERPINA1	-13408	0.354758
chr14	94844144	94845334	region_204	NM_001002236	SERPINA1	-12290	0.370983
chr14	94845796	94846011	region_205	NM_001002236	SERPINA1	-11126	0.388664
chr14	94847207	94847761	region_206	NM_001002236	SERPINA1	-9545	0.414037
chr14	94848923	94849851	region_207	NM_001002236	SERPINA1	-7642	0.446784
chr3	186435073	186435530	region_423	NM_001166451	KNG1	204	0.601602
chr11	10818646	10819449	region_108	NM_001172705	EIF4G2	-10496	0.398583
chr6	109687741	109689558	region_508	NM_001142401	CD164	-15113	0.33137
chr19	45451595	45452813	region_313	NM_001282176	CLPTM1	-5637	0.484092
chr16	71599604	71602450	region_242	NR_103851	TAT-AS1	1336	0.574969
chr2	178095285	178096428	region_342	NM_194247	HNRNPA3	18435	0.290138
chr19	13888836	13889266	region_299	NM_023072	ZSWIM4	-17222	0.304562
chr11	33730272	33731927	region_113	NM_001127225	CD59	-13174	0.358094
chr5	137890956	137891601	region_478	NR_002913	SNORD63	-5521	0.486344
chr3	52027649	52028121	region_397	NM_001198898	ACY1	10586	0.39715
chr19	45411752	45412649	region_311	NM_006114	TOMM40	17724	0.298508
chr16	85840289	85840594	region_245	NM_001142288	EMC8	7293	0.453065
chr22	39917775	39918683	region_389	NR_130151	RPS19BP1	-10631	0.396436
chr3	187386699	187387272	region_426	NM_001048	SST	-1216	0.577735
chr3	187387948	187388239	region_427	NM_001048	SST	-108	0.603916
chr1	228285520	228286911	region_66	NM_024319	C1orf35	-4807	0.500434
chr1	228285520	228286911	region_66	NM_181455	MRPL55	-10798	0.393797
chr19	42373043	42373287	region_310	NM_001783	CD79A	-8024	0.440009
chr4	166263091	166264257	region_464	NM_006745	MSMO1	14857	0.334781
chr12	16516701	16517362	region_147	NM_145792	MGST1	16956	0.30782
chr12	49521363	49522230	region_150	NM_006082	TUBA1B	-3508	0.527124
chr3	186383761	186384067	region_421	NM_000412	HRG	168	0.602468
chr3	186394787	186396005	region_422	NM_000412	HRG	11650	0.380602
chr4	100052660	100053096	region_447	NM_000670	ADH4	-12571	0.366836
chr11	116660099	116661710	region_135	NM_001159736	BUD13	17190	0.304952
chr8	144103052	144103823	region_556	NR_026913	LOC100133669	3630	0.524558
chr3	186506834	186507637	region_425	NR_002586	SNORA63	2148	0.556594
chr13	45910926	45911724	region_179	NR_024458	TPT1-AS1	-4154	0.513677
chr13	45914128	45914403	region_180	NR_024458	TPT1-AS1	-1214	0.577781
chr1	155106420	155107300	region_36	NM_001287589	SLC50A1	-1427	0.572879
chrX	53039507	53039807	region_584	NM_014138	FAM156A	15006	0.332791
chr20	44526997	44527711	region_368	NM_000308	CTSA	7764	0.444609
chr5	177022247	177023093	region_487	NM_017510	TMED9	3458	0.528179
chr19	13888836	13889266	region_299	NM_032285	MRI1	13715	0.350428
chr20	5080605	5081588	region_359	NM_014145	TMEM230	-12637	0.365869
chr10	79795224	79795463	region_83	NM_007055	POLR3A	6045	0.476256
chr9	37436655	37436948	region_564	NM_012203	GRHPR	14095	0.345142
chr7	150488380	150488726	region_534	NM_018487	TMEM176A	-9300	0.418114
chr7	150490172	150490426	region_535	NM_018487	TMEM176A	-7554	0.448359
chr7	150501745	150502493	region_536	NM_018487	TMEM176A	4266	0.511381
chr2	128185909	128186772	region_339	NM_000312	PROC	10345	0.400998
chr19	12902464	12904086	region_297	NM_002229	JUNB	966	0.583541
chr2	277033	278122	region_324	NM_001002919	FAM150B	-10731	0.394854
chr18	3277737	3278196	region_283	NM_033546	MYL12B	15856	0.321666
chr19	58862780	58863080	region_320	NR_106864	MIR6806	16877	0.308794
chr19	58863647	58863962	region_321	NR_106864	MIR6806	17751	0.298185
chr11	62392463	62393313	region_122	NM_000327	ROM1	12676	0.365299
chr19	39898202	39900018	region_309	NM_001256826	PAF1	17275	0.303917
chr14	95058444	95059426	region_208	NM_000624	SERPINA5	11230	0.387051
chr8	144103052	144103823	region_556	NR_126399	C8orf31	-17188	0.304977
chr19	58904296	58904543	region_322	NM_173548	ZNF584	-15643	0.324419
chr1	156711910	156713276	region_38	NM_015997	RRNAD1	14331	0.341899
chr19	45411752	45412649	region_311	NR_028413	APOC1P1	-17859	0.2969
chr19	45422354	45422605	region_312	NR_028413	APOC1P1	-7580	0.447893
chr1	150937695	150938938	region_30	NM_022075	CERS2	-9163	0.420412
chr10	135175969	135176507	region_96	NM_207127	PAOX	-16502	0.313461
chr6	160100001	160101510	region_514	NM_001024465	SOD2	-13598	0.352072
chr6	160101798	160103713	region_515	NM_001024465	SOD2	-11598	0.381395
chr19	14588585	14589333	region_300	NM_000955	PTGER1	2785	0.542591
chr1	150937695	150938938	region_30	NM_003568	ANXA9	-16182	0.317499
chr4	88903454	88904653	region_444	NM_001251830	SPP1	7252	0.453808
chr6	31912928	31913543	region_498	NM_001282459	C2	17982	0.295443
chr1	155106420	155107300	region_36	NM_004428	EFNA1	6512	0.467442
chrX	53039507	53039807	region_584	NM_001242497	FAM156A	15006	0.332791
chr20	4004501	4005126	region_357	NM_007219	RNF24	8759	0.427261
chr1	59247433	59249067	region_20	NM_002228	JUN	-1535	0.57041
chr5	179263173	179264200	region_489	NM_003900	SQSTM1	15845	0.321808
chr19	39898202	39900018	region_309	NM_019088	PAF1	17275	0.303917
chr1	156711910	156713276	region_38	NM_024540	MRPL24	1670	0.567338
chr1	154179236	154180126	region_35	NM_001297721	C1orf43	-13592	0.352156
chr14	21678903	21679421	region_188	NR_038971	LINC00641	4103	0.514726
chr19	45411752	45412649	region_311	NM_000041	APOE	3195	0.533765
chr19	45422354	45422605	region_312	NM_000041	APOE	13474	0.353822
chr1	161192079	161192374	region_41	NM_001077479	NR1I3	-15774	0.322723
chr19	49425490	49426645	region_315	NR_046633	NUCB1-AS1	3919	0.518529
chr12	6879429	6880312	region_142	NM_001195017	CD4	-18767	0.28631
chr1	154179236	154180126	region_35	NM_001287816	UBAP2L	-13643	0.351439
chr10	43881212	43882274	region_78	NM_001098207	HNRNPF	-11051	0.389832
chr11	33730272	33731927	region_113	NM_001166692	C11orf91	8813	0.426339
chr19	14625610	14626969	region_301	NM_001300914	DNAJB1	-2385	0.551342
chr14	65405925	65406627	region_194	NR_046320	GPX2	-3347	0.530529
chr5	150407449	150408551	region_482	NM_002084	GPX3	8002	0.440396
chr5	150409341	150410113	region_483	NM_002084	GPX3	9729	0.411001
chr1	228285520	228286911	region_66	NR_037415	MIR3620	1252	0.576904
chr5	118309368	118309670	region_476	NM_173666	DTWD2	-14721	0.336607
chr4	100257641	100258131	region_450	NM_000669	ADH1C	-16316	0.315802
chr4	100263962	100264261	region_451	NM_000669	ADH1C	-10091	0.405092
chr7	5566777	5568505	region_516	NR_126168	LOC221946	14157	0.344287
chr6	31236330	31237002	region_495	NM_002117	HLA-C	-3247	0.532656
chr19	3976054	3976918	region_292	NR_002602	SNORD37	-6084	0.475514
chr2	277033	278122	region_324	NM_004300	ACP1	12709	0.364817
chr7	44153130	44154473	region_521	NM_001129	AEBP1	9842	0.409147
chr12	69746912	69748207	region_163	NM_001300950	YEATS4	-5930	0.478452
chr19	39898202	39900018	region_309	NM_017592	MED29	17148	0.305465
chr1	155106420	155107300	region_36	NM_001287592	SLC50A1	-959	0.583705
chr17	46137559	46138423	region_268	NM_003204	NFE2L1	12306	0.370745
chr12	6879429	6880312	region_142	NM_002824	PTMS	4330	0.510074
chr8	29920615	29921464	region_545	NM_001284239	SARAF	-19685	0.275987
chr15	44085792	44086547	region_223	NR_031695	MIR1282	212	0.601409
chr1	155106420	155107300	region_36	NM_153741	DPM3	-6136	0.474525
chr2	234680823	234681948	region_353	NR_037694	LOC100286922	17394	0.302474
chr5	130494984	130495430	region_477	NR_121658	LYRM7	-11399	0.384443
chr1	9938	10543	region_0	NR_046018	DDX11L1	-1633	0.568178
chr1	150546917	150548880	region_29	NM_182763	MCL1	-4316	0.510359
chr9	135894729	135896018	region_578	NM_012087	GTF3C5	-10688	0.395533
chr19	36640709	36641237	region_307	NM_001302633	CAPNS1	8652	0.429094
chr22	39917775	39918683	region_389	NM_194326	RPS19BP1	-10631	0.396436
chr4	88225193	88226191	region_443	NM_001136230	HSD17B13	-18366	0.290939
chr15	66791656	66792057	region_231	NM_001287821	ZWILCH	-5564	0.485508
chr1	63070160	63070766	region_21	NM_014495	ANGPTL3	7306	0.452829
chr11	18252935	18253383	region_110	NM_001127380	SAA2	-17062	0.306518
chr18	29178452	29178903	region_285	NM_000371	TTR	6948	0.45936
chr4	74282894	74283390	region_437	NM_001134	AFP	-18793	0.286012
chr4	74283707	74284031	region_438	NM_001134	AFP	-18066	0.294452
chr4	74285071	74285467	region_439	NM_001134	AFP	-16666	0.311412
chr4	74286058	74287108	region_440	NM_001134	AFP	-15352	0.328217
chr1	161192079	161192374	region_41	NM_001286373	TOMM40L	-3502	0.52725
chr12	9225250	9225538	region_146	NR_026971	A2M-AS1	7622	0.447142
chr12	56754476	56755948	region_159	NM_001638	APOF	-1371	0.574164
chr16	72093959	72094905	region_243	NM_005143	HP	5925	0.478547
chr3	186435073	186435530	region_423	NM_000893	KNG1	204	0.601602
chr14	24572689	24573469	region_190	NM_004563	PCK2	9740	0.41082
chr1	154179236	154180126	region_35	NM_001297717	C1orf43	-13592	0.352156
chr6	30691218	30693171	region_494	NM_001293213	TUBB	4217	0.512384
chr17	1655816	1656087	region_247	NM_000934	SERPINF2	9822	0.409475
chr17	1657406	1658559	region_248	NM_000934	SERPINF2	11853	0.377524
chr19	1272349	1273246	region_289	NM_001300829	CIRBP	3533	0.526597
chr14	21485046	21485923	region_187	NM_201541	NDRG2	-7780	0.444325
chr20	24943512	24944732	region_364	NM_003650	CST7	14257	0.342912
chr22	37406935	37407410	region_386	NM_001163857	TEX33	3295	0.531634
chr19	18390570	18391661	region_304	NM_001286968	JUND	-1351	0.574624
chr15	44085792	44086547	region_223	NM_001258032	SERINC4	-6126	0.474715
chr21	37444713	37445459	region_376	NM_001007259	SETD4	12424	0.368999
chr17	79476999	79477889	region_279	NM_001077182	FSCN2	-17972	0.295561
chr17	79478005	79478726	region_280	NM_001077182	FSCN2	-17051	0.306653
chr6	109687741	109689558	region_508	NM_006016	CD164	-15113	0.33137
chr5	140011183	140012425	region_479	NM_002488	NDUFA2	-15566	0.32542
chr1	207101870	207102667	region_60	NM_005449	FAIM3	6890	0.460427
chr1	45976723	45977089	region_12	NM_001202431	PRDX1	-11656	0.380511
chr8	145066839	145067521	region_558	NM_001009184	GRINA	2955	0.538914
chr6	64289949	64291684	region_505	NM_003463	PTP4A1	8900	0.424858
chr14	94843108	94844134	region_203	NM_001127702	SERPINA1	-13408	0.354758
chr14	94844144	94845334	region_204	NM_001127702	SERPINA1	-12290	0.370983
chr14	94845796	94846011	region_205	NM_001127702	SERPINA1	-11126	0.388664
chr14	94847207	94847761	region_206	NM_001127702	SERPINA1	-9545	0.414037
chr14	94848923	94849851	region_207	NM_001127702	SERPINA1	-7642	0.446784
chr19	58904296	58904543	region_322	NR_039910	MIR4754	6194	0.473426
chr4	88903454	88904653	region_444	NM_001251829	SPP1	7252	0.453808
chr16	72093959	72094905	region_243	NM_001126102	HP	5925	0.478547
chr8	6728160	6728464	region_538	NM_005218	DEFB1	-7217	0.454444
chr3	149086650	149087607	region_412	NR_046650	TM4SF1-AS1	-8436	0.432817
chr3	186435073	186435530	region_423	NM_001102416	KNG1	204	0.601602
chr14	21485046	21485923	region_187	NM_001256588	SLC39A2	18071	0.294393
chr6	44220521	44221611	region_503	NM_001271971	HSP90AB1	6372	0.470067
chr5	130494984	130495430	region_477	NM_001293735	LYRM7	-11399	0.384443
chr3	128888375	128889455	region_405	NM_020701	ISY1	8842	0.425845
chr16	66977717	66978953	region_241	NR_036684	CES2	9962	0.407188
chr11	308978	309375	region_99	NM_006435	IFITM2	1070	0.581119
chr11	319677	320044	region_100	NM_006435	IFITM2	11754	0.379022
chr11	320540	320926	region_101	NM_006435	IFITM2	12627	0.366015
chr19	45411752	45412649	region_311	NM_001128917	TOMM40	17724	0.298508
chr3	50257474	50258370	region_395	NM_002070	GNAI2	-15666	0.32412
chr19	14588585	14589333	region_300	NM_202470	GIPC1	-18002	0.295207
chr19	14625610	14626969	region_301	NM_202470	GIPC1	19328	0.279957
chr1	152005004	152005310	region_31	NM_005620	S100A11	-4354	0.509584
chr19	6677844	6678342	region_294	NM_172014	TNFSF14	7494	0.449437
chr1	154179236	154180126	region_35	NM_001297718	C1orf43	-13592	0.352156
chr2	242292542	242293421	region_356	NM_001282984	FARP2	-2682	0.544831
chr5	137890956	137891601	region_478	NM_001282185	ETF1	13878	0.348151
chr10	73576082	73577354	region_82	NM_001171936	CDH23	5079	0.495019
chr6	109687741	109689558	region_508	NM_001142404	CD164	-15113	0.33137
chr3	52847034	52847750	region_398	NR_046615	ITIH4-AS1	-10558	0.397596
chr17	79476999	79477889	region_279	NM_001199954	ACTG1	-2448	0.549954
chr17	79478005	79478726	region_280	NM_001199954	ACTG1	-1527	0.570592
chr4	155491376	155493938	region_457	NM_021871	FGA	-19240	0.280944
chr4	155504364	155508383	region_458	NM_021871	FGA	-5524	0.486285
chr4	155525291	155525575	region_459	NM_021871	FGA	13536	0.352946
chr4	155525787	155526574	region_460	NM_021871	FGA	14283	0.342556
chr4	155527617	155528322	region_461	NM_021871	FGA	16072	0.318899
chr4	155529617	155530078	region_462	NM_021871	FGA	17950	0.295821
chr19	38782381	38782982	region_308	NM_033520	C19orf33	-12122	0.373484
chr11	18291197	18291512	region_111	NM_000331	SAA1	3547	0.526302
chr14	94843108	94844134	region_203	NM_001127706	SERPINA1	-13408	0.354758
chr14	94844144	94845334	region_204	NM_001127706	SERPINA1	-12290	0.370983
chr14	94845796	94846011	region_205	NM_001127706	SERPINA1	-11126	0.388664
chr14	94847207	94847761	region_206	NM_001127706	SERPINA1	-9545	0.414037
chr14	94848923	94849851	region_207	NM_001127706	SERPINA1	-7642	0.446784
chr11	46404951	46405345	region_114	NM_001012333	MDK	1888	0.562412
chr16	72093959	72094905	region_243	NM_020995	HPR	-2692	0.544613
chr16	72110030	72111096	region_244	NM_020995	HPR	13439	0.354318
chr11	65190327	65192348	region_123	NR_028272	NEAT1	1069	0.581142
chr11	65192440	65194085	region_124	NR_028272	NEAT1	2994	0.538074
chr4	88225193	88226191	region_443	NM_178135	HSD17B13	-18366	0.290939
chr2	277033	278122	region_324	NR_104223	SH3YL1	12834	0.362997
chr19	45411752	45412649	region_311	NR_028414	APOC1P1	-17859	0.2969
chr19	45422354	45422605	region_312	NR_028414	APOC1P1	-7580	0.447893
chr10	43881212	43882274	region_78	NM_001184963	FXYD4	14652	0.337537
chr3	52027649	52028121	region_397	NM_001146314	ABHD14B	19239	0.280955
chr11	67353845	67354116	region_126	NM_000852	GSTP1	2915	0.539777
chr3	52027649	52028121	region_397	NR_037192	ABHD14A-ACY1	18844	0.28543
chr15	44085792	44086547	region_223	NR_037672	SERF2	1996	0.559988
chr14	21485046	21485923	region_187	NM_016250	NDRG2	-8451	0.432558
chr8	144662183	144662399	region_557	NM_001130053	EEF1D	-17554	0.300544
chr12	51636135	51637527	region_153	NM_001136269	DAZAP2	4324	0.510196
chr19	49425490	49426645	region_315	NM_014475	DHDH	-10871	0.392649
chr4	100227575	100229379	region_449	NM_001286650	ADH1B	-14122	0.344769
chr4	100257641	100258131	region_450	NM_001286650	ADH1B	15287	0.329072
chr1	156711910	156713276	region_38	NM_001126051	HDGF	-9431	0.415929
chr3	52027649	52028121	region_397	NM_032750	ABHD14B	19239	0.280955
chr1	154128899	154129982	region_34	NM_207308	NUP210L	1848	0.563313
chr19	45411752	45412649	region_311	NM_001128916	TOMM40	17724	0.298508
chr17	76967342	76968873	region_278	NM_005567	LGALS3BP	-7954	0.441243
chr5	140011183	140012425	region_479	NM_001174105	CD14	-1482	0.57162
chr10	135165745	135166157	region_95	NM_198472	FUOM	-5578	0.485236
chr10	135175969	135176507	region_96	NM_198472	FUOM	4709	0.502399
chr16	3119132	3119648	region_235	NM_001012631	IL32	4078	0.515241
chr8	144103052	144103823	region_556	NM_001127213	LY6E	3536	0.526534
chr5	151041018	151043184	region_484	NR_109873	CTB-113P19.1	-14404	0.340902
chr1	228285520	228286911	region_66	NM_001658	ARF1	15855	0.321679
chr13	111164522	111165340	region_183	NR_046583	COL4A2-AS1	4405	0.508546
chr6	31912928	31913543	region_498	NM_001145903	C2	17982	0.295443
chr15	66791656	66792057	region_231	NR_039737	MIR4512	2484	0.549163
chrX	102930505	102931902	region_593	NM_001142425	MORF4L2	-10543	0.397834
chr11	74456674	74457160	region_128	NM_001098638	RNF169	-2995	0.538052
chr17	26694039	26694565	region_256	NM_000638	VTN	-3071	0.536419
chr17	26694735	26695119	region_257	NM_000638	VTN	-2446	0.549998
chr17	26696318	26696930	region_258	NM_000638	VTN	-749	0.588629
chr12	6929007	6930184	region_143	NM_014449	GPR162	-1367	0.574256
chr1	161192079	161192374	region_41	NM_001077476	NR1I3	-15774	0.322723
chr19	49994966	49995529	region_318	NR_073024	RPL13A	4437	0.507895
chr20	57485671	57486207	region_372	NM_001077488	GNAS	19514	0.277882
chr1	150546917	150548880	region_29	NR_104133	ADAMTSL4-AS1	870	0.585786
chr1	183595401	183596227	region_51	NM_015149	RGL1	-9367	0.416995
chr14	21485046	21485923	region_187	NR_110139	LOC101929718	18162	0.293323
chr5	140011183	140012425	region_479	NM_001185012	NDUFA2	-15566	0.32542
chr19	18390570	18391661	region_304	NM_001145304	KIAA1683	5796	0.481023
chr4	69696327	69697118	region_432	NM_001144767	UGT2B10	15012	0.332711
chr3	50295766	50296780	region_396	NR_110697	SEMA3B	-14276	0.342652
chr18	3277737	3278196	region_283	NR_130144	LOC104968399	16118	0.318313
chr7	30963082	30965121	region_520	NM_001185062	AQP1	2983	0.53831
chr8	27455420	27456175	region_543	NR_045494	CLU	-13471	0.353865
chr8	27462255	27462889	region_544	NR_045494	CLU	-6696	0.464014
chr5	179155544	179158090	region_488	NM_014757	MAML1	-3033	0.537235
chr19	49994966	49995529	region_318	NM_001015	RPS11	-4374	0.509177
chr11	62392463	62393313	region_122	NM_001300794	EML3	12651	0.365664
chr15	66791656	66792057	region_231	NM_001287822	ZWILCH	-5564	0.485508
chr20	5080605	5081588	region_359	NM_001009924	TMEM230	-12637	0.365869
chr3	52027649	52028121	region_397	NM_001198895	ACY1	10586	0.39715
chr14	70352050	70352894	region_195	NM_001034852	SMOC1	6359	0.470312
chr7	5566777	5568505	region_516	NM_001101	ACTB	-2591	0.546818
chr2	85808651	85809274	region_337	NM_016494	RNF181	-13874	0.348206
chr3	23960653	23962290	region_391	NM_002948	RPL15	3177	0.534149
chrX	118377181	118378404	region_596	NM_001282621	PGRMC1	7585	0.447804
chr11	61731877	61732643	region_119	NM_004183	BEST1	14905	0.334138
chr6	30691218	30693171	region_494	NM_001293216	TUBB	2869	0.540771
chrX	106956460	106957347	region_594	NM_001015881	TSC22D3	-2808	0.542092
chr5	140011183	140012425	region_479	NM_001174104	CD14	-1482	0.57162
chr11	61731877	61732643	region_119	NM_001139443	BEST1	14905	0.334138
chr3	38164240	38164640	region_393	NM_001172567	MYD88	-15528	0.325915
chr4	100227575	100229379	region_449	NM_000668	ADH1B	-14122	0.344769
chr4	100257641	100258131	region_450	NM_000668	ADH1B	15287	0.329072
chr19	42373043	42373287	region_310	NR_106855	MIR6797	-531	0.593784
chr19	14625610	14626969	region_301	NR_038104	TECR	-14089	0.345225
chr2	177065653	177066212	region_341	NR_110465	HAGLR	12632	0.365942
chr3	50257474	50258370	region_395	NM_001282617	GNAI2	-10285	0.401961
chr1	154179236	154180126	region_35	NM_001297720	C1orf43	-13592	0.352156
chr17	7128231	7128585	region_250	NM_024297	PHF23	-14417	0.340725
chr1	201452486	201453940	region_58	NR_073080	PHLDA3	14914	0.334018
chr12	16516701	16517362	region_147	NM_145791	MGST1	16320	0.315751
chr19	49468504	49469173	region_316	NM_001291429	BAX	10722	0.394996
chr19	49469329	49470280	region_317	NM_001291429	BAX	11688	0.380024
chr10	135350517	135350954	region_97	NM_000773	CYP2E1	9869	0.408706
chr10	135352035	135353523	region_98	NM_000773	CYP2E1	11913	0.376619
chr1	8920986	8921711	region_3	NM_001428	ENO1	-17803	0.297566
chr19	12902464	12904086	region_297	NM_001100176	HOOK2	16841	0.309239
chr22	37406935	37407410	region_386	NM_001130517	MPST	-8510	0.431538
chr5	130494984	130495430	region_477	NR_073488	HINT1	-5834	0.480292
chr6	29913183	29913645	region_492	NR_001317	HCG4B	18422	0.290289
chr6	74082736	74083068	region_506	NM_001080507	OOEP	3387	0.529681
chrX	152773836	152774981	region_597	NM_001711	BGN	14062	0.345598
chr22	39711369	39711565	region_388	NR_002439	SNORD43	-3651	0.524117
chr9	33624180	33625297	region_563	NR_003573	ANXA2P2	516	0.59414
chr6	31912928	31913543	region_498	NR_031601	MIR1236	-11482	0.383169
chr17	7529606	7529952	region_251	NM_001289116	SHBG	-3632	0.524516
chr1	156711910	156713276	region_38	NM_004494	HDGF	-8950	0.424009
chr1	228285520	228286911	region_66	NM_181454	MRPL55	-10798	0.393797
chr20	5080605	5081588	region_359	NM_182649	PCNA	-19551	0.277471
chr15	64448030	64448598	region_229	NM_000942	PPIB	-7040	0.457673
chr1	182352039	182353776	region_50	NM_001033056	GLUL	-7632	0.446963
chr12	56553316	56553515	region_157	NM_021019	MYL6	1371	0.574164
chr12	56554992	56555360	region_158	NM_021019	MYL6	3132	0.535112
chr14	94749680	94750487	region_202	NM_016186	SERPINA10	-9278	0.418483
chrX	102930505	102931902	region_593	NM_001142430	MORF4L2	-10543	0.397834
chr12	6646726	6647536	region_141	NM_001193457	IFFO1	-18118	0.29384
chr1	207101870	207102667	region_60	NM_002644	PIGR	-17543	0.300677
chr15	45653329	45654431	region_226	NM_001482	GATM	-17100	0.306052
chr7	5566777	5568505	region_516	NM_024963	FBXL18	14242	0.343118
chr2	277033	278122	region_324	NR_104227	SH3YL1	16447	0.314151
chr6	138411942	138413064	region_512	NM_022121	PERP	-16157	0.317817
chr19	45411752	45412649	region_311	NM_001302691	APOE	3195	0.533765
chr19	45422354	45422605	region_312	NM_001302691	APOE	13474	0.353822
chr5	140011183	140012425	region_479	NR_033697	NDUFA2	-15566	0.32542
chr4	1205248	1205885	region_429	NM_001199021	SPON2	2816	0.541918
chr6	44220521	44221611	region_503	NM_001286520	SLC35B2	-4242	0.511872
chr17	48166772	48167837	region_269	NM_001199899	PDK2	-5754	0.481832
chr7	155099912	155101848	region_537	NM_198336	INSIG1	11395	0.384504
chr17	7529606	7529952	region_251	NM_001040	SHBG	-3632	0.524516
chr3	49394612	49395188	region_394	NM_000581	GPX1	-891	0.585295
chr20	44526997	44527711	region_368	NM_006227	PLTP	-13649	0.351354
chrX	152773836	152774981	region_597	NR_073156	HAUS7	13425	0.354517
chr19	49468504	49469173	region_316	NM_138764	BAX	10722	0.394996
chr19	49469329	49470280	region_317	NM_138764	BAX	11688	0.380024
chr6	160100001	160101510	region_514	NM_000636	SOD2	-13598	0.352072
chr6	160101798	160103713	region_515	NM_000636	SOD2	-11598	0.381395
chr11	2417766	2418732	region_106	NM_001297661	TSSC4	-3468	0.527968
chr2	20646916	20649117	region_327	NM_004040	RHOB	1185	0.578452
chr3	50257474	50258370	region_395	NM_006841	SLC38A3	15244	0.329638
chr7	66071745	66072009	region_526	NR_111977	LOC493754	14483	0.339827
chr16	18803017	18804580	region_236	NM_001019	RPS15A	2142	0.556727
chr1	150237644	150239096	region_28	NR_045033	APH1A	-3239	0.532826
chr11	10818646	10819449	region_108	NM_001042559	EIF4G2	-11535	0.382357
chr3	186330539	186331138	region_419	NM_001622	AHSG	-11	0.606264
chr3	186338322	186339152	region_420	NM_001622	AHSG	7888	0.442409
chr19	49468504	49469173	region_316	NM_001291431	BAX	10722	0.394996
chr19	49469329	49470280	region_317	NM_001291431	BAX	11688	0.380024
chr1	155978867	155979498	region_37	NM_003145	SSR2	-11576	0.381731
chr20	23614303	23614668	region_363	NM_001288614	CST3	-4200	0.512733
chr10	45471775	45472495	region_79	NM_032023	RASSF4	16917	0.308301
chr8	144662183	144662399	region_557	NM_001130055	EEF1D	-17554	0.300544
chr7	155099912	155101848	region_537	NM_198337	INSIG1	11395	0.384504
chr14	23315599	23316842	region_189	NM_004995	MMP14	10479	0.398854
chr11	2150365	2151952	region_105	NR_028043	IGF2-AS	-10599	0.396944
chr1	150237644	150239096	region_28	NR_045034	APH1A	-3239	0.532826
chr17	26694039	26694565	region_256	NM_152464	TMEM199	9699	0.411494
chr17	26694735	26695119	region_257	NM_152464	TMEM199	10324	0.401335
chr17	26696318	26696930	region_258	NM_152464	TMEM199	12021	0.374996
chr21	37444713	37445459	region_376	NR_040087	SETD4	11970	0.375762
chr1	22965297	22966098	region_6	NM_015991	C1QA	2580	0.547058
chr2	234680823	234681948	region_353	NR_037696	LOC100286922	17394	0.302474
chr8	145066839	145067521	region_558	NM_000837	GRINA	2955	0.538914
chr22	23237522	23237998	region_380	NR_049835	MIR5571	9314	0.41788
chr10	79795224	79795463	region_83	NM_001142284	RPS24	1826	0.563809
chrX	102930505	102931902	region_593	NM_001142418	MORF4L2	-10543	0.397834
chr8	98863604	98864819	region_551	NM_030583	MATN2	-17099	0.306064
chr15	45007256	45007971	region_224	NR_125376	LOC100419583	-13572	0.352438
chr15	45009607	45010542	region_225	NR_125376	LOC100419583	-11111	0.388897
chr5	137890956	137891601	region_478	NM_001291974	ETF1	13878	0.348151
chr1	161192079	161192374	region_41	NM_004106	FCER1G	7140	0.455846
chrX	70443511	70444963	region_588	NM_000166	GJB1	1182	0.578521
chr1	150237644	150239096	region_28	NM_001300839	CIART	-16572	0.312585
chr17	16284907	16286241	region_252	NM_001281719	UBB	971	0.583425
chr17	73773541	73774845	region_275	NM_005324	H3F3B	-1823	0.563877
chr19	14588585	14589333	region_300	NM_202494	GIPC1	-18002	0.295207
chr19	14625610	14626969	region_301	NM_202494	GIPC1	19328	0.279957
chr8	145648994	145649298	region_559	NM_130849	SLC39A4	6867	0.460851
chr11	18428637	18429375	region_112	NM_017448	LDHC	-4846	0.499654
chr11	75115637	75115915	region_129	NM_001260506	RPS3	5242	0.491802
chr13	77454383	77455265	region_182	NM_138444	KCTD12	-5716	0.482565
chr17	7128231	7128585	region_250	NM_001365	DLG4	5039	0.495811
chr1	54497350	54498029	region_16	NM_001276392	LDLRAD1	13830	0.34882
chr19	42373043	42373287	region_310	NM_021601	CD79A	-8024	0.440009
chr6	44220521	44221611	region_503	NR_039790	MIR4647	-956	0.583775
chr17	37076693	37078021	region_261	NR_106837	MIR6779	6126	0.474715
chr7	6500717	6502801	region_517	NM_139179	DAGLB	14116	0.344852
chr16	3119132	3119648	region_235	NM_001012636	IL32	3606	0.525061
chr10	17277113	17277380	region_75	NM_003380	VIM	6989	0.458608
chr10	17279169	17279554	region_76	NM_003380	VIM	9104	0.421405
chr17	73773541	73774845	region_275	NR_038131	UNK	-6726	0.463458
chr11	65192440	65194085	region_124	NR_030343	MIR612	-18666	0.287469
chr17	62495531	62497267	region_272	NR_039891	MIR3064	-558	0.593143
chr1	228285520	228286911	region_66	NM_001024227	ARF1	15365	0.328046
chr14	23315599	23316842	region_189	NM_180982	MRPL52	17129	0.305697
chr17	26694039	26694565	region_256	NM_015077	SARM1	-4380	0.509055
chr17	26694735	26695119	region_257	NM_015077	SARM1	-3755	0.521941
chr17	26696318	26696930	region_258	NM_015077	SARM1	-2058	0.558601
chr19	42373043	42373287	region_310	NM_199002	ARHGEF1	-15280	0.329164
chr3	50257474	50258370	region_395	NM_001282620	GNAI2	-6197	0.473369
chr7	66071745	66072009	region_526	NR_111978	LOC493754	14483	0.339827
chr15	66791656	66792057	region_231	NR_002442	SNORD18B	-2573	0.547211
chr1	150237644	150239096	region_28	NM_001077628	APH1A	-3239	0.532826
chr6	43272174	43273184	region_502	NM_206922	CRIP3	-3851	0.519941
chr19	42373043	42373287	region_310	NM_004706	ARHGEF1	-14101	0.345059
chr10	3820014	3821461	region_70	NM_001160125	KLF6	-6736	0.463272
chr1	196927992	196928465	region_57	NM_030787	CFHR5	-18438	0.290103
chr19	1272349	1273246	region_289	NM_017914	C19orf24	-2722	0.54396
chr5	140011183	140012425	region_479	NM_000591	CD14	-1231	0.577388
chr17	79476999	79477889	region_279	NM_012418	FSCN2	-17972	0.295561
chr17	79478005	79478726	region_280	NM_012418	FSCN2	-17051	0.306653
chr1	228285520	228286911	region_66	NM_001024228	ARF1	15365	0.328046
chr6	31912928	31913543	region_498	NM_006929	SKIV2L	-13345	0.355653
chr19	3052918	3054070	region_291	NM_001130	AES	-8877	0.425249
chr17	4848985	4849584	region_249	NM_001976	ENO3	-5099	0.494623
chr16	3119132	3119648	region_235	NM_001012633	IL32	4078	0.515241
chr11	2016144	2017071	region_103	NR_024471	MRPL23-AS1	5457	0.48759
chr11	2017929	2019004	region_104	NR_024471	MRPL23-AS1	7316	0.452648
chr12	113830265	113830978	region_171	NM_006843	SDS	-11071	0.38952
chr11	116703102	116703783	region_136	NM_000039	APOA1	-4896	0.498655
chr11	116706469	116707418	region_137	NM_000039	APOA1	-1395	0.573613
chr19	13054467	13055262	region_298	NR_106770	MIR6515	3567	0.525881
chr19	49468504	49469173	region_316	NM_138763	BAX	10722	0.394996
chr19	49469329	49470280	region_317	NM_138763	BAX	11688	0.380024
chrX	102930505	102931902	region_593	NM_001142431	MORF4L2	-11883	0.377072
chr6	29523258	29524351	region_491	NM_006398	UBD	-3898	0.518964
chr11	62392463	62393313	region_122	NM_153265	EML3	12651	0.365664
chr3	52027649	52028121	region_397	NM_001198896	ACY1	10586	0.39715
chr2	189876331	189877446	region_343	NR_037401	MIR3606	16533	0.313073
chr1	201984209	201985121	region_59	NM_004433	ELF3	4976	0.497062
chrX	102930505	102931902	region_593	NM_001142432	MORF4L2	-11883	0.377072
chrX	153670872	153671825	region_598	NR_106917	MIR6858	-7319	0.452594
chr8	144103052	144103823	region_556	NR_126398	C8orf31	-17188	0.304977
chr15	64448030	64448598	region_229	NM_024798	SNX22	4399	0.508668
chr17	79476999	79477889	region_279	NR_037688	ACTG1	-2448	0.549954
chr17	79478005	79478726	region_280	NR_037688	ACTG1	-1527	0.570592
chr7	30963082	30965121	region_520	NM_001185060	AQP1	3187	0.533936
chr2	178095285	178096428	region_342	NR_039646	MIR4444-1	18403	0.290509
chr11	33730272	33731927	region_113	NM_001127227	CD59	-13399	0.354886
chrX	12994943	12995325	region_579	NM_021109	TMSB4X	1909	0.56194
chr1	150237644	150239096	region_28	NM_012113	CA14	8233	0.436346
chr20	4004501	4005126	region_357	NM_001134338	RNF24	8597	0.430039
chr20	44526997	44527711	region_368	NM_182676	PLTP	-13649	0.351354
chr16	66977717	66978953	region_241	NM_024922	CES3	-16796	0.309796
chr2	241818103	241818535	region_355	NM_001282921	C2orf54	-13136	0.358639
