# Supplementary material for: LncRNA GLCC1 promotes colorectal carcinogenesis and glucose metabolism by stabilizing c-Myc
Source: Nat Commun. 2019 Aug 2;10:3499. doi: 10.1038/s41467-019-11447-8 (PMC6677832; doi:10.1038/s41467-019-11447-8)
Supplement: Supplementary file 9 — Supplementary Data 7 [file 41467_2019_11447_MOESM9_ESM.xlsx]

## Sheet: 工作表1
Supplementary Data 7. Plasmid sequences used in our research （all the DNA fragments were cloned into pCNDA3.1).
Gene	Sequence
GLCC1	CGCGGATCCTACATGGGAGGGAAGAGCAACACCTTGAAATAGGCACTGTTGTCACCAGTAGGTCAACAAACTAAATGCCTGCCTTTGAATTGTGTACAGCGCAGAGAAGGACTGTTTTCCAGCATGGTTGCTCTTGGTTGGTGTACAGACACAGTCTTACCATTCACACTCTGGTGAACAGTGTCCTCTGTTGGGAATAGTGATACTTGGATGTTTCTCTGAGCCAGAAAAAAGAAAATGTAAGGAGAGAGAGATTGACTTCTTTTTAAATCTTGCCCACCAGTGTCACTGCCTTTCACCCAGCATTCCTGCATTTTAGATTAAAGAGCCTGGTTTTCACTTGAAGTTTCTCTGCCTTAGCTGCACGTTGCAATTTTCTGAGATATTTTAAAAATTAGT…
HSP90AA1	GGCTAACTAGAGAACCCACTGCTTACTGGCTTATCGAAATTAATACGACTCACTATAGGGAGACCCAAGCTGGCTAGCGTTTAAACGGGCCCTCTAGACTCGAGCGCCACCATGCCTGAGGAAACCCAGACCCAAGACCAACCGATGGAGGAGGAGGAGGTTGAGACGTTCGCCTTTCAGGCAGAAATTGCCCAGTTGATGTCATTGATCATCAATACTTTCTACTCGAACAAAGAGATCTTTCTGAGAGAGCTCATTTCAAATTCATCAGATGCATTGGACAAAATCCGGTATGAAAGCTTGACAGATCCCAGTAAATTAGACTCTGGGAAAGAGCTGCATATTAACCTTATACCGAACAAACAAGATCGAACTCTCACTATTGTGGATACTGGAATT…
c-Myc	AGCAGAGCTCTCTGGCTAACTAGAGAACCCACTGCTTACTGGCTTATCGAAATTAATACGACTCACTATAGGGAGACCCAAGCTGGCTAGCGTTTAAACGGGCCCTCTAGACTCGAGCGCCACCATGGATTTTTTTCGGGTAGTGGAAAACCAGCAGCCTCCCGCGACGATGCCCCTCAACGTTAGCTTCACCAACAGGAACTATGACCTCGACTACGACTCGGTGCAGCCGTATTTCTACTGCGACGAGGAGGAGAACTTCTACCAGCAGCAGCAGCAGAGCGAGCTGCAGCCCCCGGCGCCCAGCGAGGATATCTGGAAGAAATTCGAGCTGCTGCCCACCCCGCCCCTGTCCCCTAGCCGCCGCTCCGGGCTCTGCTCGCCCTCCTACGTTGCGGT…
LDHA	AGCAGAGCTCTCTGGCTAACTAGAGAACCCACTGCTTACTGGCTTATCGAAATTAATACGACTCACTATAGGGAGACCCAAGCTGGCTAGCGTTTAAACGGGCCCTCTAGACTCGAGCGCCACCATGGCAACTCTAAAGGATCAGCTGATTTATAATCTTCTAAAGGAAGAACAGACCCCCCAGAATAAGATTACAGTTGTTGGGGTTGGTGCTGTTGGCATGGCCTGTGCCATCAGTATCTTAATGAAGGACTTGGCAGATGAACTTGCTCTTGTTGATGTCATCGAAGACAAATTGAAGGGAGAGATGATGGATCTCCAACATGGCAGCCTTTTCCTTAGAACACCAAAGATTGTCTCTGGCAAAGACTATAATGTAACTGCAAACTCCAAGCTGGT…
HSP90 MD deletion	ggatccatgGATTACAAGGATGACGACGATAAGtcgaacacagaaactttcaagtttgaggctgaaatcagccagttgatgtctttaatcatcaacactgtttattctaacaaggaaattttccttcgtgagcttatttccaacgcttccgatgccttggacaaaattcgttatcaaagcctttccgatcctcatgccttagacgctgagaaggatcttttcattcgcattactcctgacaaggagaacaaaatccttagcattcgcgataccggtattggtatgaccaagaatgaccttatcaacaaccttggtgttatcgccaagtctggtactaagcagtttatggaagctgctgcttctggtgctgatatctccatgattggtcaattcggtgtt…
SHP90 CTD deletion	ggatccatgGATTACAAGGATGACGACGATAAGtcgaacacagaaactttcaagtttgaggctgaaatcagccagttgatgtctttaatcatcaacactgtttattctaacaaggaaattttccttcgtgagcttatttccaacgcttccgatgccttggacaaaattcgttatcaaagcctttccgatcctcatgccttagacgctgagaaggatcttttcattcgcattactcctgacaaggagaacaaaatccttagcattcgcgataccggtattggtatgaccaagaatgaccttatcaacaaccttggtgttatcgccaagtctggtactaagcagtttatggaagctgctgcttctggtgctgatatctccatgattggtcaattcggtgtt…
HSP90 NTD deletion	ggatccatgGATTACAAGGATGACGACGATAAGcccagtgaagttaccaaggaagagtatgcctctttctacaagtctttgactaacgactgggaagaccatttggccgtcaagcacttcagcgttgaaggtcaattggaattccgtgccattcttttcgtcccccgccgcgctcctatggacctttttgaggccaagcgtaagaagaacaacatcaagctctatgttcgccgtgttttcattaccgacgactgtgaagagttgattcctgaatggttgggtttcattaagggtgttgttgattctgaggacttgcccttgaacttgtctcgtgagatgcttcaacaaaacaagatcatgaaggttattcgtaagaaccttgtccgtcgttgtcttgat…
